# Supplementary material for: New insights into tomato microRNAs
Source: Sci Rep. 2018 Oct 30;8:16069. doi: 10.1038/s41598-018-34202-3 (PMC6207730; doi:10.1038/s41598-018-34202-3)
Supplement: Supplementary file 2 — Supplementary Table S3 [file 41598_2018_34202_MOESM2_ESM.xlsx]

## Sheet: Plan1
Supplementary Table S3. Distribution of conserved domains and their locations in putative AGO proteins identified in Solanum lycopersicum (Sly), Solanum pennellii (Spe) and their orthologs.
Family	Protein	ID	Conserved domain	Domain ID	Start and End	E-value
AGO1	SlyAGO1.1	Solyc06g072300	Gly-rich_Ago1	PF12764.4	70 – 174	1.7e-27
			ArgoN	PF16486.2	185 – 328	3.3e-24
			ArgoL1	PF08699.7	338 – 388	1.1e-23
			PAZ	PF02170.19	394 – 520	3.3e-28
			ArgoL2	PF16488.2	531 – 576	7.6e-16
			ArgoMid	PF16487.2	587 – 661	8e-08
			Piwi	PF02171.14	681 - 1000	8.5e-113
	SlyAGO1.2	Solyc03g098280	Gly-rich_Ago1	PF12764.4	18 – 100	3.5e-09
			ArgoN	PF16486.2	111 – 254	9e-24
			ArgoL1	PF08699.7	264 – 314	5.4e-23
			PAZ	PF02170.19	320 – 446	5.2e-29
			ArgoL2	PF16488.2	457 – 502	4.8e-15
			ArgoMid	PF16487.2	513 – 587	8.6e-08
			Piwi	PF02171.14	607 – 926	1.1e-112
	SpeAGO1.1	Sopen06g028670	Gly-rich_Ago1	PF12764.4	69 – 173	2.7e-27
			ArgoN	PF16486.2	193 – 327	8.4e-33
			ArgoL1	PF08699.7	337 – 387	1.4e-23
			PAZ	PF02170.19	393 – 518	5e-28
			ArgoL2	PF16488.2	529- 575	2e-16
			ArgoMid	PF16487.2	586 – 660	8.1e-08
			Piwi	PF02171.14	680 – 999	8.5e-113
	SpeAGO1.2	Sopen03g028990	Gly-rich_Ago1	PF12764.4	160 - 272	1.8e-26
			ArgoN	PF16486.2	292 – 426	3e-32
			ArgoL1	PF08699.7	436 – 486	8.6e-23
			PAZ	PF02170.19	492 – 617	1.1e-28
			ArgoL2	PF16488.2	685 – 759	1.9e-15
			ArgoMid	PF16487.2	685 – 759	1.1e-07
			Piwi	PF02171.14	779 – 1098	1.7e-112
	Ortólogo em Glycine max	XP_003548311.1	Gly-rich_Ago1	PF12764.4	69 – 169	1.6e-10
			ArgoN	PF16486.2	196 – 330	3.1e-32
			ArgoL1	PF08699.7	340 – 390	1.4e-23
			PAZ	PF02170.19	395 – 523	9e-29
			ArgoL2	PF16488.2	532 – 578	4e-16
			ArgoMid	PF16487.2	589 – 664	4.7e-08
			Piwi	PF02171.14	681 – 1000	9.2e-112
	Ortólogo em Phasolus vulgaris	XP_007152592.1	Gly-rich_Ago1	PF12764.4	77 – 181	2e-10
			ArgoN	PF16486.2	204 – 339	3.6e-32
			ArgoL1	PF08699.7	349 – 399	1.4e-23
			PAZ	PF02170.19	404 – 530	2.9e-28
			ArgoL2	PF16488.2	541 – 587	2.6e-15
			ArgoMid	PF16487.2	598 – 673	5.7e-08
			Piwi	PF02171.14	690 – 1009	5.8e-112
	Ortólogo em Solanum tuberosum	XP_006347371.1	Gly-rich_Ago1	PF12764.4	70 – 174	9.7e-27
			ArgoN	PF16486.2	194 – 328	8.4e-33
			ArgoL1	PF08699.7	338 – 388	1.4e-23
			PAZ	PF02170.19	394 – 519	3e-28
			ArgoL2	PF16488.2	530 – 576	4.1e-16
			ArgoMid	PF16487.2	587 – 661	8.1e-08
			Piwi	PF02171.14	681 - 1000	6.8e-113
	SlyAGO2.1	Solyc02g069260	ArgoN	PF16486.2	206 – 352	1.9e-18
			ArgoL1	PF08699.7	362 – 409	1.8e-09
			PAZ	PF02170.19	417 – 539	2.6e-19
			ArgoL2	PF16488.2	558 – 602	3.7e-08
			Piwi	PF02171.14	710 - 1001	2e-90
	SlyAGO2.2	Solyc02g069270	ArgoN	PF16486.2	169 – 294	4.7e-15
			ArgoL1	PF08699.7	305 – 351	5.7e-09
			PAZ	PF02170.19	361 – 480	4.3e-20
			ArgoL2	PF16488.2	518 – 543	4.1e-08
			Piwi	PF02171.14	648 - 939	8.2e-87
	SlyAGO2.3	Solyc02g069280	ArgoN	PF16486.2	168 – 314	7.2e-15
			ArgoL1	PF08699.7	324 – 366	1.9e-08
			PAZ	PF02170.19	396 – 498	5.8e-16
			Piwi	PF02171.14	659 - 950	3.8e-85
	SpeAGO2.1	Sopen02g018420	ArgoN	PF16486.2	214 – 351	6.8e-21
			ArgoL1	PF08699.7	361 – 408	2.1e-09
			PAZ	PF02170.19	416 – 538	6.3e-19
			ArgoL2	PF16488.2	557 – 601	3.8e-08
			Piwi	PF02171.14	709 - 1000	4.6e-90
AGO2	SpeAGO2.2	Sopen02g018430	ArgoN	PF16486.2	184 – 321	4.1e-20
			ArgoL1	PF08699.7	331 – 376	6.1e-09
			PAZ	PF02170.19	385 – 506	4.1e-20
			ArgoL2	PF16488.2	524 – 569	3.2e-09
			Piwi	PF02171.14	674 - 965	1.4e-87
	SpeAGO2.3	Sopen02g018440	ArgoN	PF16486.2	178 – 314	1e-16
			ArgoL1	PF08699.7	324 – 366	2.2e-08
			PAZ	PF02170.19	379 – 498	4.3e-16
			Piwi	PF02171.14	657 - 948	2.7e-85
	Ortólogo em Glycine max	XP_003556681.1	ArgoN	PF16486.2	119 – 253	3e-18
			ArgoL1	PF08699.7	265 – 315	8.2e-09
			PAZ	PF02170.19	321 – 441	1.9e-18
			ArgoL2	PF16488.2	475 – 505	1.3e-07
			Piwi	PF02171.14	618 - 914	8.1e-86
	Ortólogo em Phasolus vulgaris	XP_007157808.1	ArgoN	PF16486.2	144 – 274	1.9e-17
			ArgoL1	PF08699.7	286 – 330	5.5e-06
			PAZ	PF02170.19	349 – 459	2.5e-16
			ArgoL2	PF16488.2	481 – 527	3.3e-07
			Piwi	PF02171.14	637 - 928	9.6e-86
	Ortólogo em Solanum tuberosum	XP_006353071.1	ArgoN	PF16486.2	224 – 361	5e-21
			ArgoL1	PF08699.7	371 – 418	3.8e-09
			PAZ	PF02170.19	426 – 548	4e-19
			ArgoL2	PF16488.2	566 – 611	2e-08
			Piwi	PF02171.14	719 - 1010	1.7e-90
	SlyAGO4.1	Solyc06g073540	ArgoN	PF16486.2	44 – 217	1.7e-24
			ArgoL1	PF08699.7	229 – 277	2.6e-16
			PAZ	PF02170.19	283 – 413	4.2e-28
			ArgoL2	PF16488.2	424 – 468	5.1e-12
			ArgoMid	PF16487.2	478 – 556	1.5e-07
			Piwi	PF02171.14	567 - 873	8.2e-101
	SlyAGO4.2	Solyc01g008960	ArgoN	PF16486.2	45 – 214	8.6e-25
			ArgoL1	PF08699.7	226 – 274	1.1e-15
			PAZ	PF02170.19	280 – 410	2.2e-27
			ArgoL2	PF16488.2	421 – 465	1.4e-12
			ArgoMid	PF16487.2	473 – 524	2.9e-06
			Piwi	PF02171.14	563 - 869	1.2e-101
	SlyAGO4.3	Solyc06g073530	ArgoN	PF16486.2	44 – 208	2.9e-23
			ArgoL1	PF08699.7	220 – 269	7.4e-16
			PAZ	PF02170.19	274 – 404	4e-27
			ArgoL2	PF16488.2	415 – 459	4.5e-09
			Piwi	PF02171.14	558 – 864	3e-99
	SlyAGO4.4	Solyc01g096750	ArgoN	PF16486.2	20 – 186	4.3e-25
			ArgoL1	PF08699.7	198 – 247	7.3e-16
			PAZ	PF02170.19	252 – 380	1.3e-25
			ArgoL2	PF16488.2	391 – 435	1.1e-10
			Piwi	PF02171.14	535 - 842	1.7e-102
	SlyAGO4.5	Solyc03g111760	ArgoN	PF16486.2	37 – 205	3.2e-14
			ArgoL1	PF08699.7	227 – 274	7.9e-10
			PAZ	PF02170.19	282 – 408	2.7e-19
			ArgoL2	PF16488.2	426 – 465	6.3e-10
			Piwi	PF02171.14	565 - 895	7.4e-72
	SpeAGO4.1	Sopen06g029900	ArgoN	PF16486.2	52 – 217	1.8e-30
			ArgoL1	PF08699.7	229 – 277	3e-16
AGO4			PAZ	PF02170.19	283 – 413	6.8e-28
			ArgoL2	PF16488.2	423 – 468	2.7e-13
			ArgoMid	PF16487.2	478 – 556	1.5e-07
			Piwi	PF02171.14	567 - 873	1.3e-100
	SpeAGO4.2	Sopen01g004450	ArgoN	PF16486.2	53 – 214	1.2e-30
			ArgoL1	PF08699.7	226 – 274	1.3e-15
			PAZ	PF02170.19	280 – 410	6.2e-27
			ArgoL2	PF16488.2	420 – 465	1.1e-14
			ArgoMid	PF16487.2	473 – 524	2.9e-06
			Piwi	PF02171.14	563 - 869	1.2e-101
	SpeAGO4.3	Sopen06g029890	ArgoN	PF16486.2	53 – 208	2.3e-30
			ArgoL1	PF08699.7	220 – 268	6.9e-17
			PAZ	PF02170.19	274 – 404	2.3e-26
			ArgoL2	PF16488.2	414 – 459	2.4e-09
			Piwi	PF02171.14	558 - 864	1.4e-100
	SpeAGO4.4	Sopen01g040460	ArgoN	PF16486.2	28 – 186	1.8e-29
			ArgoL1	PF08699.7	198 – 246	8e-16
			PAZ	PF02170.19	252 – 380	2.5e-26
			ArgoL2	PF16488.2	390 – 435	8.5e-13
			Piwi	PF02171.14	535 – 842	9.1e-103
	SpeAGO4.5	Sopen03g030870	ArgoN	PF16486.2	56 – 216	2.3e-14
			ArgoL1	PF08699.7	229 – 276	2.8e-09
			PAZ	PF02170.19	283 – 396	6.1e-13
			ArgoL2	PF16488.2	417 - 455	2.2e-10
			Piwi	PF02171.14	555 – 860	3.3e-78
	SpeAGO4.6	Sopen03g030870	ArgoN	PF16486.2	56 – 216	1.7e-14
			ArgoL1	PF08699.7	229 – 276	2.2e-09
			PAZ	PF02170.19	283 – 396	4.6e-13
			ArgoL2	PF16488.2	417 – 455	1.8e-10
			Piwi	PF02171.14	555 - 860	2.2e-78
	SpeAGO4.7	Sopen03g030870	ArgoN	PF16486.2	56 – 216	1.7e-14
			ArgoL1	PF08699.7	229 – 276	2.3e-09
			PAZ	PF02170.19	283 – 396	4.7e-13
			ArgoL2	PF16488.2	417 – 455	1.8e-10
			Piwi	PF02171.14	555 - 860	2.3e-78
	Ortólogo em Glycine max	XP_003545462.1	ArgoN	PF16486.2	54 – 214	3.4e-28
			ArgoL1	PF08699.7	226 – 274	4.1e-16
			PAZ	PF02170.19	280 – 407	3.7e-24
			ArgoL2	PF16488.2	417 – 463	1.7e-13
			Piwi	PF02171.14	561 - 868	2.3e-104
	Ortólogo em Phasolus vulgaris	XP_007141565.1	ArgoN	PF16486.2	54 – 215	1.6e-28
			ArgoL1	PF08699.7	227 – 274	4.3e-16
			PAZ	PF02170.19	281 – 409	1.2e-25
			ArgoL2	PF16488.2	419 – 465	2e-12
			ArgoMid	PF16487.2	472 – 525	2e-6
			Piwi	PF02171.14	563 - 870	4.9e-103
	Ortólogo em Solanum tuberosum	XP_006347268.1	ArgoN	PF16486.2	52 – 217	1.9e-30
			ArgoL1	PF08699.7	229 – 277	3e-16
			PAZ	PF02170.19	283 – 413	3e-28
			ArgoL2	PF16488.2	423 – 468	3.3e-14
			ArgoMid	PF16487.2	478 – 556	3.2e-07
			Piwi	PF02171.14	567 – 873	5.8e-101
AGO5	SlyAGO5	Solyc06g074730	ArgoN	PF16486.2	162 – 302	2.2e-27
			ArgoL1	PF08699.7	313 – 363	8.6e-20
			PAZ	PF02170.19	382 – 494	7.8e-24
			ArgoL2	PF16488.2	504 – 549	1.6e-11
			Piwi	PF02171.14	655 - 973	2.2e-101
	SpeAGO5	Sopen06g031140	ArgoN	PF16486.2	170 – 302	2.9e-31
			ArgoL1	PF08699.7	313 – 363	9.1e-20
			PAZ	PF02170.19	382 – 494	6.7e-25
			ArgoL2	PF16488.2	503 – 549	6.9e-12
			Piwi	PF02171.14	655 - 973	6.4e-102
	Ortólogo em Glycine max	XP_006592296.1	ArgoN	PF16486.2	116 – 257	7.9e-32
			ArgoL1	PF08699.7	268 – 317	5.1e-22
			PAZ	PF02170.19	323 – 448	1.8e-25
			ArgoL2	PF16488.2	457 – 503	2.6e-11
			ArgoMid	PF16487.2	514 – 592	2.9e-08
			Piwi	PF02171.14	607 - 925	1.2e-104
	Ortólogo em Phasolus vulgaris	XP_007132360.1	ArgoN	PF16486.2	151 – 293	2.7e-35
			ArgoL1	PF08699.7	304 – 353	9.6e-22
			PAZ	PF02170.19	361 – 482	9.1e-25
			ArgoL2	PF16488.2	493 – 539	2.4e-11
			Piwi	PF02171.14	639 - 957	2.9e-104
	Ortólogo em Solanum tuberosum	XP_006347212.1	ArgoN	PF16486.2	178 – 310	8.9e-31
			ArgoL1	PF08699.7	321 – 371	7.7e-20
			PAZ	PF02170.19	384 – 502	6.6e-23
			ArgoL2	PF16488.2	511 – 557	1.8e-11
			ArgoMid	PF16487.2	568 – 642	1.0e-06
			Piwi	PF02171.14	663 - 981	1.3e-102
AGO6	SlyAGO6	Solyc07g049500	ArgoN	PF16486.2	40 – 206	4.1e-24
			ArgoL1	PF08699.7	218 – 264	2.9e-14
			PAZ	PF02170.19	272 – 403	3.4e-26
			ArgoL2	PF16488.2	415 – 458	1.6e-09
			Piwi	PF02171.14	557 - 862	2.9e-97
	SpeAGO6	Sopen07g024850	ArgoN	PF16486.2	48 – 206	7.7e-28
			ArgoL1	PF08699.7	218 – 265	3e-15
			PAZ	PF02170.19	272 – 403	3.9e-26
			ArgoL2	PF16488.2	413 – 458	5.3e-12
			Piwi	PF02171.14	557 – 862	2.8e-97
	Ortólogo em Glycine max	XP_003541581.2	ArgoN	PF16486.2	66 – 225	1.2e-25
			ArgoL1	PF08699.7	237 – 285	1.2e-14
			PAZ	PF02170.19	291 – 421	6.2e-28
			ArgoL2	PF16488.2	436 – 475	6.6e-08
			Piwi	PF02171.14	573 - 880	1.7e-95
	Ortólogo em Medicago truncatula	XP_003601587.1	ArgoN	PF16486.2	50 – 246	9.3e-23
			ArgoL1	PF08699.7	258 – 306	2.8e-14
			PAZ	PF02170.19	312 – 442	1.1e-24
			ArgoL2	PF16488.2	457 – 497	5.8e-11
			ArgoMid	PF16487.2	506 – 557	8.9e-07
			Piwi	PF02171.14	595 - 910	1.5e-96
AGO7	SlyAGO7	Solyc01g010970	ArgoN	PF16486.2	138 – 295	6.1e-19
			ArgoL1	PF08699.7	306 – 355	7.2e-18
			PAZ	PF02170.19	367 – 489	2.7e-21
			ArgoL2	PF16488.2	515 – 545	2.6e-08
			Piwi	PF02171.14	653 - 960	2.6e-89
	SpeAGO7	Sopen01g006840	ArgoN	PF16486.2	147 – 293	7.5e-22
			ArgoL1	PF08699.7	304 – 352	8.4e-18
			PAZ	PF02170.19	365 – 487	3.5e-21
			ArgoL2	PF16488.2	497 – 543	2.1e-07
			Piwi	PF02171.14	651 - 958	3.6e-89
	Ortólogo em Glycine max	_XP_006574922.1	ArgoN	PF16486.2	189 – 335	8e-27
			ArgoL1	PF08699.7	345 – 394	9.6e-19
			PAZ	PF02170.19	408 – 529	5.6e-22
			Piwi	PF02171.14	692 - 1001	5.4e-91
	Ortólogo em Phasolus vulgaris	XP_007153570.1	ArgoN	PF16486.2	45 – 191	2e-26
			ArgoL1	PF08699.7	201 – 250	8e-19
			PAZ	PF02170.19	264 – 385	1.4e-22
			Piwi	PF02171.14	549 - 856	6.1e-92
	Ortólogo em Solanum tuberosum	XP_006365299.1	ArgoN	PF16486.2	150 – 297	1.5e-22
			ArgoL1	PF08699.7	308 – 356	9.9e-18
			PAZ	PF02170.19	369 – 491	2.3e-21
			ArgoL2	PF16488.2	501 – 547	2.7e-07
			Piwi	PF02171.14	655 - 962	1.3e-88
AGO10	SlyAGO10.1	Solyc09g082830	ArgoN	PF16486.2	127 – 270	1.8e-23
			ArgoL1	PF08699.7	280 – 330	1.4e-22
			PAZ	PF02170.19	342 – 462	1.2e-27
			ArgoL2	PF16488.2	473 – 518	4.6e-16
			ArgoMid	PF16487.2	529 – 606	2.4e-13
			Piwi	PF02171.14	621 – 940	2.4e-114
	SlyAGO10.2	Solyc12g006790	ArgoN	PF16486.2	82 – 224	3.7e-18
			ArgoL1	PF08699.7	234 – 284	1.1e-21
			PAZ	PF02170.19	302 – 416	1.3e-25
			ArgoL2	PF16488.2	429 – 472	6.7e-15
			ArgoMid	PF16487.2	483 – 561	2.8e-11
			Piwi	PF02171.14	575 - 891	3.9e-109
	SpeAGO10	Sopen09g031660	ArgoN	PF16486.2	136 – 270	4.5e-30
			ArgoL1	PF08699.7	280 – 330	1.7e-22
			PAZ	PF02170.19	343 – 462	1.8e-27
			ArgoL2	PF16488.2	472 – 518	1e-15
			ArgoMid	PF16487.2	529 – 606	2e-13
			Piwi	PF02171.14	621 - 940	2.4e-114
	Ortólogo em Glycine max	XP_003528280.1	ArgoN	PF16486.2	69 – 202	6.7e-26
			ArgoL1	PF08699.7	212 – 262	1.1e-20
			PAZ	PF02170.19	268 – 394	2.8e-25
			ArgoL2	PF16488.2	406 – 450	2.6e-15
			ArgoMid	PF16487.2	461 – 538	2.2e-12
			Piwi	PF02171.14	553 - 872	5.4e-109
	Ortólogo em Phasolus vulgaris	XP_007138327.1	ArgoN	PF16486.2	68 – 201	4.3e-25
			ArgoL1	PF08699.7	211 – 261	1.1e-20
			PAZ	PF02170.19	267 – 393	4.3e-26
			ArgoL2	PF16488.2	405 – 449	7.1e-17
			ArgoMid	PF16487.2	460 – 537	1.9e-12
			Piwi	PF02171.14	552 - 871	3.5e-110
	Ortólogo em Solanum tuberosum	XP_006363457.1	ArgoN	PF16486.2	136 – 270	4.5e-30
			ArgoL1	PF08699.7	280 -330	1.7e-22
			PAZ	PF02170.19	343 – 462	1.8e-27
			ArgoL2	PF16488.2	472 – 518	1e-15
			ArgoMid	PF16487.2	529 – 606	2e-13
			Piwi	PF02171.14	621 - 940	2.4e-114
