# Supplementary material for: New insights into tomato microRNAs
Source: Sci Rep. 2018 Oct 30;8:16069. doi: 10.1038/s41598-018-34202-3 (PMC6207730; doi:10.1038/s41598-018-34202-3)
Supplement: Supplementary file 3 — Supplementary Table S4 [file 41598_2018_34202_MOESM3_ESM.xlsx]

## Sheet: Plan1
Supplementary Table S4. Distribution of conserved domains and their locations in putative DCL proteins identified in Solanum lycopersicum (Sly), Solanum pennellii (Spe) and their orthologs.
Family	Protein		ID	Conserved domain	Domain ID	Start and End	E-value
DCL1	SlyDCL1		Solyc10g005130	ResIII	PF04851.12	259 - 420	2.5e-14
				Helicase C	PF00271.28	656 – 773	1.7e-17
				Dicer dimer	PF03368.11	848 – 936	1e-21
				PAZ	PF02170.19	1214 – 1349	5e-22
				Ribonuclease 3	PF00636.23	1386 – 1468	2.8e-21
				Ribonuclease 3	PF00636.23	1586 – 1699	2.6e-24
				dsrm	PF00035.23	1726 – 1784	7.2e-05
				DND1 DSRM	PF14709.4	1811 – 1883	7.8e-14
	SpeDCL1		Sopen10g001150	ResIII	PF04851.12	256 - 420	2.2e-14
				Helicase C	PF00271.28	656 – 773	9.2e-17
				Dicer dimer	PF03368.11	848 – 936	7.1e-24
				PAZ	PF02170.19	1214 – 1349	4.9e-22
				Ribonuclease 3	PF00636.23	1386 – 1534	2.5e-29
				Ribonuclease 3	PF00636.23	1612 – 1725	2.7e-24
				dsrm	PF00035.23	1752 – 1810	7.3e-05
				DND1 DSRM	PF14709.4	1837 – 1909	7.9e-14
	Ortólogo em Vitis vinífera		XP_002268369.1	ResIII	PF04851.12	318 – 478	1.3e-13
				Helicase C	PF00271.28	715 – 832	9.9e-17
				Dicer dimer	PF03368.11	907 – 995	6.2e-24
				PAZ	PF02170.19	1268 – 1406	2.7e-24
				Ribonuclease 3	PF00636.23	1443 – 1591	2.3e-28
				Ribonuclease 3	PF00636.23	1667 – 1780	1.6e-24
				DND1 DSRM	PF14709.4	1893 - 1966	5.4e-14
	Ortólogo em Solanum tuberosum		XP_006352611.1	ResIII	PF04851.12	260 – 420	3.7e-14
				Helicase C	PF00271.28	656 – 773	9.2e-17
				Dicer dimer	PF03368.11	848 – 936	7.4e-24
				PAZ	PF02170.19	1214 – 1349	4.9e-22
				Ribonuclease 3	PF00636.23	1386 – 1534	2.5e-29
				Ribonuclease 3	PF00636.23	1612 – 1725	1.4e-24
				dsrm	PF00035.23	1752 – 1810	1.3e-04
				DND1 DSRM	PF14709.4	1837 - 1909	7.9e-14
	Ortólogo em Theobroma cacao		XP_007051386.1	ResIII	PF04851.12	356 – 516	5.2e-13
				Helicase C	PF00271.28	753 – 870	5.4e-17
				Dicer dimer	PF03368.11	945 – 1033	8e-24
				PAZ	PF02170.19	1312 – 1443	9.9e-25
				Ribonuclease 3	PF00636.23	1480 – 1627	1.8e-28
				Ribonuclease 3	PF00636.23	1703 – 1816	3.3e-24
				dsrm	PF00035.23	1843 – 1903	2.2e-04
				DND1 DSRM	PF14709.4	1929 - 2002	1.1e-13
DCL2	SlyDCL2.1		Solyc11g008520	DEAD	PF00270.26	26 – 192	1.9e-13
				Helicase C	PF00271.28	375 – 492	2.9e-18
				Dicer dimer	PF03368.11	588 – 668	2e-19
				PAZ	PF02170.19	863 – 989	2.2e-13
				Ribonuclease 3	PF00636.23	1031 – 1149	2.8e-22
				Ribonuclease 3	PF00636.23	1221 – 1330	2e-21
	SlyDCL2.2		Solyc06g048960	DEAD	PF00270.26	22 -187	7.2e-13
				Helicase C	PF00271.28	372 – 487	1.4e-17
				Dicer dimer	PF03368.11	557 – 637	1.7e-20
				PAZ	PF02170.19	826 – 958	4.5e-14
				Ribonuclease 3	PF00636.23	1000 – 1118	4.5e-22
				Ribonuclease 3	PF00636.23	1190 - 1301	3.4e-20
	SlyDCL2.3		Solyc11g008540	ResIII	PF00270.26	8 – 137	9.1e-05
				Helicase C	PF00271.28	318 – 437	2.4e-18
				Dicer dimer	PF03368.11	507 – 586	2.6e-20
				PAZ	PF02170.19	777- 908	4.8e-14
				Ribonuclease 3	PF00636.23	950 – 1068	3.1e-22
				Ribonuclease 3	PF00636.23	1140 - 1251	7.9e-20
	SlyDCL2.4		Solyc11g008530	Helicase C	PF00271.28	307 – 420	3.1e-19
				Dicer dimer	PF03368.11	489 - 568	2.2e-20
				PAZ	PF02170.19	764 – 875	2.3e-13
				Ribonuclease 3	PF00636.23	918 – 1036	7.7e-22
				Ribonuclease 3	PF00636.23	1109 - 1219	3.3e-19
	SpeDCL2.1		Sopen11g004310	DEAD	PF00270.26	121 – 287	1.6e-13
				Helicase C	PF00271.28	468 – 587	6.7e-18
				Dicer dimer	PF03368.11	657 – 738	2.5e-23
				PAZ	PF02170.19	933 – 1057	2.3e-13
				Ribonuclease 3	PF00636.23	1100 – 1218	2.6e-22
				Ribonuclease 3	PF00636.23	1290 -1401	1.8e-20
	SpeDCL2.2		Sopen06g015290	DEAD	PF00270.26	24 – 190	1.1e-12
				Helicase C	PF00271.28	372 – 490	3.1e-17
				Dicer dimer	PF03368.11	560 – 642	7.5e-25
				PAZ	PF02170.19	829 – 960	1.1e-13
				Ribonuclease 3	PF00636.23	1003 – 1121	3.1e-22
				Ribonuclease 3	PF00636.23	1192 - 1304	2.4e-20
	SpeDCL2.3		Sopen11g004330	DEAD	PF00270.26	24 – 190	9.9e-13
				Helicase C	PF00271.28	371 – 490	1.5e-18
				Dicer dimer	PF03368.11	560 – 640	7.8e-25
				PAZ	PF02170.19	830 – 960	4e-14
				Ribonuclease 3	PF00636.23	1003 – 1121	5.2e-23
				Ribonuclease 3	PF00636.23	1193 - 1304	6.7e-20
	SpeDCL2.4		Sopen11g004320	DEAD	PF00270.26	24 – 190	4e-13
				Helicase C	PF00271.28	360 – 473	2.3e-21
				Dicer dimer	PF03368.11	542 – 587	7.4e-10
				PAZ	PF02170.19	799 – 909	2.7e-12
				Ribonuclease 3	PF00636.23	952 – 1070	1.3e-21
				Ribonuclease 3	PF00636.23	1143 - 1210	1.5e-11
	SpeDCL2.5		Sopen11g017590	Helicase C	PF00271.28	186 – 305	3.1e-18
	SpeDCL2.6		Sopen06g015290	DEAD	PF00270.26	24 – 190	8.7e-13
				Helicase C	PF00271.28	371 – 490	2.6e-17
				Dicer dimer	PF03368.11	560 – 642	6.3e-25
				PAZ	PF02170.19	829 – 960	9e-14
				Ribonuclease 3	PF00636.23	1003 - 1121	2.6e-22
	Ortólogo em Malus domestica		XP_008370841.1	DEAD	PF00270.26	20 – 163	4.9e-14
				Helicase C	PF00271.28	368 – 486	6.8e-17
				Dicer dimer	PF03368.11	556 – 631	6.3e-22
				PAZ	PF02170.19	826 – 952	5.2e-14
				Ribonuclease 3	PF00636.23	995 – 1113	7.3e-24
				Ribonuclease 3	PF00636.23	1185 – 1296	3e-22
				dsrm	PF00035.23	1323 - 1387	1.5e-04
	Ortólogo em Theobroma cacao		XP_007029209.1	Helicase C	PF00271.28	285 – 399	6e-18
				Dicer dimer	PF03368.11	469 – 548	1.1e-22
				PAZ	PF02170.19	738 – 862	1.1e-15
				Ribonuclease 3	PF00636.23	905 – 1020	9e-24
				Ribonuclease 3	PF00636.23	1095 – 1206	1.8e-21
				dsrm	PF00035.23	1233 - 1297	1.7e-06
	Ortólogo em Solanum tuberosum		XP_015166742.1	DEAD	PF00270.26	24 – 190	8.9e-13
				Helicase C	PF00271.28	371 – 490	4.7e-19
				Dicer dimer	PF03368.11	560 – 640	7.8e-25
				PAZ	PF02170.19	836 – 960	1.1e-14
				Ribonuclease 3	PF00636.23	1003 – 1121	1.8e-22
				Ribonuclease 3	PF00636.23	1193 - 1304	4.1e-20
DCL3	SlyDCL3.1		Solyc08g067210	Helicase C	PF00271.28	161 – 277	1.2e-17
				Dicer dimer	PF03368.11	348 – 432	8.1e-23
				PAZ	PF02170.19	662 – 798	1e-10
				Ribonuclease 3	PF00636.23	840 – 974	1.2e-25
				Ribonuclease 3	PF00636.23	1052 - 1156	8.6e-21
	SlyDCL3.2		Solyc08g067200	DEAD	PF00270.26	38 - 199	9.9e-19
	SpeDCL3		Sopen08g021150	DEAD	PF00270.26	38 - 199	3e-17
				Helicase C	PF00271.28	394 – 505	2e-18
				Dicer dimer	PF03368.11	576 – 662	1.6e-25
				PAZ	PF02170.19	890 – 1026	7.1e-10
				Ribonuclease 3	PF00636.23	1068 – 1201	2.2e-25
				Ribonuclease 3	PF00636.23	1280 - 1384	1.5e-20
	Ortólogo em Citrus sinensis		XP_006474520.1	ResIII	PF00270.26	57 – 210	2e-16
				Helicase C	PF00271.28	401 – 515	2.5e-18
				Dicer dimer	PF03368.11	586 – 672	6.9e-28
				PAZ	PF02170.19	904 – 1036	8.8e-16
				Ribonuclease 3	PF00636.23	1078 – 1211	5.8e-24
				Ribonuclease 3	PF00636.23	1287 - 1395	2.7e-20
	Ortólogo em Solanum tuberosum		XP_006361520.1	DEAD	PF00270.26	39 – 200	5.3e-17
				Helicase C	PF00271.28	391 – 506	1.8e-18
				Dicer dimer	PF03368.11	577 – 663	4.5e-25
				PAZ	PF02170.19	892 – 1027	8.6e-11
				Ribonuclease 3	PF00636.23	1069 – 1202	3.8e-25
				Ribonuclease 3	PF00636.23	1282 - 1385	3.7e-20
DCL4	SlyDCL4		Solyc07g005030	DEAD	PF00270.26	7 – 128	2.4e-08
				Helicase C	PF00271.28	300 – 419	4.6e-19
				Dicer dimer	PF03368.11	485 – 568	2.7e-23
				Ribonuclease 3	PF00636.23	937 – 1067	1.1e-22
				Ribonuclease 3	PF00636.23	1143 – 1252	5.9e-21
				DND1 DSRM	PF14709.4	1454 - 1528	4.4e-15
	SpeDCL4.1		Sopen07g001140	zf-RVT	PF13966.3	9 – 64	2.2e-07
				DEAD	PF00270.26	122 – 282	6.2e-15
				Helicase C	PF00271.28	467 – 572	1.6e-18
				Dicer dimer	PF03368.11	639 – 724	2.2e-26
				PAZ	PF02170.19	929 – 1048	1.2e-06
				Ribonuclease 3	PF00636.23	1091 – 1221	3.8e-22
				Ribonuclease 3	PF00636.23	1297 – 1406	7.5e-21
				DND1 DSRM	PF14709.4	1608 - 1608	1.5e-15
	SpeDCL4.2		Sopen07g001140	DEAD	PF00270.26	106 – 268	3.5e-15
				Helicase C	PF00271.28	453 – 558	1.6e-18
				Dicer dimer	PF03368.11	625 – 710	2.2e-26
				PAZ	PF02170.19	916 – 1035	1.2e-06
				Ribonuclease 3	PF00636.23	1078 – 1208	3.8e-22
				Ribonuclease 3	PF00636.23	1284 – 1393	7.5e-21
				DND1 DSRM	PF14709.4	1595 - 1669	1.5e-15
	SpeDCL4.3		Sopen07g001140	DEAD	PF00270.26	106 – 268	3.5e-15
				Helicase C	PF00271.28	453 – 558	1.6e-18
				Dicer dimer	PF03368.11	625 – 710	2.2e-26
				PAZ	PF02170.19	915 – 1034	1.2e-06
				Ribonuclease 3	PF00636.23	1077 – 1207	3.8e-22
				Ribonuclease 3	PF00636.23	1283 – 1392	7.5e-21
				DND1 DSRM	PF14709.4	1594 - 1668	1.5e-15
	Ortólogo em Phaseolus vulgaris		XP_007155126.1	ResIII	PF04851.12	55 – 212	1.3e-13
				Helicase C	PF00271.28	404 – 509	2e-18
				Dicer dimer	PF03368.11	576 – 660	2.1e-24
				PAZ	PF02170.19	868 – 989	2.5e-12
				Ribonuclease 3	PF00636.23	1033 – 1164	3.1e-21
				Ribonuclease 3	PF00636.23	1240 - 1349	1e-21
	Ortólogo em Solanum indicum		XP_011078684.1	DEAD	PF00270.26	51 – 192	2.7e-14
				Helicase C	PF00271.28	401 – 504	7.3e-19
				Dicer dimer	PF03368.11	571 – 656	4.6e-28
				PAZ	PF02170.19	866 – 982	8.3e-07
				Ribonuclease 3	PF00636.23	1025 – 1155	3.7e-21
				Ribonuclease 3	PF00636.23	1231 – 1340	3.8e-21
				DND1 DSRM	PF14709.4	1552 - 1627	2.4e-21
