# Supplementary material for: New insights into tomato microRNAs
Source: Sci Rep. 2018 Oct 30;8:16069. doi: 10.1038/s41598-018-34202-3 (PMC6207730; doi:10.1038/s41598-018-34202-3)
Supplement: Supplementary file 4 — Supplementary Table S5 [file 41598_2018_34202_MOESM4_ESM.xlsx]

## Sheet: Plan1
Supplementary Table S5. Characterization of families, mature sequences and pre-miRNAs of miRNAs in Solanum lycopersicum.
Family	Pre-miRNA	Size of pre-miRNA	Mature miRNA	Mature miRNA sequence	Size of mature miRNA	Localization of mature in precursor	Ortholog mature miRNA	Number of mismatches with ortholog miRNA	Number of gaps with ortholog miRNA
Sly-MIR1128	sly-miR1128	269	sly-miR1128	uacuacucccuccgucccaaa	21	1-21	ssp-miR1128	0	0
Sly-MIR1446	sly-miR1446-1	113	sly-miR1446-1	ugaacucucucccucaauggcu	22	21-42	nta-miR1446	0	0
	sly-miR1446-2	108	sly-miR1446-2-5p	ugaacucucucccucaauggcu	22	11-32	nta-miR1446	0	0
Sly-MIR156/157	sly-miR156a-1	92	sly-miR156a-1	ugacagaagagagugagcaca	21	4-24	bna-miR156a	0	0
	sly-miR156a-2	93	sly-miR156a-2-3p	gcucacuucucauucugucaga	22	70-91	aly-miR156a-3p	2	0
			sly-miR156a-2-5p	ugacagaagagagugagcaca	21	4-24	bna-miR156a	0	0
	sly-miR156c	99	sly-miR156c-3p	ugcuuacucucuaucugucacc	22	77-98	mtr-miR156c-3p	0	0
			sly-miR156c-5p	ugauagaagagagugagcaca	21	4-24	rco-miR156c	1	0
	sly-miR156f	164	sly-miR156f	uugacagaagagagagaguaca	22	42-63	gma-miR156f	1	0
	sly-miR156i-1	155	sly-miR156i-1-3p	gcucacugcucuaucuuucauc	22	98-119	zma-miR156i-3p	1	0
			sly-miR156i-1-5p	ugacagaagagcgugagcac	20	33-52	zma-miR156i-5p	1	0
	sly-miR156i-2	104	sly-miR156i-2-3p	ugcucacuucucuaucugucauc	23	61-83	mtr-miR156i-3p	1	0
			sly-miR156i-2-5p	ugacagaagagagugggcac	20	7-26	zma-miR156i-5p	1	0
	sly-miR156l-1	110	sly-miR156l-1-3p	gcucacugcucuaucugucacc	22	79-100	zma-miR156l-3p	0	0
			sly-miR156l-1-5p	ugacagaagagagugagcac	20	12-31	zma-miR156l-5p	0	0
	sly-miR156l-2	112	sly-miR156l-2-3p	gcucacugcucuaucugucacc	22	84-105	zma-miR156l-3p	0	0
			sly-miR156l-2-5p	ugacagaagagagugagcac	20	10-29	zma-miR156l-5p	0	0
	sly-miR157a-1	146	sly-miR157a-1-3p	gcucuuuauucuucugucauca	22	96-117	aly-miR157a-3p	3	0
			sly-miR157a-1-5p	uugacagaagauagagagcac	21	31-51	ath-miR157a-5p	0	0
	sly-miR157a-2	202	sly-miR157a-2-3p	gcucucuauucuucugucauca	22	125-146	aly-miR157a-3p	2	0
			sly-miR157a-2-5p	uugacagaagauagagagcac	21	61-81	ath-miR157a-5p	0	0
	sly-miR157a-3	101	sly-miR157a-3-3p	gcucucuaugcuucugucauc	21	81-101	aly-miR157a-3p	2	0
			sly-miR157a-3-5p	uugacagaagauagagagcac	21	1-21	ath-miR157a-5p	0	0
	sly-miR157a-4	246	sly-miR157a-4-5p	uugacagaagauagagagcac	21	63-83	ath-miR157a-5p	0	0
Sly-MIR159	sly-miR159a	178	sly-miR159a-3p	uuuggauugaagggagcucua	21	157-177	ath-miR159a	0	0
			sly-miR159a-5p	gagcuccuugaaguccaa	18	2-19	gma-miR159a-5p	0	0
			sly-miR159b-3p	auuggaaugaagggagcucua	21	22-242	gma-miR159b-3p	2	0
	sly-miR159b	259	sly-miR159b-5p	uugcauauaucaggagcuuca	21	181-201	hbr-miR159b	1	0
Sly-MIR160	sly-miR160	95	sly-miR160	uggcauacagggagccaggca	21	67-87	aau-miR160	0	0
			sly-miR160a-3p	gcguauaaggagccaagcaua	21	65-85	gma-miR160a-3p	1	0
	sly-miR160a	86	sly-miR160a-5p	ugccuggcucccuguaugcca	21	4-24	ath-miR160a-5p	0	0
	sly-miR160g	87	sly-miR160g-5p	ugccuggcucccuggaugcca	21	2-22	ptc-miR160g	0	0
	sly-miR160h-1	95	sly-miR160h-1	ugccuggcucccuguaugccauu	23	7-29	mes-miR160h	0	0
	sly-miR160h-2	85	sly-miR160h-2	ugccuggcuccuuguaugccauu	23	4-26	mes-miR160h	1	0
Sly-MIR162	sly-miR162-1	128	sly-miR162-1-3p	ucgauaaaccucugcauccag	21	94-104	csi-miR162-3p	0	0
			sly-miR162-1-5p	uggaggcagcgguucaucgauc	22	18-39	csi-miR162-5p	0	0
	sly-miR162-2	110	sly-miR162-2-3p	ucgauaaaccucugcauccag	21	77-97	csi-miR162-3p	0	0
			sly-miR162-2-5p	uggaggcagcgguucaucgauc	22	16-37	csi-miR162-5p	0	0
Sly-MIR164	sly-miR164a	165	sly-miR164a-3p	caugugccuguuuuccccauc	21	145-165	sly-miR164a-3p	0	0
			sly-miR164a-5p	uggagaagcagggcacgugca	21	4-24	ath-miR164a	0	0
	sly-miR164e	97	sly-miR164e-5p	uggagaagcagggcacgugcaa	22	4-25	bra-miR164e-5p	0	0
			sly-miR164e-3p	cacguguucuccuucuccaac	21	77-97	bra-miR164e-3p	3	0
	sly-miR164f	88	sly-miR164f	uggagaagcagggcacaugcu	21	8-28	ptc-miR164f	0	0
Sly-MIR166	sly-miR166-1	146	sly-miR166-1	ucggaccaggcuucauuccccc	22	103-124	ctr-miR166	0	0
	sly-miR166-2	158	sly-miR166-2	ucggaccaggcuucauuccccc	22	128-149	ctr-miR166	0	0
	sly-miR166-3	166	sly-miR166-3	ucggaccaggcuucauuccccc	22	132-153	ctr-miR166	0	0
	sly-miR166a-1	120	sly-miR166a-1-3p	ucggaccaggcuucauucccc	21	91-111	ath-miR166a-3p	0	0
	sly-miR166a-2	107	sly-miR166a-2-3p	ucggaccaggcuucauucccc	21	77-97	ath-miR166a-3p	0	0
			sly-miR166a-2-5p	ggaauguuguuuggcucgagg	21	13-33	stu-miR166a-5p	1	0
	sly-miR166a-3	93	sly-miR166a-3-3p	ucggaccaggcuucauucccc	21	69-89	ath-miR166a-3p	0	0
	sly-miR166a-4	158	sly-miR166a-4-3p	ucggaccaggcuucauucccc	21	115-135	ath-miR166a-3p	0	0
			sly-miR166a-4-5p	ggaauguugucuggcucgagg	21	25-45	aly-miR166a-5p	0	0
	sly-miR166g	187	sly-miR166g-3p	ucggaccaggcuucauuccuc	21	145-165	osa-miR166g-3p	0	0
Sly-MIR167	sly-miR167a-1	122	sly-miR167a-1-3p	gaucauguggcagccuuacc	20	83-102	stu-miR167a-3p	1	0
			sly-miR167a-1-5p	ugaagcugccagcaugaucuaa	22	21-43	bna-miR167a	0	0
	sly-miR167a-2	86	sly-miR167a-2-3p	gaucaugugguugcuucacc	20	62-81	stu-miR167a-3p	3	0
			sly-miR167a-2-5p	ugaagcugccagcaugaucuaa	22	7-28	bna-miR167a	0	0
	sly-miR167c	84	sly-miR167c-3p	ggucaugcucggacagccucacu	23	62-84	stu-miR167c-3p	0	0
			sly-miR167c-5p	ugaagcugccagcaugaucua	21	2-22	osa-miR167c-5p	0	0
	sly-miR167h-1	122	sly-miR167h-1	aucaugcuggcagcuucaacugcu	24	84-107	gma-miR167h	1	0
	sly-miR167h-2	113	sly-miR167h-2	aucaugcuggcagcuucaacugcu	24	76-99	gma-miR167h	1	0
			sly-miR167h-3-3p	agaucauguggcagcaucacc	21	60-80	ptc-miR167h-3p	2	0
	sly-miR167h-3	85	sly-miR167h-3-5p	agcaguugaagcugccagcaugau	24	24...1	gma-miR167h	1	0
Sly-MIR168	sly-miR168	154	sly-miR168	auucaguugaugcaaggcgggacc	24	10-33	aau-miR168	1	0
	sly-miR168a-1	154	sly-miR168a-1-3p	cccgccuugcaucaacugaau	21	125-145	aly-miR168a-3p	0	0
			sly-miR168a-1-5p	ucgcuuggugcaggucgggac	21	10-30	sly-miR168a-5p	0	0
	sly-miR168a-2	160	sly-miR168a-2-5p	ucgcuuggugcaggucgggac	21	9-29	nta-miR168a	0	0
			sly-miR168a-2-3p	ccugccuugcaucaacugaau	21	135-155	sly-miR168a-3p	0	0
Sly-MIR169	sly-miR169a-1	315	sly-miR169a-1-3p	ggcaaguuguucuuggcuaua	21	13-33	zma-miR169a-3p	1	0
	sly-miR169a-2	158	sly-miR169a-2-5p	cagccaaggaugacuugccga	21	42-62	ath-miR169a-5p	0	0
	sly-miR169b-1	202	sly-miR169b-1-5p	cagccaaggaugacuugccgg	21	68-88	ath-miR169b-5p	0	0
	sly-miR169b-2	147	sly-miR169b-2-5p	cagccaaggaugacuugccgg	21	42-62	ath-miR169b-5p	0	0
			sly-miR169b-2-3p	ggcaaguuguucuuggcuaua	21	92-102	zma-miR169b-3p	1	0
	sly-miR169b-3	184	sly-miR169b-3-5p	cagccaaggaugacuugccgg	21	63-83	ath-miR169b-5p	0	0
	sly-miR169d	164	sly-miR169d-3p	gcaggucaucuuuagcuaacu	21	103-123	stu-miR169d-3p	0	0
			sly-miR169d-5p	uagccaaggaugacuugucu	20	43-62	sbi-miR169d-5p	1	0
			sly-miR169e-3p	uggcaagcaucuuuggcgacu	21	133-153	sly-miR169e-3p	0	0
	sly-miR169e	193	sly-miR169e-5p	uagccaaggaugacuugccuuu	22	48-69	sly-miR169e-5p	0	0
	sly-miR169f	188	sly-miR169f	uagccaaggaugacuugccua	21	45-65	osa-miR169f.1	0	0
	sly-miR169g	208	sly-miR169g	uagccaaggaugacuugccugc	22	45-66	bna-miR169g	0	0
	sly-miR169m	184	sly-miR169m	uagccaaaaaugacuugccag	21	55-75	cme-miR169m	1	0
Sly-MIR170/171	sly-miR170-1	112	sly-miR170-1-3p	ugauugagccgugucaauauc	21	72-92	ath-miR170-3p	0	0
			sly-miR170-1-5p	uauuggccugguucacucaga	21	23-43	aly-miR170-5p	0	0
			sly-miR170-2-3p	ugauugagccgugccaauau	20	70-89	ath-miR170-3p	1	0
	sly-miR170-2	89	sly-miR170-2-5p	uauuggccugguucacucaga	21	1-21	aly-miR170-5p	0	0
	sly-miR171b-1	92	sly-miR171b-1-3p	uugagccgugccaauaucacg	21	68-88	ath-miR171b-3p	0	0
			sly-miR171b-1-5p	agauauuggugcgguucaau	20	7-26	aly-miR171b-5p	1	0
	sly-miR171b-2	159	sly-miR171b-2-3p	uugagccgugccaauaucacg	21	105-125	ath-miR171b-3p	0	0
	sly-miR171b-3	110	sly-miR171b-3	ugauugagccgugccaauauc	21	72-92	osa-miR171b	0	0
			sly-miR171c-1-3p	ugauugagccgcgccaauau	20	57-76	osa-miR171c-3p	1	0
	sly-miR171c-1	76	sly-miR171c-1-5p	uauuggugcgguucaaugaga	21	1-21	sly-miR171c	0	0
	sly-miR171c-2	99	sly-miR171c-2	agauugagccgcgccaauauc	21	70-90	ptc-miR171c	0	0
	sly-miR171c-3	100	sly-miR171c-3-3p	agauugagccgcgccaauauc	21	71-91	ptc-miR171c	0	0
			sly-miR171c-3-5p	gauguuggugagguucaauc	20	10-29	aly-miR171c-5p	2	0
	sly-miR171c-4	92	sly-miR171c-4	uaauugaaccgcaccaauauc	21	65-85	aqc-miR171c	1	0
	sly-miR171f	112	sly-miR171f	augagccgaaccaauaucacu	21	72-92	sbi-miR171f	0	0
	sly-miR171i	86	sly-miR171i-3p	ggauugagccgcgucaauauc	21	63-83	osa-miR171i-3p	0	0
Sly-MIR172	sly-miR172d-1	111	sly-miR172d-1	ugugaaucuugaugaugcugcau	23	71-93	vvi-miR172d	1	0
	sly-miR172d-2	274	sly-miR172d-2	gagaaucuugaugaugcugcau	22	12-33	vvi-miR172d	0	0
	sly-miR172d-3	93	sly-miR172d-2-3p	ugagaaucuugaugaugcugcau	23	67-89	vvi-miR172d	0	0
			sly-miR172d-5p	gcagcaccauuaagauucaca	21	6-26	bra-miR172d-5p	1	0
	sly-miR172d-4	142	sly-miR172d-4-3p	gagaaucuugaugaugcugcau	22	103-124	vvi-miR172d	0	0
			sly-miR172d-4-5p	gcauaaucaagauucac	17	24-40	stu-miR172d-5p	1	0
	sly-miR172d-5	164	sly-miR172d-5-3p	ugggaaucuugaugaugcugcau	23	122-144	vvi-miR172d	1	0
			sly-miR172d-5-5p	ugcaacaucaucaagauucaca	22	14-35	mtr-miR172d-5p	2	0
	sly-miR172d-6	248	sly-miR172d-6-3p	ugagaaucuugaugaugcugcau	23	128-150	vvi-miR172d	0	0
			sly-miR172d-6-5p	ugcagcaucaucaagauucaca	22	30-51	mtr-miR172d-5p	1	0
	sly-miR172d-7	166	sly-miR172d-7-3p	ugagaaucuugaugaugcugca	22	130-151	vvi-miR172d	0	0
			sly-miR172d-7-5p	ugcagcaucuucaagauucaca	22	7-28	mtr-miR172d-5p	2	0
	sly-miR172d-8	126	sly-miR172d-8-5p	guggagcaucaucaagauucaca	23	17-39	mtr-miR172d-5p	0	0
			sly-miR172d-8-3p	ggaaucuugaugaugcugcag	21	91-111	stu-miR172d-3p	0	0
	sly-miR172d-9	111	sly-miR172d-9-5p	aaugcagcaucaucaagauucaca	24	18-41	mtr-miR172d-5p	2	0
			sly-miR172d-9-3p	agaaucuuaauagugcugcau	21	73-93	osa-miR172d-3p	3	0
	sly-miR172d-10	188	sly-miR172d-10-5p	augcagcaucaucaagauucuca	23	70-48	vvi-miR172d	0	0
			sly-miR172d-10-3p	ugcagcaucaucaagauucu	20	68-49	ath-miR172d-3p	0	0
	sly-miR172j-1	109	sly-miR172j-1-5p	gcagcaucaucaagauuccca	21	10-30	lus-miR172j	0	0
			sly-miR172j-1-3p	gaaucuugaugaugcucca	19	83-101	nta-miR172j	1	0
	sly-miR172j-2	169	sly-miR172j-2-5p	gcagcaucaucaagauuccca	21	22-42	lus-miR172j	0	0
			sly-miR172j-2-3p	gaaucuugaugauguugcau	20	132-151	nta-miR172j	1	0
Sly-MIR1886	sly-miR1886a	187	sly-miR1886a	augguaucgugagaugaaaucagc	24	64-87	stu-miR1886a	0	0
	sly-miR1886h-1	71	sly-miR1886h-1	auuuuacguugauuucaucucaug	24	39-62	stu-miR1886h	0	0
	sly-miR1886h-2	174	sly-miR1886h-2	auuuuacguugauuucaucucaug	24	89-112	stu-miR1886h	0	0
Sly-MIR1917	sly-miR1917-1	148	sly-miR1917-1	auuaauaaagagugcuaaagu	21	33-53	sly-miR1917	0	0
	sly-miR1917-2	191	sly-miR1917-2	auuaauaaagagugcuaaagu	21	43-63	sly-miR1917	0	0
Sly-MIR1918	sly-miR1918	166	sly-miR1918	uguuggugagaguucgauucuc	22	37-58	sly-miR1918	0	0
Sly-MIR1919	sly-miR1919a-1	177	sly-miR1919a-1	acgagagucaucugugacagg	21	113-133	sly-miR1919a	0	0
	sly-miR1919a-2	160	sly-miR1919a-2	acgagagucaucugugacagg	21	110-130	sly-miR1919a	0	0
	sly-miR1919a-3	164	sly-miR1919a-3	acgagagucaucugugacagg	21	111-131	sly-miR1919a	0	0
Sly-MIR2101	sly-miR2101	82	sly-miR2101-3p	auuuaacucaagugagcau	19	53-71	osa-miR2101-3p	0	0
			sly-miR2111a-3p	ccuugggaugcagauuauc	19	53-71	mtr-miR2111a-3p	1	0
Sly-MIR2111	sly-miR2111a	71	sly-miR2111a-5p	uaaucugcauccugagguuua	21	4-24	ath-miR2111a-5p	0	0
Sly-MIR2604	sly-miR2604	199	sly-miR2604	uaauuuuuauguggaaguguu	21	49-69	mtr-miR2604	1	0
Sly-MIR319	sly-miR319-1	197	sly-miR319-3p-1	uuggacugaaggguuuccuuc	21	167-187	stu-miR319-3p	1	0
			sly-miR319-5p-1	gcugcugaaucauugguuca	20	61-80	ata-miR319-5p	4	0
	sly-miR319-2	179	sly-miR319-5p-2	aggaaacuguuuaguccaacc	21	2-22	stu-miR319-5p	0	0
			sly-miR319-3p-2	uuggacugaaggguuuccuuc	21	159-179	stu-miR319-3p	1	0
	sly-miR319a-1	187	sly-miR319a-1-3p	uuggacugaagggagcucccu	21	161-181	ath-miR319a	0	0
			sly-miR319a-1-5p	gagcucucuccgguccaguc	20	10-29	zma-miR319a-5p	3	0
	sly-miR319a-2	189	sly-miR319a-2-3p	uuggacugaagggagcucccu	21	160-180	ath-miR319a	0	0
			sly-miR319a-2-5p	agagcuuccuuuaguccacuc	21	11-31	mtr-miR319a-5p	1	0
	sly-miR319c-1	177	sly-miR319c-1	uuggacugaagggagcuccu	20	158-177	ath-miR319c	0	0
	sly-miR319c-2	177	sly-miR319c-2-3p	uuggacugaagggagcuccuu	21	157-177	ath-miR319c	0	0
			sly-miR319c-2-5p	agagcuuccuucagcccacuc	21	5-25	sly-miR319c-5p	0	0
	sly-miR319c-3	171	sly-miR319c-3-3p	cuuggacugaagggagcuccc	21	151-171	ppt-miR319c	0	0
			sly-miR319c-3-5p	gagcuuucuuuaguccacac	20	2-21	zma-miR319c-5p	3	0
Sly-MIR3627	sly-miR3627	125	sly-miR3627-3p	aagugccucugucuuucgaca	21	85-105	stu-miR3627-3p	0	0
			sly-miR3627-5p	uugucgcaggagagauggcacu	22	20-41	vvi-miR3627-5p	1	0
Sly-MIR390	sly-miR390a	110	sly-miR390a-3p	cgcuauccauccugaguuuca	21	76-96	aly-miR390a-3p	0	0
			sly-miR390a-5p	aagcucaggagggauagcgcc	21	18-38	ath-miR390a-5p	0	0
	sly-miR390b	103	sly-miR390b-3p	cgcuauccauccugaguuuua	21	67-87	lja-miR390b-3p	1	0
			sly-miR390b-5p	aagcucaggagggauagcacc	21	18-38	gma-miR390b-5p	0	0
Sly-MIR393	sly-miR393a	78	sly-miR393a-3p	aucaugcgaucucuucggaau	21	58-78	aly-miR393a-3p	3	0
			sly-miR393a-5p	uccaaagggaucgcauugaucc	22	2-23	ath-miR393a-5p	0	0
Sly-MIR394	sly-miR394a	81	sly-miR394a	uuggcauucuguccaccucc	20	12-31	ath-miR394a	0	0
	sly-miR394b	235	sly-miR394b-3p	aggugggcauacugccaauag	21	146-166	ath-miR394b-3p	0	0
			sly-miR394b-5p	uuggcauucuguccaccucc	20	72-91	ath-miR394b-5p	0	0
Sly-MIR395	sly-miR395a-1	151	sly-miR395a-1	cugaaguguuugggggaacuc	21	3-23	ath-miR395a	0	0
	sly-miR395a-2	170	sly-miR395a-2	cugaaguguuugggggaacucc	22	10-31	sly-miR395a	0	0
	sly-miR395a-3	107	sly-miR395a-3	cugaaguguuugggggaacuc	21	69-89	ath-miR395a	0	0
			sly-miR395a-4-3p	cugaaguguuugagggaac	19	259-277	ath-miR395a	1	0
	sly-miR395a-4	302	sly-miR395a-4-5p	cugaaguguuugggggaacucc	22	76-97	sly-miR395a	0	0
	sly-miR395g	163	sly-miR395g	uugaaguguuugggggaacuc	21	9-29	mtr-miR395g	0	0
Sly-MIR396	sly-miR396a	144	sly-miR396a-3p	guucaauaaagcugugggaag	21	103-123	aly-miR396a-3p	0	0
			sly-miR396a-5p	uuccacagcuuucuugaacug	21	24-44	ath-miR396a-5p	0	0
	sly-miR396b	120	sly-miR396b-3p	caagaaagcugugggaaa	18	96-113	aly-miR396b-3p	0	0
			sly-miR396b-5p	uuccacagcuuucuugaacuu	21	11-31	ath-miR396b-5p	0	0
	sly-miR396g-1	144	sly-miR396g-1-3p	guucaagaaagcuguggaaaa	21	104-124	zma-miR396g-3p	1	0
			sly-miR396g-1-5p	ucccacagcuuucuuggacu	20	22-41	zma-miR396g-5p	2	0
	sly-miR396g-2	130	sly-miR396g-2-5p	ucccacagcuuuauugaaccg	21	17-37	zma-miR396g-5p	1	0
			sly-miR396g-2-3p	guucaagaaagcuguggaaaa	21	96-116	zma-miR396g-3p	1	0
Sly-MIR397	sly-miR397-1	127	sly-miR397-1-3p	caucaacgcuaaacucgauca	21	86-106	stu-miR397-3p	2	0
			sly-miR397-1-5p	auugagugcagcguugaugac	21	26-46	stu-miR397-5p	0	0
	sly-miR397-2	127	sly-miR397-2-3p	caucaacgcugcacucaauca	21	84-104	stu-miR397-3p	1	0
			sly-miR397-2-5p	aucgaguuuagcguugauga	20	24-43	stu-miR397-5p	3	0
Sly-MIR398	sly-miR398a	90	sly-miR398a-3p	uauguucucaggucgccccu	20	71-90	stu-miR398a-3p	0	0
			sly-miR398a-5p	ggguugauuugagaacauaug	21	1-21	stu-miR398a-5p	0	0
	sly-miR398b	111	sly-miR398b-3p	uguguucucagguuaccccug	21	82-102	ath-miR398b-3p	1	0
Sly-MIR399	sly-miR399a-1	140	sly-miR399a-1	ugccaaaggagaauugcccug	21	105-125	osa-miR399a	0	0
	sly-miR399a-2	140	sly-miR399a-2	ugccaaaggagaauugcacug	21	103-123	osa-miR399a	1	0
	sly-miR399a-3	103	sly-miR399a-3-3p	cgccaaaggagagcugcccug	21	64-84	nta-miR399a	0	0
			sly-miR399a-3-5p	gggcuacucucuauuggcaug	21	21-41	stu-miR399a-5p	0	0
	sly-miR399a-4	323	sly-miR399a-4-3p	cgccaaaggagagcugcccug	21	102-122	nta-miR399a	0	0
			sly-miR399a-4-5p	gggcuacucucuauuggcaug	21	59-79	stu-miR399a-5p	0	0
	sly-miR399a-5	217	sly-miR399a-5-3p	cgccaaaggagagcugcccug	21	138-158	nta-miR399a	0	0
			sly-miR399a-5-5p	gggcuacucucuauuggcaug	21	63-83	stu-miR399a-5p	0	0
	sly-miR399d-1	123	sly-miR399d-1	ugccaaagaagauuugccccg	21	82-102	ptc-miR399d	0	0
	sly-miR399d-2	171	sly-miR399d-2	ugccaaagaagauuugccccg	21	109-129	ptc-miR399d	0	0
	sly-miR399d-3	89	sly-miR399d-3-3p	gccaaaggagagcugcccua	20	61-80	mtr-miR399d	0	0
			sly-miR399d-3-5p	gggcuacucucuauaggcau	20	11-30	stu-miR399d-5p	1	0
	sly-miR399i-1	103	sly-miR399i-1	ugccaaaggagagcugcccug	21	64-84	osa-miR399i	0	0
	sly-miR399j-2	146	sly-miR399j-2	ugccaaaggagaguugcccua	21	100-120	osa-miR399j	0	0
	sly-miR399j-3	70	sly-miR399j-3-3p	ugccaaaggagaguugcccua	21	50-70	osa-miR399j	0	0
			sly-miR399j-3-5p	gggcuacacucuauuggcau	20	2-21	stu-miR399j-5p	1	0
Sly-MIR403	sly-miR403	112	sly-miR403-3p	cuagauucacgcacaagcucg	21	74-94	sly-miR403-3p	0	0
			sly-miR403-5p	cguuugugcgugaaucuaaca	21	21-41	sly-miR403-5p	0	0
	sly-miR403a	112	sly-miR403a-3p	uuagauucacgcacaaacgug	21	74-94	gma-miR403a	1	0
			sly-miR403a-5p	uugugcgugaaucua	15	24-38	aly-miR403a-5p	1	0
Sly-MIR408	sly-miR408-1	128	sly-miR408-1	cagggaagaggcagugcaugg	21	30-50	lja-miR408	1	0
	sly-miR408-2	88	sly-miR408-2-3p	augcacugccucuucccuggc	21	60-80	ath-miR408-3p	0	0
			sly-miR408-2-5p	cggggacgagccagagcaug	20	11-30	osa-miR408-5p	3	0
			sly-miR408a-3p	augcacagccucuucccuggc	21	52-72	gma-miR408a-3p	1	0
	sly-miR408a	72	sly-miR408a-5p	acagggacgaggcagcgcaug	21	1-21	stu-miR408a-5p	0	0
Sly-MIR437	sly-miR437	233	sly-miR437	aaaguuagagauguuugacuu	21	65-85	osa-miR437	1	0
Sly-MIR4376	sly-miR4376	96	sly-miR4376-3p	gcaucauacuccugcauauu	20	68-87	stu-miR4376-3p	0	0
			sly-miR4376-5p	acgcaggagagaugaugcugga	22	13-34	sly-miR4376	0	0
Sly-MIR477	sly-miR477	114	sly-miR477-3p	aguucuuguagggugagacaac	22	79-100	sly-miR477-3p	0	0
			sly-miR477-5p	ugucucucccucaagggcucc	21	18-38	sly-miR477-5p	0	0
	sly-miR477a	70	sly-miR477a-3p	gaagcucuagcagggagagcca	22	49-70	stu-miR477a-3p	0	0
			sly-miR477a-5p	ccucucccucaagggcuucuc	21	2-22	stu-miR477a-5p	0	0
	sly-miR477b	72	sly-miR477b-3p	gaggucuuucgagugagaguga	22	51-72	stu-miR477b-3p	0	0
			sly-miR477b-5p	acucucccucaaaggcuucug	21	2-22	stu-miR477b-5p	0	0
Sly-MIR482	sly-miR482a-1	136	sly-miR482a-1	ucuuuccuacuccucccauacc	22	85-106	ghr-miR482a	0	0
			sly-miR482a-2-5p	gggauuggugaguuggaaagc	21	12-32	stu-miR482a-5p	3	0
	sly-miR482a-2	91	sly-miR482a-2-3p	uuuccaauuccacccauuccua	22	60-81	sly-miR482a	0	0
	sly-miR482c	145	sly-miR482c	uuuccuauuccacccaugccaa	22	98-112	stu-miR482c	0	0
	sly-miR482d	111	sly-miR482d-3p	ucuugccuacaccgcccaugcc	22	71-92	stu-miR482d-3p	0	0
			sly-miR482d-5p	cgugagcgguggggaaagaua	21	21-41	stu-miR482d-5p	2	0
	sly-miR482e	149	sly-miR482e-3p	ucuugccaauaccgcccauucc	22	91-112	stu-miR482e-3p	0	0
			sly-miR482e-5p	aguggguggugugguaagauu	21	42-62	stu-miR482e-5p	0	0
Sly-MIR5014	sly-miR5014a	223	sly-miR5014a-3p	uuguacaaauuuaagugua	19	171-189	ath-miR5014a-3p	0	0
Sly-MIR5162	sly-miR5162	139	sly-miR5162	aaaugaccaaaauaccccuaaa	22	77-98	osa-miR5162	1	0
Sly-MIR5174	sly-miR5174d	248	sly-miR5174d-5p	ucccuccguuucaaaaagauuggc	24	1-24	bdi-miR5174d-5p	1	0
Sly-MIR5282	sly-miR5282	128	sly-miR5282-3p	gacggaauuagagagggauuuua	23	73-95	mtr-miR5282	1	0
			sly-miR5282-5p	augaaauuccuuacaaauuccuu	23	34-56	mtr-miR5282	5	0
Sly-MIR530	sly-miR530	82	sly-miR530	ucugcauuugcaccugcaccu	21	2-22	stu-miR530	0	0
Sly-MIR5300	sly-miR5300	266	sly-miR5300-5p	uccccaguccaggcauuccaac	22	18-39	sly-miR5300	0	0
Sly-MIR5303	sly-miR5303	126	sly-miR5303	uuuuugaagaguucgagcaac	21	99-119	sly-miR5303	0	0
	sly-miR5303c	136	sly-miR5303c	uuuuggagaauccgacacgcaccc	24	73-96	stu-miR5303c	0	0
	sly-miR5303f	126	sly-miR5303f	auuuuuggagaaucugacacgggu	24	67-90	stu-miR5303f	0	0
	sly-miR5303g	128	sly-miR5303g	auauuuuugaagagucugagcaac	24	92-115	stu-miR5303g	0	0
	sly-miR5303h-1	131	sly-miR5303h-1	aacauuuuugaagagucugagcaa	24	98-121	stu-miR5303h	0	0
	sly-miR5303h-2	124	sly-miR5303h-2	aacauuuuugaagagucugagcaa	24	93-116	stu-miR5303h	0	0
	sly-miR5303j-1	107	sly-miR5303j-1	aauauuuuugaagagucugagcaa	24	64-87	stu-miR5303j	0	0
	sly-miR5303j-2	128	sly-miR5303j-2	aauauuuuugaagagucugagcaa	24	98-121	stu-miR5303j	0	0
Sly-MIR5304	sly-miR5304	142	sly-miR5304-3p	agaugaguauggugcauugga	21	93-113	stu-miR5304-3p	0	0
			sly-miR5304-5p	ucaaugcuacauacucauccc	21	33-53	sly-miR5304	0	0
Sly-MIR5368	sly-miR5368	83	sly-miR5368	ggacagucucagguagaca	19	31-49	gma-miR5368	0	0
Sly-MIR5532	sly-miR5532-1	163	sly-miR5532-1	augaaauauaugacaaaggugg	22	36-57	osa-miR5532	1	0
	sly-miR5532-2	263	sly-miR5532-2	auggaauauaugacaaaggugg	22	169-190	osa-miR5532	0	0
Sly-MIR6024	sly-miR6024	116	sly-miR6024-3p	uuuuagcaagaguuguuuuacc	22	76-97	sly-miR6024	0	0
			sly-miR6024-5p	agaaacaacacuugcuaaagga	22	21-42	stu-miR6024-5p	1	0
Sly-MIR6027	sly-miR6027	153	sly-miR6027-3p	ugaauccuucggcuauccauaa	22	118-139	sly-miR6027-3p	0	0
			sly-miR6027-5p	auggguagcacaaggauuaaug	22	17-38	sly-miR6027-5p	0	0
Sly-MIR7122	sly-miR7122	79	sly-miR7122-3p	acagcguuuuucuguauaacc	21	59-79	stu-miR7122-3p	1	0
			sly-miR7122-5p	uauacagagaaaccgcugucg	21	4-24	stu-miR7122-5p	0	0
Sly-MIR7696	sly-miR7696c	246	sly-miR7696c-3p	uuuugaauuauuagaacuuga	21	5-25	mtr-miR7696c-3p	1	0
Sly-MIR7805	sly-miR7805	339	sly-miR7805-5p	aaauuugguguagugaauacu	21	238-258	rgl-miR7805-5p	1	0
Sly-MIR7980	sly-miR7980b-1	111	sly-miR7980b-3p-1	gagauggaaucaguguuuggacau	24	33-56	stu-miR7980b-3p	0	0
			sly-miR7980b-2-3p	gagauggaaucaacgu	16	32-47	stu-miR7980b-3p	2	0
	sly-miR7980b-2	111	sly-miR7980b-2-5p	guccaaacacugauuccaucuca	23	58-80	stu-miR7980b-5p	0	0
Sly-MIR7981	sly-miR7981	210	sly-miR7981-3p	auaggacuuuaguuuaguuaaggu	24	163-186	stu-miR7981-3p	0	0
			sly-miR7981-5p	uuaacuuaacuaagguucuauua	23	28-50	stu-miR7981-5p	4	0
Sly-MIR7983	sly-miR7983-1	173	sly-miR7983-1-3p	acuaaugccgguaaagacuuuaac	24	113-136	stu-miR7983-3p	0	0
			sly-miR7983-1-5p	uaaagcuuuuagcgauauuuguuc	24	77-100	stu-miR7983-5p	4	0
	sly-miR7983-2	222	sly-miR7983-2-3p	acuaaugccgguaaagacuuuaac	24	138-161	stu-miR7983-3p	0	0
			sly-miR7983-2-5p	uaaagcuuuuagcgaaauugauuc	24	102-124	stu-miR7983-5p	4	0
	sly-miR7983-3	182	sly-miR7983-3-3p	acuaaugccgguaaagacuuuaac	24	98-121	stu-miR7983-3p	0	0
			sly-miR7983-3-5p	uaacggcuuuagcaacauuggauc	24	62-85	stu-miR7983-5p	4	0
	sly-miR7983-4	137	sly-miR7983-4-5p	uaaagucuuuagcgacauugguuc	24	40-63	stu-miR7983-5p	0	0
			sly-miR7983-4-3p	acuaauuucgguaaagacuuuagc	24	76-99	stu-miR7983-3p	3	0
	sly-miR7983-5	73	sly-miR7983-5-5p	uaaagucuuuagcgacauugguuc	24	9-32	stu-miR7983-5p	0	0
			sly-miR7983-5-3p	acuaaugcugguaaagacuuuagc	24	45-68	stu-miR7983-3p	2	0
	sly-miR7983-6	100	sly-miR7983-6-5p	uaaagucuuuagcgacauugguuc	24	23-46	stu-miR7983-5p	0	0
			sly-miR7983-6-3p	acuaaugacggu-aagacuuuagc	24	59-81	stu-miR7983-3p	3	1
Sly-MIR7984	sly-miR7984c	202	sly-miR7984c-3p	uacgauaccaaacuuuauggagg	23	1-23	stu-miR7984c-3p	1	0
			sly-miR7984c-5p	acgauaccaaacuuuauggagga	23	2-24	stu-miR7984c-5p	1	0
	sly-miR7984d	216	sly-miR7984d-3p	caauuucggucaaaguucggauau	24	193-216	stu-miR7984d-3p	0	0
Sly-MIR7985	sly-miR7985	178	sly-miR7985	cgggcuugccuagugcggguuacc	24	85-108	stu-miR7985	2	0
Sly-MIR7987	sly-miR7987	208	sly-miR7987-3p	acacuaguugaucuuauugaugac	24	130-153	stu-miR7987	0	0
			sly-miR7987-5p	acacuagcugaugcuauugaugac	24	12-35	stu-miR7987	3	0
Sly-MIR7990	sly-miR7990a-1	102	sly-miR7990a-1	uucaaaugaucguaacuuuggccu	24	79-102	stu-miR7990a	0	0
	sly-miR7990a-2	211	sly-miR7990a-2	uucaaaugaucguaacuuuggccu	24	133-156	stu-miR7990a	0	0
	sly-miR7990a-3	219	sly-miR7990a-3	uucaaaugaucguaacuuuugccu	24	128-151	stu-miR7990a	1	0
Sly-MIR7992	sly-miR7992	208	sly-miR7992-3p	ugucuagaugugcacuccaaagu	23	172-194	stu-miR7992-3p	2	0
			sly-miR7992-5p	aguacacauccagacacu	18	24-41	stu-miR7992-5p	3	0
Sly-MIR7993	sly-miR7993a	218	sly-miR7993a	auauuuuauguuguuaacuuaacu	24	156-179	stu-miR7993a	1	0
Sly-MIR7997	sly-miR7997a	128	sly-miR7997a	augcugcucggacucuucaaa	21	6-26	stu-miR7997a	0	0
Sly-MIR8001	sly-miR8001a	139	sly-miR8001a	uccuggggauuaguaugaaaauuc	24	34-57	stu-miR8001a	0	0
	sly-miR8001b-1	132	sly-miR8001b-1-3p	acuuuuauacuaauucccagga	22	73-94	stu-miR8001b-3p	4	0
			sly-miR8001b-1-5p	auggggauuaguaugaaaauuugc	24	28-51	stu-miR8001b-5p	0	0
	sly-miR8001b-2	90	sly-miR8001b-2-5p	auggggauuaguaugaaaauuugc	24	28-51	stu-miR8001b-5p	1	0
Sly-MIR8006	sly-miR8006-1	243	sly-miR8006-1-3p	ugcccugccguccaaaaacuaga	23	211-233	stu-miR8006-3p	1	0
			sly-miR8006-1-5p	uaguuuuuggauuacagagacacc	24	14-37	stu-miR8006-5p	4	0
	sly-miR8006-2	184	sly-miR8006-2-5p	uaguuuuugaacgacaggggcacc	24	38-61	stu-miR8006-5p	1	0
Sly-MIR8007	sly-miR8007a	149	sly-miR8007a-5p	auguggcacuuuucggauuucgag	24	75-98	stu-miR8007a-5p	1	0
	sly-miR8007b	270	sly-miR8007b-5p	augugacacuuuuuggauuucgag	24	24-47	stu-miR8007b-5p	1	0
			sly-miR8007b-3p	aaaaacgaaaagugcca	17	227-243	stu-miR8007b-3p	2	0
Sly-MIR8008	sly-miR8008a-1	54	sly-miR8008a-1	auuuccagaaaagcgacggacag	23	1-23	stu-miR8008a	0	0
			sly-miR8008a-2-3p	auuuacagaaaagcgacgga	20	166-185	stu-miR8008a	1	0
	sly-miR8008a-2	188	sly-miR8008a-2-5p	auuuccagaaaagugacggacagu	24	101-124	stu-miR8008a	1	0
			sly-miR8008b-1-3p	caaggaaagcgacagacauu	20	155-174	stu-miR8008b	4	0
	sly-miR8008b-1	223	sly-miR8008b-1-5p	aaacccagaaaagcgacggaca	22	86-107	stu-miR8008b	0	0
	sly-miR8008b-2	192	sly-miR8008b-2-3p	aaacccagaaaagcgacagacag	23	72-94	stu-miR8008b	1	0
			sly-miR8008b-2-5p	aaaaaaucgacggacag	17	14-30	stu-miR8008b	2	0
	sly-miR8008b-3	193	sly-miR8008b-3-3p	aaacccagaaaagcgacggaca	22	136-157	stu-miR8008b	0	0
			sly-miR8008b-3-5p	aaucccagaaaagcgacugaca	22	5-26	stu-miR8008b	2	0
Sly-MIR8011	sly-miR8011a-1	100	sly-miR8011a-1-3p	acaaaaagaagccucacacaacu	24	72-94	stu-miR8011a-3p	1	0
	sly-miR8011a-2	168	sly-miR8011a-2-5p	uugugugaggucucuuuuuguuu	23	40-62	stu-miR8011a-5p	1	0
			sly-miR8011a-2-3p	aauaaaaagaagucucacgcaacu	24	107-130	stu-miR8011a-3p	2	0
Sly-MIR8013	sly-miR8013	216	sly-miR8013	agaagaaaaucacaccgucagaag	24	44-67	stu-miR8013	2	0
Sly-MIR8019	sly-miR8019-1	283	sly-miR8019-1-3p	aaaagaaugaccugguuugacuug	24	33-56	stu-miR8019-3p	0	0
			sly-miR8019-1-5p	aggaaaggagguuauucuuuuug	23	233-255	stu-miR8019-5p	4	0
	sly-miR8019-2	262	sly-miR8019-2-3p	aaaagaaugaccugguuugacuug	24	22-45	stu-miR8019-3p	0	0
			sly-miR8019-2-5p	gaaagaggucauucuuuuu	19	188-206	stu-miR8019-5p	3	0
Sly-MIR8020	sly-miR8020	123	sly-miR8020	aauuucauugaguauguuguuguu	24	20-43	stu-miR8020	0	0
Sly-MIR8021	sly-miR8021-1	219	sly-miR8021-1	auucaaggcucaaacucgagaccu	24	1-24	stu-miR8021	0	0
	sly-miR8021-2	233	sly-miR8021-2	auucaaggcucaaacucgagaccu	24	4-27	stu-miR8021	0	0
	sly-miR8021-3	232	sly-miR8021-3	auucaaggcucaaacucgagaccu	24	8-31	stu-miR8021	0	0
Sly-MIR8025	sly-miR8025	137	sly-miR8025-3p	uuuaauugcaugccgacugugug	23	115-137	stu-miR8025-3p	2	0
			sly-miR8025-5p	acacacuacacaugcaauuaaauu	24	28-51	stu-miR8025-5p	3	0
Sly-MIR8032	sly-miR8032d	311	sly-miR8032d-3p	agugugaguuggugcgauuagg	22	117-138	stu-miR8032d-3p	0	0
Sly-MIR8033	sly-miR8033	108	sly-miR8033-3p	auuucugcagcuuuggaauu	20	71-90	stu-miR8033-3p	4	0
			sly-miR8033-5p	uuccaaagcugcagaaaugagu	22	21-42	stu-miR8033-5p	0	0
Sly-MIR8038	sly-miR8038a	136	sly-miR8038a-3p	uucagcuuacucacuugga	19	94-112	stu-miR8038a-3p	2	0
			sly-miR8038a-5p	ccuugugaguaaguugaaucuc	22	26-47	stu-miR8038a-5p	0	0
Sly-MIR8039	sly-miR8039-1	181	sly-miR8039-1	uuuccuaucugaacuaugacc	21	72-92	stu-miR8039	1	0
	sly-miR8039-2	159	sly-miR8039-2	uuuccuaucggaacuaucacc	21	57-77	stu-miR8039	1	0
Sly-MIR8045	sly-miR8045-1	95	sly-miR8045-1	auugauaguugagguguguuu	21	75-95	stu-miR8045	0	0
	sly-miR8045-2	186	sly-miR8045-2-3p	ugauaguuuagguuug	16	139-154	stu-miR8045	2	0
			sly-miR8045-2-5p	auugauaguugagguguguuu	21	76-96	stu-miR8045	0	0
Sly-MIR8051	sly-miR8051	257	sly-miR8051-5p	uaguaugguagaaagauuca	20	122-141	stu-miR8051-5p	0	0
Sly-MIR8172	sly-miR8172	92	sly-miR8172	auggaucaucuagauggagau	21	11-31	ath-miR8172	0	0
Sly-MIR8175	sly-miR8175	170	sly-miR8175	gauccccggcaacggcgcca	20	27-46	ath-miR8175	0	0
Sly-MIR827	sly-miR827	108	sly-miR827-3p	uuagaugaacaucaacaaaca	21	78-98	nta-miR827	0	0
			sly-miR827-5p	uuuguugauggucaucuauuc	21	12-32	stu-miR827-5p	0	0
Sly-MIR828	sly-miR828a	119	sly-miR828a	ucuugcucaaaugaguauucca	22	28-49	vvi-miR828a	0	0
Sly-MIR845	sly-miR845b	285	sly-miR845b-5p	ucaauugguaucagagcaa	19	206-224	aly-miR845b-5p	0	0
Sly-MIR9471	sly-miR9471a	180	sly-miR9471a-3p	uuggcugagugagcaucacgg	21	130-150	sly-miR9471a-3p	0	0
			sly-miR9471a-5p	caggugcucacucagcuaaua	21	43-63	sly-miR9471a-5p	0	0
	sly-miR9471b	147	sly-miR9471b-3p	uuggcugagugagcaucacug	21	108-128	sly-miR9471b-3p	0	0
			sly-miR9471b-5p	gaggugcucacucagcuaaua	21	21-41	sly-miR9471b-5p	0	0
Sly-MIR9472	sly-miR9472	180	sly-miR9472-3p	uucacaaucucugcugaaaaa	21	141-161	sly-miR9472-3p	0	0
			sly-miR9472-5p	uuucaguagacguugugaaua	21	23-43	sly-miR9472-5p	0	0
Sly-MIR9473	sly-miR9473-1	120	sly-miR9473-1-5p	uggcuguaaaucuaaacucgu	21	12-32	sly-miR9473-5p	0	0
			sly-miR9473-1-3p	aaacgaguucagauuuacagc	21	90-100	sly-miR9473-3p	0	0
	sly-miR9473-2	118	sly-miR9473-2-5p	acgaguuuagauuuacagcca	21	111-91	sly-miR9473-5p	0	0
			sly-miR9473-2-3p	gcuguaaaucugaacucguuu	21	33-13	sly-miR9473-3p	0	0
Sly-MIR9476	sly-miR9476-1	94	sly-miR9476-1-3p	aaaaagaugcaggacuagacc	21	63-83	sly-miR9476-3p	0	0
			sly-miR9476-1-5p	ucuaguccugcaucuuuuuuu	21	14-34	sly-miR9476-5p	0	0
	sly-miR9476-2	94	sly-miR9476-2-3p	aaaaagaugcaggacuagacc	21	63-83	sly-miR9476-3p	0	0
			sly-miR9476-2-5p	ucuaguccugcaucuuuuuuu	21	14-34	sly-miR9476-5p	0	0
Sly-MIR9478	sly-miR9478	211	sly-miR9478-3p	uucgaugacauauuugagccu	21	174-194	sly-miR9478-3p	0	0
			sly-miR9478-5p	gcuuaaauauguagaucgaacu	22	20-41	sly-miR9478-5p	0	0
