# Supplementary material for: New insights into tomato microRNAs
Source: Sci Rep. 2018 Oct 30;8:16069. doi: 10.1038/s41598-018-34202-3 (PMC6207730; doi:10.1038/s41598-018-34202-3)
Supplement: Supplementary file 5 — Supplementary Table S6 [file 41598_2018_34202_MOESM5_ESM.xlsx]

## Sheet: Plan1
Supplementary Table S6. Characterization of families, mature sequences and pre-miRNAs of miRNAs in Solanum pennellii.
Family	Pre-miRNA		Size of pre-miRNA		Mature miRNA		Mature miRNA sequence		Size of mature miRNA		Localization of mature in precursor	Ortholog mature miRNA		Number of mismatches with ortholog miRNA		Number of gaps with ortholog miRNA
Spe-MIR1128	spe-miR1128		301		spe-miR1128-5p		uacuacucccuccgucccaaa		21		91-111	ssp-miR1128		0		0
Spe-MIR1446	spe-miR1446		139		spe-miR1446-5p		ugaacucucucccucaauggcu		22		26-47	nta-miR1446		0		0
	spe-miR1446a		96		spe-miR1446a-5p		uucugaacucucucccucaa		20		8-27	ptc-miR1446a		0		0
Spe-MIR156/157	spe-miR156-1		149		spe-miR156-1-5p		uugacagaagauagagagcac		21		22-42	sly-miR156a		0		0
					spe-miR156-1-3p		gcucucuaugcuuccgucauc		21		111-131	stu-miR156d-3p		1		0
	spe-miR156-10		108		spe-miR156-10-5p		ugacagaagagagugagcaca		21		10-30	rco-miR156a		0		0
					spe-miR156-10-3p		gcucacugcucuaucugucacc		22		80-101	sly-miR156d-3p		0		0
	spe-miR156-11		157		spe-miR156-11-5p		ugacagaagggcgugagcaca		21		35-55	rco-miR156a		2		0
					spe-miR156-11-3p		gcucacugcucuaucuuucauc		22		100-121	sly-miR156d-3p		2		0
	spe-miR156-12		91		spe-miR156-12-5p		ugacagaagagagugagcaca		21		3-23	rco-miR156a		0		0
					spe-miR156-12-3p		gcucacuucucauucugucagc		22		69-90	zma-miR156d-3p		1		0
	spe-miR156-2		101		spe-miR156-2-5p		uugacagaagauagagagcac		21		1-21	sly-miR156a		0		0
					spe-miR156-2-3p		gcucucuaugcuucugucauc		21		81-101	stu-miR156d-3p		0		0
	spe-miR156-3		188		spe-miR156-3-5p		uugacagaagauagagagcac		21		52-72	sly-miR156a		0		0
					spe-miR156-3-3p		gcucuuuauucuucugucauc		21		117-137	mtr-miR156h-3p		0		0
	spe-miR156-4		86		spe-miR156-4-5p		uugacagaagauagagagcac		21		2-22	sly-miR156a		0		0
					spe-miR156-4-3p		gcucuuuauucuucugucau		20		6-86	mtr-miR156h-3p		1		0
	spe-miR156-5		86		spe-miR156-5-5p		uugacagaagauagagagcac		21		2-22	sly-miR156a		0		0
					spe-miR156-5-3p		gcucuuuauucuucugucac		20		6-86	mtr-miR156h-3p		2		0
	spe-miR156-6		108		spe-miR156-6-5p		uugacagaagauagagagcac		21		14-34	sly-miR156a		0		0
					spe-miR156-6-3p		gcucucuauucuucugucauca		22		78-99	stu-miR156d-3p		1		0
	spe-miR156-7		97		spe-miR156-7-5p		ugacagaagagagugagcaca		21		4-24	rco-miR156a		0		0
					spe-miR156-7-3p		gcuuacucucuaucugucacc		21		76-96	sly-miR156e-3p		0		0
	spe-miR156-8		92		spe-miR156-8-5p		ugacagaagagagugagcaca		21		4-24	rco-miR156a		0		0
					spe-miR156-8-3p		gcucacuucucuaucugucacc		22		70-91	sly-miR156d-3p		1		0
	spe-miR156-9		101		spe-miR156-9-5p		ugacagaagagagugagcaca		21		9-29	rco-miR156a		0		0
					spe-miR156-9-3p		gcucacugcucuaucugucacc		22		75-96	sly-miR156d-3p		0		0
Spe-MIR160	spe-miR160-1		88		spe-miR160-1-5p		ugccuggcucccuguaugccauu		23		4-26	mes-miR160h		0		0
					spe-miR160-1-3p		gcguaugaggagccaagcaua		21		68-88	stu-miR160a-3p		0		0
	spe-miR160-2		116		spe-miR160-2-5p		ugccuggcuccuuguaugccauu		23		19-41	mes-miR160h		1		0
					spe-miR160-2-3p		gcauucuaggagcuaagcaug		21		80-100	zma-miR160b-3p		4		0
	spe-miR160a		103		spe-miR160a-5p		ugccuggcucccuguaugcca		21		12-32	sly-miR160a		0		0
					spe-miR160a-3p		gcguauaaggagccaagcaua		21		73-93	stu-miR160a-3p		1		0
	spe-miR160c		87		spe-miR160c-5p		ugccuggcucccuggaugcca		21		2-22	tcc-miR160c		0		0
	spe-miR160g-1		95		spe-miR160g-1-5p		ugcuuggcuccucauacgcca		21		7-27	ppt-miR160g		4		0
					spe-miR160g-1-3p		uggcauacagggagccaggca		21		69-89	aau-miR160		0		0
	spe-miR160g-2		95		spe-miR160g-2-5p		ugcuuggcuccuuauacgcca		21		8-28	ppt-miR160g		3		0
					spe-miR160g-2-3p		uggcauacagggagccaggca		21		67-87	aau-miR160		0		0
Spe-MIR162	spe-miR162a-1		110		spe-miR162a-1-5p		ggaggcagcgguucaucgauc		21		17-37	stu-miR162a-5p		0		0
					spe-miR162a-1-3p		ucgauaaaccucugcauccag		21		77-97	sly-miR162		0		0
	spe-miR162a-2		130		spe-miR162a-2-5p		ggaggcagcgguucaucgauc		21		19-39	stu-miR162a-5p		0		0
					spe-miR162a-2-3p		ucgauaaaccucugcauccag		21		96-116	sly-miR162		0		0
Spe-MIR164	spe-miR164		98		spe-miR164-5p		uggagaagcagggcacaugcu		21		12-32	stu-miR164-5p		0		0
					spe-miR164-3p		caugugcucuagcucuccagc		21		68-88	stu-miR164-3p		0		0
	spe-miR164a		165		spe-miR164a-5p		uggagaagcagggcacgugca		21		4-24	sly-miR164a-5p		0		0
					spe-miR164a-3p		caugugccuguuuuccccauc		21		143-163	sly-miR164a-3p		0		0
	spe-miR164b		112		spe-miR164b-5p		uggagaagcagggcacgugca		21		19-39	sly-miR164b-5p		0		0
					spe-miR164b-3p		cacguguucuccuucuccaac		21		92-112	sly-miR164b-3p		0		0
Spe-MIR166	spe-miR166-1		117		spe-miR166-1-5p		agaaugucgucugguucgaga		21		11-31	stu-miR166d-5p		0		0
					spe-miR166-1-3p		ucggaccaggcuucauucccc		21		89-109	sly-miR166a		0		0
	spe-miR166-2		107		spe-miR166-2-5p		ggaauguuguuuggcucgagg		21		13-33	stu-miR166c-5p		0		0
					spe-miR166-2-3p		ucggaccaggcuucauucccc		21		77-97	sly-miR166a		0		0
	spe-miR166a-1		146		spe-miR166a-1-3p		ucggaccaggcuucauucccc		21		103-123	sly-miR166a		0		0
	spe-miR166a-2		93		spe-miR166a-2-3p		ucggaccaggcuucauucccc		21		69-89	sly-miR166a		0		0
	spe-miR166a-3		174		spe-miR166a-3-5p		ggaauguugucuggcucgaag		21		18-38	stu-miR166a-5p		1		0
					spe-miR166a-3-3p		ucggaccaggcuucauucccc		21		140-160	sly-miR166a		0		0
	spe-miR166c		187		spe-miR166c-5p		gggauguugucuggcucgaca		21		21-41	sly-miR166c-5p		0		0
					spe-miR166c-3p		ucggaccaggcuucauuccuc		21		145-165	sly-miR166c-3p		0		0
Spe-MIR167	spe-miR167-1		85		spe-miR167-1-5p		ugaagcugccagcaugaucua		21		7-27	sly-miR167a		0		0
					spe-miR167-1-3p		gaucauguggcagcaucacc		20		61-80	stu-miR167b-3p		0		0
	spe-miR167-2		86		spe-miR167-2-5p		ugaagcugccagcaugaucua		21		7-27	sly-miR167a		0		0
					spe-miR167-2-3p		gaucaugugguugcuucacc		20		62-81	stu-miR167d-3p		0		0
	spe-miR167-3		84		spe-miR167-3-5p		ugaagcugccagcaugaucua		21		2-22	sly-miR167a		0		0
					spe-miR167-3-3p		ggucaugcucggacagccucacu		23		62-84	stu-miR167c-3p		0		0
	spe-miR167a		93		spe-miR167a-5p		ugaagcugccagcaugaucua		21		8-28	sly-miR167a		0		0
					spe-miR167a-3p		gaucauguggcagccucacc		20		69-88	stu-miR167a-3p		0		0
	spe-miR167h		196		spe-miR167h-3p		aucaugcuggcagcuucaacugau		24		117-140	gma-miR167h		1		0
Spe-MIR168	spe-miR168a		186		spe-miR168a-5p		ucgcuuggugcaggucgggac		21		22-42	sly-miR168a-5p		0		0
					spe-miR168a-3p		ccugccuugcaucaacugaau		21		147-167	sly-miR168a-3p		0		0
	spe-miR168b		170		spe-miR168b-5p		ucgcuuggugcaggucgggac		21		16-36	sly-miR168b-5p		0		0
					spe-miR168b-3p		cccgccuugcaucaacugaau		21		131-151	sly-miR168b-3p		0		0
Spe-MIR169	spe-miR169-1		155		spe-miR169-1-5p		cagccaaggaugacuugccgg		21		44-64	sly-miR169a		0		0
					spe-miR169-1-3p		ccggcaaguuguuuuuggcuau		22		92-113	gma-miR169l-3p		2		0
	spe-miR169-2		190		spe-miR169-2-5p		uagccaaggaugacuugccua		21		46-66	sly-miR169d		0		0
					spe-miR169-2-3p		gcaaguuauccuggcuauc		19		126-144	stu-miR169e-3p		0		0
	spe-miR169-3		164		spe-miR169-3-5p		uagccaagaaugacuugccug		21		43-63	sly-miR169b		1		0
					spe-miR169-3-3p		gcaggucaucuuuagcuaacu		21		103-123	stu-miR169d-3p		0		0
	spe-miR169-4		192		spe-miR169-4-5p		uagccaaggaugacuugccug		21		51-71	sly-miR169b		0		0
					spe-miR169-4-3p		gcaggucaucuuuagcuaacu		21		121-141	stu-miR169d-3p		0		0
	spe-miR169-5		224		spe-miR169-5-5p		cagccaaggaugacuugccga		21		58-78	sly-miR169c		0		0
					spe-miR169-5-3p		ggcaagugguccuuggcuaca		21		153-173	ata-miR169d-3p		1		0
	spe-miR169a-1		147		spe-miR169a-1-5p		cagccaaggaugacuugccgg		21		41-61	sly-miR169a		0		0
					spe-miR169a-1-3p		ggcaaguuguucuuggcuaua		21		91-111	zma-miR169a-3p		1		0
	spe-miR169a-2		161		spe-miR169a-2-5p		cagccaaggaugacuugccgg		21		49-69	sly-miR169a		0		0
	spe-miR169c		98		spe-miR169c-5p		cagccaaggaugacuugccga		21		20-40	sly-miR169c		0		0
	spe-miR169e		179		spe-miR169e-5p		uagccaaggaugacuugccuuu		22		48-69	sly-miR169e-5p		0		0
					spe-miR169e-3p		uggcaagcaucuuuggcgacu		21		119-139	sly-miR169e-3p		0		0
Spe-MIR170/171	spe-miR171		110		spe-miR171-5p		ugggauguuggugugguucaa		21		10-30	mdm-miR171o		1		0
					spe-miR171-3p		ugauugagccgugccaauauc		21		72-92	sly-miR171a		0		0
	spe-miR171-1		81		spe-miR171-1-5p		agauauuggugcgguucaauu		21		1-21	stu-miR171d-5p		0		0
					spe-miR171-1-3p		uaauugagccgugccaauauc		21		59-79	aqc-miR171f		0		0
	spe-miR171-2		75		spe-miR171-2-5p		uauuggugcgguucaaugaga		21		1-21	sly-miR171c		0		0
					spe-miR171-2-3p		ugauugagccgcgccaauau		20		56-75	ath-miR171a-3p		0		0
	spe-miR171-3		92		spe-miR171-3-5p		gauauuggcacggcucaauu		21		8-27	zma-miR171b-5p		3		0
					spe-miR171-3-3p		uaauugaaccgcaccaauauc		21		65-85	aqc-miR171c		1		0
	spe-miR171-4		86		spe-miR171-4-5p		agauauugaugcgguucaauc		21		2-22	ath-miR171c-5p		1		0
					spe-miR171-4-3p		uugagccgcgucaauaucucu		21		66-86	sly-miR171e		0		0
	spe-miR171-5		112		spe-miR171-5-5p		uguuggaauggcucaaucaaa		21		21-41	ata-miR171b-5p		1		0
					spe-miR171-5-3p		ugauugagccgugccaauauc		21		74-94	sly-miR171a		0		0
	spe-miR171-6		134		spe-miR171-6-5p		uauuggccugguucacucaga		21		37-57	stu-miR171a-5p		0		0
					spe-miR171-6-3p		ugauugagccgugucaauauc		21		86-106	stu-miR171c-3p		0		0
	spe-miR171-7		112		spe-miR171-7-5p		agugauauugguucggcucauc		22		21-42	ptc-miR171l-5p		2		0
					spe-miR171-7-3p		gugagccgaaccaauaucacg		21		71-91	osa-miR171h		1		0
	spe-miR171a		89		spe-miR171a-5p		uauuggccugguucacucaga		21		1-21	stu-miR171a-5p		0		0
					spe-miR171a-3p		ugauugagccgugccaauau		20		70-89	sly-miR171a		1		0
	spe-miR171e-1		127		spe-miR171e-1-5p		cgauguuggugagguucaauc		21		24-44	mtr-miR171e-5p		0		0
					spe-miR171e-1-3p		agauugagccgcgccaauauc		21		85-105	mtr-miR171e-3p		0		0
	spe-miR171e-2		100		spe-miR171e-2-5p		cgauguuggugagguucaauc		21		9-29	mtr-miR171e-5p		0		0
					spe-miR171e-2-3p		agauugagccgcgccaauauc		21		71-91	mtr-miR171e-3p		0		0
Spe-MIR172	spe-miR172-1		159		spe-miR172-1-5p		guagcaucaucaagauucaua		21		8-28	mtr-miR172c-5p		1		0
					spe-miR172-1-3p		agaaucuugaugaugcugcau		21		120-140	sly-miR172a		0		0
	spe-miR172-2		186		spe-miR172-2-5p		gcagcaucaucaagauucuca		21		29-49	lus-miR172j		1		0
					spe-miR172-2-3p		ugaaucuugaugaugcuacau		21		141-161	vvi-miR172a		0		0
	spe-miR172-3		169		spe-miR172-3-5p		gcaacaucaucaagauucaca		21		21-41	stu-miR172e-5p		0		0
					spe-miR172-3-3p		ggaaucuugaugaugcugcau		21		130-150	nta-miR172j		0		0
	spe-miR172-4		169		spe-miR172-4-5p		gcagcaucaucaagauuccca		21		22-42	lus-miR172j		0		0
					spe-miR172-4-3p		ugugaaucuugaugauguugcau		23		129-151	vvi-miR172d		2		0
	spe-miR172-5		132		spe-miR172-5-5p		gcagcaucaucaagauuccca		21		21-41	lus-miR172j		0		0
					spe-miR172-5-3p		ugaaucuugaugaugcuccac		21		93-113	osa-miR172c		1		0
	spe-miR172-6		105		spe-miR172-6-5p		gcagcaccauuaagauucaca		21		12-32	bra-miR172b-5p		0		0
					spe-miR172-6-3p		agaaucuugaugaugcugcau		21		75-95	sly-miR172a		0		0
	spe-miR172-7		105		spe-miR172-7-5p		gcagcacuauuaagauucuca		21		19-39	bra-miR172b-5p		2		0
					spe-miR172-7-3p		ugaaucuugaugaugcugcau		21		70-90	gma-miR172k		0		0
	spe-miR172-8		110		spe-miR172-8-5p		gcagcaucaucaagauucaca		21		21-41	stu-miR172b-5p		1		0
					spe-miR172-8-3p		ugagaaucuuaauagugcugcau		23		70-92	vvi-miR172d		3		0
	spe-miR172a		142		spe-miR172a-5p		guagcauaaucaagauucaca		21		21-41	stu-miR172a-5p		0		0
					spe-miR172a-3p		agaaucuugaugaugcugcau		21		104-124	sly-miR172a		0		0
	spe-miR172d		94		spe-miR172d-5p		ggagcaucaucaagauucaca		21		2-22	mtr-miR172d-5p		0		0
					spe-miR172d-3p		ggaaucuugaugaugcugcag		21		74-94	stu-miR172d-3p		0		0
Spe-MIR1886	spe-miR1886-1		131		spe-miR1886-1-5p		augagauggaauuaggguuuggac		24		39-62	stu-miR1886i-5p		3		0
					spe-miR1886-1-3p		auuuuacguugauuucaucucaug		24		68-91	stu-miR1886h		0		0
	spe-miR1886-2		116		spe-miR1886-2-5p		augguaucgugagaugaaaucagc		24		24-47	stu-miR1886f		0		0
					spe-miR1886-2-3p		auuuuacgcugauuccaucucaug		24		61-84	stu-miR1886h		2		0
	spe-miR1886h-1		173		spe-miR1886h-1-3p		auuuuacguugauuucaucucaug		24		89-112	stu-miR1886h		3		0
	spe-miR1886h-2		97		spe-miR1886h-2-5p		auuuuacguugauuucaucucaug		24		12-35	stu-miR1886h		0		0
Spe-MIR1917	spe-miR1917-1		214		spe-miR1917-1-5p		auuaauaaagagugcuaaagu		21		45-65	sly-miR1917		0		0
	spe-miR1917-2		136		spe-miR1917-2-5p		auuaauaaagagugcuaaagu		21		27-47	sly-miR1917		0		0
	spe-miR1917-3		201		spe-miR1917-3-5p		auuaauaaagagugcuaaagu		21		44-64	sly-miR1917		0		0
	spe-miR1917-4		240		spe-miR1917-4-5p		auuaauaaagagugcuaaagu		21		22-42	sly-miR1917		0		0
Spe-MIR1918	spe-miR1918		197		spe-miR1918-5p		uguuggugagaguucgauucuc		22		51-72	sly-miR1918		0		0
Spe-MIR1919	spe-miR1919		177		spe-miR1919-5p		ugucgcagaugacuuucgccc		21		47-67	stu-miR1919-5p		0		0
					spe-miR1919-3p		acgagagucaucugugacagg		21		113-133	stu-miR1919-3p		0		0
	spe-miR1919c		160		spe-miR1919c-5p		ugucgcagaugacuuucgccc		21		34-54	stu-miR1919-5p		0		0
					spe-miR1919c-3p		acgagagucaucugugacagg		21		110-130	sly-miR1919c-3p		0		0
Spe-MIR2111	spe-miR2111a		71		spe-miR2111a-5p		uaaucugcauccugagguuua		21		4-24	ath-miR2111a-5p		0		0
					spe-miR2111a-3p		guccuuaggaugcagauuauc		21		51-71	lja-miR2111-3p		1		0
Spe-MIR319	spe-miR319-1		187		spe-miR319-1-5p		gagcucucuccgguccaguc		20		10-29	zma-miR319a-5p		3		0
					spe-miR319-1-3p		uuggacugaagggagcucccu		21		161-181	sly-miR319b		0		0
	spe-miR319-2		185		spe-miR319-2-5p		agagcuuccuuuaguccacuc		21		10-30	mtr-miR319a-5p		1		0
					spe-miR319-2-3p		uuggacugaagggagcucccu		21		159-179	sly-miR319b		0		0
	spe-miR319-3		179		spe-miR319-3-5p		aggaaacuguuuaguccaacc		21		2-22	stu-miR319-5p		0		0
					spe-miR319-3-3p		uuggacugaaggguucccuuc		21		159-179	stu-miR319-3p		0		0
	spe-miR319-4		197		spe-miR319-4-3p		uuggacugaaggguuuccuuc		21		167-187	stu-miR319-3p		1		0
	spe-miR319a		170		spe-miR319a-5p.1		agagcuuucuucaguccacac		21		1-21	stu-miR319a-5p		1		0
					spe-miR319a-5p.2		uugcugccgacucauucaucca		22		44-65	ppe-miR319b		2		0
					spe-miR319a-3p		cuuggacugaagggagcucc		20		151-170	sly-miR319a		0		0
	spe-miR319c-1		177		spe-miR319c-1-3p		uuggacugaagggagcuccu		20		158-177	sly-miR319c-3p		1		0
	spe-miR319c-2		178		spe-miR319c-2-5p.1		agagcuuccuucagcccacuc		21		5-25	sly-miR319c-5p		0		0
					spe-miR319c-2-5p.2		uagcugccgacucauucaucca		22		49-70	ppe-miR319b		1		0
					spe-miR319c-2-3p		uuggacugaagggagcuccuu		21		157-177	sly-miR319c-3p		0		0
	spe-miR319c-3		179		spe-miR319c-3-5p		aggaaacuguuuaguccaacc		21		2-22	stu-miR319-5p		0		0
					spe-miR319c-3-3p		cuccaaugaugcaggagcuga		21		115-135	mdm-miR319c		3		0
Spe-MIR3627	spe-miR3627-1		83		spe-miR3627-1-5p		ucgcaggagagauggcacuuac		22		2-23	stu-miR3627-5p		1		0
					spe-miR3627-1-3p		aagugccucugucuuucgaca		21		63-83	stu-miR3627-3p		0		0
	spe-miR3627-2		148		spe-miR3627-2-5p		uugucgcaggagagauggcacu		22		34-55	vvi-miR3627-5p		1		0
					spe-miR3627-2-3p		aagugccucugucuuucgaca		21		98-118	stu-miR3627-3p		0		0
Spe-MIR390	spe-miR390		110		spe-miR390-5p		aagcucaggagggauagcgcc		21		18-38	sly-miR390b-5p		0		0
					spe-miR390-3p		cgcuauccauccugaguuuua		21		76-96	sly-miR390a-3p		0		0
	spe-miR390a		103		spe-miR390a-5p		aagcucaggagggauagcacc		21		18-38	sly-miR390a-5p		0		0
					spe-miR390a-3p		cgcuauccauccugaguuuua		21		67-87	sly-miR390a-3p		0		0
Spe-MIR393	spe-miR393		78		spe-miR393-5p		uccaaagggaucgcauugaucc		22		2-23	stu-miR393-5p		0		0
					spe-miR393-3p		aucaugugaucucuucggaau		21		58-78	stu-miR393-3p		1		0
Spe-MIR394	spe-miR394-1		203		spe-miR394-1-5p		uuggcauucuguccaccucc		20		51-70	sly-miR394-5p		0		0
					spe-miR394-1-3p		aggugggcauacugucaaca		20		139-158	sly-miR394-3p		0		0
	spe-miR394-2		196		spe-miR394-2-5p		uuggcauucuguccaccucc		20		51-70	sly-miR394-5p		0		0
					spe-miR394-2-3p		aggugggcauacugccaauag		21		124-144	ath-miR394b-3p		0		0
	spe-miR394-3		61		spe-miR394-3-5p		uuggcauucuguccaccucc		20		2-21	sly-miR394-5p		0		0
					spe-miR394-3-3p		agggggccaaagugccaaac		20		42-61	stu-miR384-3p		0		0
Spe-MIR395	spe-miR395a		103		spe-miR395a-3p		cugaaguguuugggggaacuuc		22		69-90	sly-miR395a		1		0
	spe-miR395d		100		spe-miR395d-3p		ugaaguguuugggggaacuuu		21		66-86	gma-miR395d		0		0
	spe-miR395g		154		spe-miR395g-3p		uugaaguguuugggggaacuc		21		93-113	mtr-miR395g		0		0
	spe-miR395i		174		spe-miR395i-5p		cugaaguguuuggaggaacuc		21		15-35	aly-miR395i		0		0
Spe-MIR396	spe-miR396-1		122		spe-miR396-1-5p		uuccacagcuuucuugaacuu		21		11-31	stu-miR396-5p		0		0
					spe-miR396-1-3p		guccaagaaagcugugggaaa		21		93-113	stu-miR396-3p		0		0
	spe-miR396-2		131		spe-miR396-2-5p		ucccacagcuuucuuggacuu		21		16-36	ath-miR396b-5p		2		0
					spe-miR396-2-3p		guucaagaaagcuguggaaaa		21		98-118	zma-miR396g-3p		1		0
	spe-miR396a		107		spe-miR396a-5p		uuccacagcuuucuugaacug		21		12-32	sly-miR396a-5p		0		0
					spe-miR396a-3p		guucaauaaagcugugggaag		21		81-101	sly-miR396a-3p		0		0
Spe-MIR397	spe-miR397		116		spe-miR397-5p		auugagugcagcguugaugac		21		19-39	stu-miR397-5p		0		0
					spe-miR397-3p		caucaacgcuacacucgauca		21		79-99	stu-miR397-3p		1		0
Spe-MIR398	spe-miR398		93		spe-miR398-5p		agggcaacuugagaucacaug		21		3-23	hbr-miR398		4		0
					spe-miR398-3p		uguguucucaggucgccccug		21		73-93	stu-miR398a-3p		1		0
	spe-miR398a		90		spe-miR398a-5p		ggguugauuugagaacauaug		21		1-21	stu-miR398a-5p		0		0
					spe-miR398a-3p		uauguucucaggucgccccu		20		71-90	stu-miR398a-3p		0		0
	spe-miR398b-1		82		spe-miR398b-1-5p		gagugugccuaagaacacaggu		22		2-23	stu-miR398b-5p		1		0
					spe-miR398b-1-3p		uuguguucucaggucaccccu		21		62-82	stu-miR398b-3p		0		0
	spe-miR398b-2		218		spe-miR398b-2-5p		gagugugccuggaaacacaggu		22		67-88	stu-miR398b-5p		3		0
					spe-miR398b-2-3p		uuguguucucaggucaccccu		21		133-153	stu-miR398b-3p		0		0
Spe-MIR399	spe-miR399-1		175		spe-miR399-1-5p		gggcuacgcucuauuggcaug		21		42-62	stu-miR399a-5p		1		0
					spe-miR399-1-3p		ugccaaaggagaguugcccug		21		115-135	ath-miR399b		0		0
	spe-miR399-2		107		spe-miR399-2-3p		ugccaaaggagaguugcccua		21		66-86	sly-miR399		0		0
	spe-miR399-3		103		spe-miR399-3-5p		gggcuacucucuauuggcaug		21		21-41	stu-miR399a-5p		0		0
					spe-miR399-3-3p		cgccaaaggagagcugcccug		21		64-84	nta-miR399g		0		0
	spe-miR399-4		103		spe-miR399-4-5p		gggcuacucucuauuggcaug		21		21-41	stu-miR399a-5p		0		0
					spe-miR399-4-3p		cgccaaaggagagcugcccug		21		64-84	nta-miR399g		0		0
	spe-miR399-5		103		spe-miR399-5-5p		gggcuacucucuauuggcaug		21		21-41	stu-miR399a-5p		0		0
					spe-miR399-5-3p		cgccaaaggagagcugcccug		21		64-84	nta-miR399g		0		0
	spe-miR399-6		103		spe-miR399-6-5p		gggcuacucucuauuggcaug		21		21-41	stu-miR399a-5p		0		0
					spe-miR399-6-3p		cgccaaaggagagcugcccug		21		64-84	nta-miR399g		0		0
	spe-miR399-7		258		spe-miR399-7-5p.1		ggacuacucucuauuggcaug		21		28-48	stu-miR399a-5p		1		0
					spe-miR399-7-5p.2		cgccaaaggaaugcugcacug		21		71-91	stu-miR399j-3p		3		0
					spe-miR399-7-3p		ugccaaaggagaguugcccug		21		210-230	ath-miR399b		0		0
	spe-miR399-8		216		spe-miR399-8-5p		cagggcaauucuccuuuggca		21		59-79	ata-miR399b-5p		1		0
					spe-miR399-8-3p		ugccaaaggagaauugcacug		21		134-154	osa-miR399a		1		0
	spe-miR399-9		90		spe-miR399-9-3p		ugccaaaggagauuugcccua		21		63-83	sly-miR399		1		0
	spe-miR399a-1		92		spe-miR399a-1-5p		gggcuacucucuguuggcaug		21		16-36	stu-miR399a-5p		1		0
					spe-miR399a-1-3p		ugccaaaggagagcugcccug		21		59-79	stu-miR399a-3p		0		0
	spe-miR399a-2		103		spe-miR399a-2-5p		gggcuacucucuauuggcaug		21		21-41	stu-miR399a-5p		0		0
					spe-miR399a-2-3p		ugccaaaggagagcugcccug		21		64-84	stu-miR399a-3p		0		0
	spe-miR399d		187		spe-miR399d-3p		ugccaaagaagauuugccccg		21		116-136	ptc-miR399d		0		0
	spe-miR399r-1		123		spe-miR399r-1-3p		ugccaaagaagauuugccccg		21		82-102	mtr-miR399r		0		0
	spe-miR399r-2		126		spe-miR399r-2-3p		ugccaaagaagauuugccccg		21		86-106	mtr-miR399r		0		0
Spe-MIR403	spe-miR403-1		112		spe-miR403-1-5p		cguuugugcgugaaucuaacg		21		21-41	sly-miR403-5p		1		0
					spe-miR403-1-3p		cuagauucacgcacaaacucg		21		74-94	sly-miR403-3p		1		0
	spe-miR403-2		112		spe-miR403-2-5p		aguuugugcgugaaucuagca		21		21-41	sly-miR403-5p		1		0
					spe-miR403-2-3p		uuagauucacgcacaaacgcg		21		74-94	ath-miR403-3p		1		0
Spe-MIR408	spe-miR408		128		spe-miR408-5p		cagggaagaggcagugcaugg		21		30-50	lja-miR408		1		0
					spe-miR408-3p		ugcucuggcucguccccgucu		21		80-100	aqc-miR408		4		0
	spe-miR408b		88		spe-miR408b-5p		acggggacgagccagagcaug		21		10-30	stu-miR408b-5p		1		0
					spe-miR408b-3p		ugcacugccucuucccuggcu		21		61-81	stu-miR408b-3p		0		0
Spe-MIR4376	spe-miR4376		96		spe-miR4376-5p		uacgcaggagagaugaugcug		21		12-32	stu-miR4376-5p		0		0
					spe-miR4376-3p		gcaucauacuccugcauauu		20		68-87	stu-miR4376-3p		0		0
Spe-MIR477	spe-miR477		114		spe-miR477-5p		ugucucucccucaagggcucc		21		18-38	sly-miR477-5p		0		0
					spe-miR477-3p		aguucuuguagggugagacauc		22		79-100	sly-miR477-3p		1		0
	spe-miR477a		70		spe-miR477a-5p		ccucucccucaagggcuucuc		21		2-22	stu-miR477a-5p		0		0
					spe-miR477a-3p		gaagcucuagcagggagagcca		22		49-70	stu-miR477a-3p		0		0
	spe-miR477b		72		spe-miR477b-5p		acucucccucaaaggcuucug		21		2-22	stu-miR477b-5p		0		0
					spe-miR477b-3p		gaggucuuucgagugagaguga		22		51-72	stu-miR477b-3p		0		0
Spe-MIR479	spe-miR479		112		spe-miR479-5p		cgugauauugguucggcucacu		22		22-43	ghr-miR479		2		0
					spe-miR479-3p		ugagccgaaccaauaucacuc		21		73-93	stu-miR479		0		0
Spe-MIR482	spe-miR482-1		159		spe-miR482-1-5p		cgugagugguggggaaagaua		21		45-65	stu-miR482d-5p		1		0
					spe-miR482-1-3p		ucuugccuacaccgcccaugcc		22		95-117	sly-miR482b		0		0
	spe-miR482-2		110		spe-miR482-2-5p		ggagugggugguaugguaaga		21		19-39	stu-miR482b-5p		1		0
					spe-miR482-2-3p		ucuugccaauaccgcccauucc		22		70-91	sly-miR482c		0		0
	spe-miR482a		91		spe-miR482a-5p		ggaauuggugaguuggaaagc		21		12-32	stu-miR482a-5p		2		0
					spe-miR482a-3p		uuuccaauuccacccauuccua		22		60-81	sly-miR482a		0		0
	spe-miR482b		119		spe-miR482b-5p		ggaguggguggcaugguaaga		21		19-39	stu-miR482b-5p		0		0
					spe-miR482b-3p		uuaccgauuccccccauuccaa		22		81-102	stu-miR482b-3p		0		0
	spe-miR482d		113		spe-miR482d-5p		ggagugggugggauggaaaaa		21		4-24	sly-miR482d-5p		0		0
					spe-miR482d-3p		uuuccuauuccacccaugccaa		22		75-96	sly-miR482d-3p		0		0
	spe-miR482e		162		spe-miR482e-5p		ugugggugggguggaaagauu		21		36-56	sly-miR482e-5p		0		0
					spe-miR482e-3p		ucuuuccuacuccucccauacc		22		111-132	sly-miR482e-3p		0		0
Spe-MIR5014	spe-miR5014a		260		spe-miR5014a-3p		uuguacaaauuuaaguguaua		21		101-121	ath-miR5014a-3p		2		0
Spe-MIR5174	spe-miR5174d-1		255		spe-miR5174d-1-5p		ucccuccguuucaaaaagauuggc		24		5-28	bdi-miR5174d-5p		1		0
	spe-miR5174d-2		266		spe-miR5174d-2-5p		ucccuccguuucaaaaagauuggc		24		10-33	bdi-miR5174d-5p		1		0
					spe-miR5174d-2-p		cauucuuuuugaaacggaaggagu		24		235-258	bdi-miR5174d-3p		5		0
	spe-miR5174d-3		268		spe-miR5174d-3-5p		ucccuccguuucaaaaagauuggc		24		14-37	bdi-miR5174d-5p		1		0
					spe-miR5174d-3-3p		cauucuuuuuuaaacggagggagu		24		235-158	bdi-miR5174d-3p		5		0
Spe-MIR530	spe-miR530		93		spe-miR530-5p		ucugcauuugcaccugcaccu		21		8-28	stu-miR530		0		0
Spe-MIR5300	spe-miR5300		265		spe-miR5300-5p		uccccaguccaggcauuccaac		22		18-39	sly-miR5300		0		0
Spe-MIR5303	spe-miR5303		202		spe-miR5303-5p		uuuuugaagaguucgagcaac		21		2-22	sly-miR5303		0		0
	spe-miR5303-1		126		spe-miR5303-1-5p		uuuuggaggauccgagucguaccc		24		68-91	stu-miR5303c		4		0
					spe-miR5303-1-3p		uuuuugaagaguucgagcaac		21		99-119	sly-miR5303		0		0
	spe-miR5303-2		118		spe-miR5303-2-5p		uuuuggaggauccaacacguaccc		24		64-87	stu-miR5303c		3		0
					spe-miR5303-2-3p		uuuuugaagaguucgagcaac		21		95-115	sly-miR5303		0		0
	spe-miR5303-3		119		spe-miR5303-3-5p		uuuugaaggauccggcacacaccc		24		65-88	stu-miR5303c		4		0
					spe-miR5303-3-3p		uuuuugaagaguucgagcaac		21		96-116	sly-miR5303		0		0
	spe-miR5303c-1		126		spe-miR5303c-1-3p		acgggugcggcuacauuuuug		21		85-105	nta-miR5303c		1		0
	spe-miR5303c-2		119		spe-miR5303c-2-3p		uuuuggagaauccgacacgcaccc		24		65-88	stu-miR5303c		0		0
	spe-miR5303e		129		spe-miR5303e-3p		uuuuggagaaucugacacgggugc		24		70-93	stu-miR5303e		1		0
	spe-miR5303f-1		310		spe-miR5303f-1-5p		auuuuuggagaaucugacacgggu		24		99-122	stu-miR5303f		0		0
	spe-miR5303f-2		133		spe-miR5303f-2-3p		auuuuuggagaaucugacacgggu		24		70-93	stu-miR5303f		0		0
	spe-miR5303f-3		147		spe-miR5303f-3-3p		auuuuuggagaaucugacacgggu		24		77-100	stu-miR5303f		0		0
	spe-miR5303h		341		spe-miR5303h-5p		aacauuuuugaagagucugagcaa		21		1-24	stu-miR5303h		0		0
Spe-MIR5368	spe-miR5368		83		spe-miR5368-5p		ggacagucucagguagaca		19		31-49	gma-miR5368		0		0
Spe-MIR6024	spe-miR6024		102		spe-miR6024-5p		agaaacaacacuugcuaaagga		22		15-36	stu-miR6024-5p		1		0
					spe-miR6024-3p		uuuuagcaagaguuguuuuccc		22		70-91	stu-miR6024-3p		0		0
Spe-MIR6027	spe-miR6027		164		spe-miR6027-5p		auggguagcacaaggauuaaug		22		22-43	sly-miR6027-5p		0		0
					spe-miR6027-3p		ugaauccuucggcuauccauaa		22		123-144	sly-miR6027-3p		0		0
Spe-MIR6144	spe-miR6144		188		spe-miR6144-5p		uggcaacuucuucaucauguu		21		18-38	nta-miR6144		2		0
Spe-MIR6440	spe-miR6440b		197		spe-miR6440b-5p		gaguuugaucaauuucgaguu		21		49-69	ptc-miR6440b		1		0
Spe-MIR6478	spe-miR6478		309		spe-miR6478-5p		ccgaccuuagcucaguuggua		21		113-133	ptc-miR6478		1		0
Spe-MIR7696	spe-miR7696c		239		spe-miR7696c-3p		uuuugaauuaugaguacuuga		21		169-189	mtr-miR7696c-3p		1		0
Spe-MIR7980	spe-miR7980b-1		149		spe-miR7980b-1-5p		gagauggaaucaguguuuggacau		24		36-59	stu-miR7980b-3p		0		0
	spe-miR7980b-2		80		spe-miR7980b-2-5p		gagauggaaucaguguuuggacau		24		16-39	stu-miR7980b-3p		0		0
	spe-miR7980b-3		114		spe-miR7980b-3-3p		guccaaacacugauuccaucucac		24		60-83	stu-miR7980b-5p		1		0
	spe-miR7980b-4		116		spe-miR7980b-4-3p		guccaaacacugauuccaucucac		24		61-84	stu-miR7980b-5p		1		0
	spe-miR7980b-5		157		spe-miR7980b-5-5p		guccaaacacugauuccaucucag		24		107-130	stu-miR7980b-5p		1		0
	spe-miR7980b-6		159		spe-miR7980b-6-3p		gagauggaaucaguguuuggacau		24		52-75	stu-miR7980b-3p		0		0
Spe-MIR7981	spe-miR7981		214		spe-miR7981-5p		cuuaacuaaacuaagguccuauua		24		9-32	stu-miR7981-5p		3		0
					spe-miR7981-3p		auaggacuuuaguuuaguuaaggc		24		185-208	stu-miR7981-3p		1		0
Spe-MIR7983	spe-miR7983-1		137		spe-miR7983-1-5p		uaaagccuuuagcgacauugguuc		24		39-62	stu-miR7983-5p		1		0
					spe-miR7983-1-3p		acuaaugccgguaaagacuuuaac		24		75-98	stu-miR7983-3p		0		0
	spe-miR7983-2		196		spe-miR7983-2-5p		uaaagccuuuagcgacauugguuc		24		89-112	stu-miR7983-5p		1		0
					spe-miR7983-2-3p		acuaaugccgguaaagacuuuaac		24		125-148	stu-miR7983-3p		0		0
	spe-miR7983-3		221		spe-miR7983-3-5p		uaaagccuuuagcgaaauugguug		24		101-124	stu-miR7983-5p		2		0
					spe-miR7983-3-3p		acuaaugccgguaaagacuuuaac		24		137-160	stu-miR7983-3p		0		0
	spe-miR7983-4		140		spe-miR7983-4-5p		uaaagucuuuagcgacauugguuc		24		41-64	stu-miR7983-5p		0		0
					spe-miR7983-4-3p		acuaaugccgauaaagacuuuaac		24		77-100	stu-miR7983-3p		1		0
	spe-miR7983-5		141		spe-miR7983-5-5p		uaaagucuuuagcgacauugguuc		24		41-64	stu-miR7983-5p		0		0
					spe-miR7983-5-3p		acuaaugccgauaaagacuuuaac		24		77-100	stu-miR7983-3p		2		0
	spe-miR7983-6		216		spe-miR7983-6-5p		uaaagucuuuagcgacauugguuc		24		99-122	stu-miR7983-5p		0		0
					spe-miR7983-6-3p		acuaaugccgguaaagacuuuagu		24		135-158	stu-miR7983-3p		2		0
	spe-miR7983-7		213		spe-miR7983-7-5p		uaaagccuuuagcgacauugguuc		24		98-121	stu-miR7983-5p		1		0
					spe-miR7983-7-3p		acuaaugccgguaaagacuuuaac		24		134-157	stu-miR7983-3p		0		0
Spe-MIR7984	spe-miR7984		230		spe-miR7984-5p		aucccaaacuuuggaaaugacucu		24		47-70	stu-miR7984b-5p		5		0
					spe-miR7984-3p		caauuucggucaaaguucagauau		24		186-209	stu-miR7984d-3p		1		0
	spe-miR7984b		205		spe-miR7984b-5p		auaucaaacuuuggaaaugaccuu		24		5-28	stu-miR7984b-5p		2		0
					spe-miR7984b-3p		ggucuuucauaaaauuugguauug		24		159-182	stu-miR7984b-3p		1		0
	spe-miR7984c		319		spe-miR7984c-3p		ccuucauaaaguuugguaucguaa		24		192-215	stu-miR7984c-3p		0		0
Spe-MIR7987	spe-miR7987		98		spe-miR7987-5p		acacuaguugaucuuauugaugac		24		17-40	stu-miR7987		0		0
Spe-MIR7990	spe-miR7990a-1		110		spe-miR7990a-1-3p		uucaaaugaucguaacuuuggccu		24		84-107	stu-miR7990a		0		0
	spe-miR7990a-2		119		spe-miR7990a-2-3p		uucaaaugaucguaacuuuggccu		24		88-111	stu-miR7990a		0		0
Spe-MIR7992	spe-miR7992		248		spe-miR7992-3p		ugucuagaugugcacuccaaagu		23		191-213	stu-miR7992-3p		2		0
Spe-MIR7993	spe-miR7993a		177		spe-miR7993a-3p		auauuuuaugugguuaacuuaaau		24		137-160	stu-miR7993a		1		0
	spe-miR7993b-1		276		spe-miR7993b-1-5p		uuaaguuaaccacauacaguaugu		24		91-114	stu-miR7993b-5p		2		0
					spe-miR7993b-1-3p		uuaauuuacgugguuaaauuaacu		24		205-228	stu-miR7993b-3p		4		0
	spe-miR7993b-2		239		spe-miR7993b-2-5p		auauuuuaugugguuaacguaauu		24		88-111	stu-miR7993b-3p		2		0
Spe-MIR7997	spe-miR7997a		184		spe-miR7997a-5p		augcugcucggacucuucaaa		21		36-56	stu-miR7997a		0		0
	spe-miR7997a-1		129		spe-miR7997a-1-5p		augcugcucggacucuucaaa		21		7-27	stu-miR7997a		0		0
	spe-miR7997a-2		128		spe-miR7997a-2-5p		augcugcucggacucuucaaa		21		6-26	stu-miR7997a		0		0
Spe-MIR7998	spe-miR7998		231		spe-miR7998-5p		acggaccguagaucaauccacggu		24		95-118	stu-miR7998		1		0
Spe-MIR8001	spe-miR8001a		144		spe-miR8001a-5p		uccuggggauuaguaugaaaauuc		24		38-61	stu-miR8001a		0		0
	spe-miR8001b-1		341		spe-miR8001b-1-3p		ggauuuucauacuaauuccuagga		24		189-212	stu-miR8001b-3p		1		0
	spe-miR8001b-2		90		spe-miR8001b-2-5p		auggggauuaguaugaaaauuugc		24		28-51	stu-miR8001b-5p		0		0
Spe-MIR8005	spe-miR8005		170		spe-miR8005-5p		uuuagaguuuaggauuuaguguuu		24		31-54	stu-miR8005a		3		0
					spe-miR8005-3p.1		uuuagaguuuaggguuuaggguuu		24		80-103	stu-miR8005a		2		0
					spe-miR8005-3p.2		uuuaggguuuaaggauuaggcuua		24		115-138	stu-miR8005b-3p		5		0
Spe-MIR8006	spe-miR8006		256		spe-miR8006-3p		uaguuuuuggacggcaggggcacc		24		190-213	stu-miR8006-5p		1		0
Spe-MIR8007	spe-miR8007a		268		spe-miR8007a-5p		augugacacuuuucggauuucgag		24		24-47	stu-miR8007a-5p		2		0
					spe-miR8007a-3p		cgaaaaaugaaaagugccacauaa		24		224-247	stu-miR8007a-3p		0		0
Spe-MIR8008	spe-miR8008-1		127		spe-miR8008-1-5p		aaacccagaaaagcgacggacaag		24		38-61	stu-miR8008b		2		0
					spe-miR8008-1-3p		auuucaaggaaagcgacagacauu		24		103-126	stu-miR8008a		4		0
	spe-miR8008-2		154		spe-miR8008-2-5p		aaacucagaaaagcgacggacaga		24		20-43	stu-miR8008b		2		0
					spe-miR8008-2-3p		auuuccagaaaagugacggacagu		24		85-108	stu-miR8008a		1		0
	spe-miR8008a-1		130		spe-miR8008a-1-3p		auuuccagaaaagcgacgaacagu		24		72-95	stu-miR8008a		1		0
	spe-miR8008a-2		206		spe-miR8008a-2-5p		auuuccagaaaagcgacgaacagu		24		3-26	stu-miR8008a		1		0
	spe-miR8008b-1		54		spe-miR8008b-1-5p		aaacccagaaaagcgacggacagg		24		1-24	stu-miR8008b		1		0
	spe-miR8008b-2		194		spe-miR8008b-2-5p		aaacccagaaaagcgacagacuua		24		71-94	stu-miR8008b		4		0
	spe-miR8008b-3		115		spe-miR8008b-3-5p		aaacccagaaaagcgacggacauu		24		32-55	stu-miR8008b		1		0
Spe-MIR8011	spe-miR8011		101		spe-miR8011-5p		acucauuuuugucucacaaaaa		22		18-39	stu-miR8011b-5p		0		0
					spe-miR8011-3p		acaaaaagaagucucacacaacu		24		72-95	stu-miR8011a-3p		3		0
	spe-miR8011a-1		168		spe-miR8011a-1-5p		uugugugaggucucuuuuuguuuu		24		40-63	stu-miR8011a-5p		2		0
					spe-miR8011a-1-3p		aauaaaaagaagucucacgcaacu		24		107-130	stu-miR8011a-3p		2		0
	spe-miR8011a-2		122		spe-miR8011a-2-3p		aauaaaaagaagccucacagaacu		24		88-111	stu-miR8011a-3p		1		0
Spe-MIR8013	spe-miR8013		287		spe-miR8013-3p		agaagaaaaucgcuucgucaggag		24		246-269	stu-miR8013		2		0
Spe-MIR8016	spe-miR8016		172		spe-miR8016-3p		auuuuugaauggaaggcccaugug		24		104-127	stu-miR8016		0		0
Spe-MIR8019	spe-miR8019		270		spe-miR8019		uaaagaaugaccugguuugaguug		24		24-47	stu-miR8019-3p		2		0
Spe-MIR8020	spe-miR8020		88		spe-miR8020-5p		aauuucauugaguauguuguuguu		24		2-25	stu-miR8020		0		0
Spe-MIR8021	spe-miR8021		226		spe-miR8021-5p		auucaaggcucaaacucgagaccu		24		1-24	stu-miR8021		0		0
Spe-MIR8024	spe-miR8024		85		spe-miR8024-5p.1		uuggaguauuugaagacuuuagcu		24		2-25	stu-miR8024b		4		0
					spe-miR8024-5p.2		uuggaggauuuaaagacuucagcu		24		31-54	stu-miR8024a-5p		3		0
					spe-miR8024-3p		uuggaggauuugaagacuucaacu		24		62-85	stu-miR8024a-3p		1		0
	spe-miR8024a		243		spe-miR8024a-5p.1		uuaaagaauuugaagacuucagcu		24		1-24	stu-miR8024a-5p		3		0
					spe-miR8024a-5p.2		uuaaaguauuugaagacuucaacu		24		91-114	stu-miR8024a-5p		3		0
					spe-miR8024a-3p.1		uugaaugauuugaagacuucaucu		24		122-145	stu-miR8024a-3p		4		0
					spe-miR8024a-3p.2		uuggaggauuugaagauuucaacu		24		184-207	stu-miR8024a-3p		0		0
Spe-MIR8025	spe-miR8025		137		spe-miR8025-5p		acacacuacacaugcaauuaaauu		24		28-51	stu-miR8025-5p		3		0
					spe-miR8025-3p		uuuaauugcaugccgagugucug		23		115-137	stu-miR8025-3p		2		0
Spe-MIR8026	spe-miR8026		124		spe-miR8026-3p		auguagagaauaugugguaacccu		24		69-92	stu-miR8026		0		0
Spe-MIR8032	spe-miR8032a		283		spe-miR8032a-5p		uugucgacaugacucccgaagu		22		86-107	stu-miR8032a-5p		3		0
					spe-miR8032a-3p		agugugaguuggugugauuagg		22		112-133	stu-miR8032a-3p		1		0
Spe-MIR8036	spe-miR8036		86		spe-miR8036-3p		uaugucuuuccgaugccuccca		22		65-86	stu-miR8036-3p		0		0
Spe-MIR8038	spe-miR8038a		136		spe-miR8038a-5p		ccuugugaguaaguuggaucuc		22		26-47	stu-miR8038a-5p		1		0
Spe-MIR8039	spe-miR8039		142		spe-miR8039-5p		uuuccuaucugaacuaucacc		21		22-42	stu-miR8039		0		0
Spe-MIR8042	spe-miR8042		158		spe-miR8042-3p		auuagacugaaaugcugaucu		21		110-130	stu-miR8042		1		0
Spe-MIR8045	spe-miR8045		262		spe-miR8045-3p		auugauaguugagguguguuu		21		206-226	stu-miR8045		0		0
Spe-MIR8047	spe-miR8047		208		spe-miR8047-5p		ccauuuuuucgaaauuagacc		21		50-70	stu-miR8047		0		0
Spe-MIR8051	spe-miR8051		334		spe-miR8051-5p		uaguaugguagaaagauuca		20		285-304	stu-miR8051-5p		0		0
Spe-MIR8175	spe-miR8175-1		237		spe-miR8175-1-5p		gauccccggcaacggcgcca		20		58-77	ath-miR8175		0		0
	spe-miR8175-2		173		spe-miR8175-2-3p		gauccccggcaacggcgcca		20		101-120	ath-miR8175		0		0
Spe-MIR827	spe-miR827		88		spe-miR827-5p		uuuguugauggucaucuauuc		21		2-22	stu-miR827-5p		0		0
					spe-miR827-3p		uuagaugaacaucaacaaaca		21		68-88	nta-miR827		0		0
Spe-MIR828	spe-miR828a		119		spe-miR828a-5p		ucuugcucaaaugaguauucca		22		28-49	gma-miR828a		0		0
					spe-miR828a-3p		agauacucauuuggguaagaag		22		76-97	aly-miR828-3p		1		0
Spe-MIR9469	spe-miR9469		141		spe-miR9469-5p		ccauauaaggagaccaaauuc		21		36-56	sly-miR9469-5p		3		0
					spe-miR9469-3p		auucggucuucuuauauggac		21		90-110	sly-miR9469-3p		1		0
Spe-MIR9471	spe-miR9471b		147		spe-miR9471b-5p		gaggugcucacucagcuaaua		21		21-41	sly-miR9471b-5p		0		0
					spe-miR9471b-3p		uuggcugagugagcaucacug		21		108-128	sly-miR9471b-3p		0		0
Spe-MIR9473	spe-miR9473-1		118		spe-miR9473-1-5p		uggcuguaaaucugaacucgu		21		11-31	sly-miR9473-5p		1		0
	spe-miR9473-2		178		spe-miR9473-2-5p		uggcuguaaaccuaaacucgu		21		29-49	sly-miR9473-5p		1		0
					spe-miR9473-2-3p		aaacgaguucagauuuacagc		21		128-148	sly-miR9473-3p		0		0
Spe-MIR9476	spe-miR9476-1		108		spe-miR9476-1-5p		ucuaguccugcaucucuuuuu		21		22-42	sly-miR9476-5p		1		0
					spe-miR9476-1-3p		aaaaaaaugcaggacuagacc		21		71-91	sly-miR9476-3p		1		0
	spe-miR9476-2		110		spe-miR9476-2-5p		ucuaguccugcauuuuuuuuu		21		23-43	sly-miR9476-5p		1		0
					spe-miR9476-2-3p		aaagagaugcaggacuagacc		21		72-92	sly-miR9476-3p		1		0
Spe-MIR9477	spe-miR9477		154		spe-miR9477-5p		uaucaguuguucucuuuuccuacc		24		45-68	sly-miR9477-5p		2		0
					spe-miR9477-3p		uugggaaagggaacaacugauagu		24		91-114	sly-miR9477-3p		0		0
