# Supplementary material for: New insights into tomato microRNAs
Source: Sci Rep. 2018 Oct 30;8:16069. doi: 10.1038/s41598-018-34202-3 (PMC6207730; doi:10.1038/s41598-018-34202-3)
Supplement: Supplementary file 6 — Supplementary Table S7 [file 41598_2018_34202_MOESM6_ESM.xlsx]

## Sheet: Plan1
Supplementary Table S7. Distribution and clustering of miRNAs in the S lycopersicum and S. pennellii genome.
Pre-miRNAs	Genome				Distribution in genome	Clustering
	Chromosome	Start	End	Strad
sly-miR2604	Chr00	10392430	10392232	-	Intergenic	Cluster sly-miR2604 / miR5282
sly-miR5282	Chr00	10399847	10399974	+	Intergenic	Cluster sly-miR2604 / miR5282
sly-miR396a	Chr00	11583835	11583978	+	Intergenic	Cluster sly-miR396a / miR396g-2
sly-miR396g-2	Chr00	11583971	11583842	-	Intergenic	Cluster sly-miR396a / miR396g-2
sly-miR395a-1	Chr00	16085186	16085036	-	Intergenic	-
sly-miR8172	Chr00	20702851	20702942	+	Intergenic	-
sly-miR7997a	Chr01	596768	596641	-	Intergenic	-
sly-miR8011a-2	Chr01	830540	830707	+	Solyc01g006200	-
sly-miR5532-1	Chr01	1891134	1891296	+	Solyc01g007800	-
sly-miR8045-1	Chr01	2063203	2063109	-	Solyc01g007940	-
sly-miR8001a	Chr01	3719274	3719412	+	Solyc01g009530	-
sly-miR7987	Chr01	6065440	6065647	+	Intergenic	-
sly-miR8021-2	Chr01	7037876	7038108	+	Intergenic	-
sly-miR8021-3	Chr01	7517602	7517833	+	Intergenic	-
sly-miR5532-2	Chr01	23803019	23803281	+	Intergenic	-
sly-miR8008a-2	Chr01	66053158	66052971	-	Intergenic	-
sly-miR403	Chr01	78229507	78229618	+	Solyc01g079280	Cluster sly-miR403 / miR403a
sly-miR403a	Chr01	78229618	78229507	-	Intergenic	Cluster sly-miR403 / miR403a
sly-miR6024	Chr01	83111141	83111026	-	Intergenic	-
sly-miR8019-2	Chr01	85581263	85581002	-	Intergenic	-
sly-miR477a	Chr01	86753327	86753396	+	Intergenic	Cluster sly-miR477a / miR477b
sly-miR477b	Chr01	86753443	86753514	+	Intergenic	Cluster sly-miR477a / miR477b
sly-miR166a-4	Chr01	87281383	87281540	+	Solyc01g096330	-
sly-miR9476-2	Chr01	87985683	87985776	+	Solyc01g097160	Cluster sly-miR9476-1 / miR9476-2
sly-miR9476-1	Chr01	87985776	87985683	-	Intergenic	Cluster sly-miR9476-1 / miR9476-2
sly-miR164e	Chr01	89848683	89848779	+	Intergenic	-
sly-miR8033	Chr01	90484839	90484946	+	Intergenic	-
sly-miR408a	Chr01	90909531	90909460	-	Intergenic	Cluster sly-miR408a / miR408-1 / miR408-2
sly-miR408-1	Chr01	90917954	90918081	+	Intergenic	Cluster sly-miR408a / miR408-1 / miR408-2
sly-miR408-2	Chr01	90918060	90917973	-	Intergenic	Cluster sly-miR408a / miR408-1 / miR408-2
sly-miR166g	Chr01	92515524	92515338	-	Solyc01g104150	-
sly-miR394a	Chr01	92656431	92656511	+	Intergenic	-
sly-miR5304	Chr01	97117726	97117867	+	Solyc01g110540	-
sly-miR5303f	Chr02	25198110	25197985	-	Intergenic	-
sly-miR160	Chr02	26294352	26294446	+	Intergenic	Cluster sly-miR160 / miR160a
sly-miR160a	Chr02	26294441	26294356	-	Intergenic	Cluster sly-miR160 / miR160a
sly-miR395a-4	Chr02	33474379	33474078	-	Intergenic	-
sly-miR395a-3	Chr02	33492524	33492418	-	Intergenic	Cluster sly-miR395a-3 / miR395a-2
sly-miR395a-2	Chr02	33498879	33498710	-	Intergenic	Cluster sly-miR395a-3 / miR395a-2
sly-miR395g	Chr02	33515391	33515229	-	Intergenic	-
sly-miR170-1	Chr02	33887708	33887597	-	Intergenic	-
sly-miR157a-1	Chr02	35865182	35865327	+	Intergenic	-
sly-miR171c-4	Chr02	45338751	45338842	+	Intergenic	Cluster sly-miR171b-1 / miR171c-4
sly-miR171b-1	Chr02	45338842	45338751	-	Intergenic	Cluster sly-miR171b-1 / miR171c-4
sly-miR170-2	Chr02	47308145	47308057	-	Intergenic	-
sly-miR3627	Chr02	50592654	50592778	+	Intergenic	-
sly-miR169b-3	Chr02	50950663	50950846	+	Intergenic	Cluster sly-miR169b-3 / miR169m
sly-miR169m	Chr02	50950846	50950663	-	Intergenic	Cluster sly-miR169b-3 / miR169m
sly-miR1917-2	Chr02	51732657	51732467	-	Solyc02g089220	-
sly-miR157a-2	Chr02	53114883	53115084	+	Intergenic	-
sly-miR7983-4	Chr02	53246775	53246639	-	Intergenic	-
sly-miR166a-3	Chr03	293081	292989	-	Intergenic	-
sly-miR399d-1	Chr03	731281	731403	+	Intergenic	Cluster sly-miR399d-1 / miR399d-2 / miR399a-1 / miR399a-2
sly-miR399d-2	Chr03	736844	737014	+	Intergenic	Cluster sly-miR399d-1 / miR399d-2 / miR399a-1 / miR399a-2
sly-miR399a-1	Chr03	740620	740759	+	Intergenic	Cluster sly-miR399d-1 / miR399d-2 / miR399a-1 / miR399a-2
sly-miR399a-2	Chr03	740759	740620	-	Intergenic	Cluster sly-miR399d-1 / miR399d-2 / miR399a-1 / miR399a-2
sly-miR7984c	Chr03	1702291	1702492	+	Intergenic	-
sly-miR393a	Chr03	3107529	3107606	+	Intergenic	-
sly-miR8032d	Chr03	3781351	3781661	+	Intergenic	-
sly-miR399d-3	Chr03	3840855	3840767	-	Intergenic	Cluster sly-miR399d-3 / miR399a-3 / miR399a-4
sly-miR399a-3	Chr03	3842813	3842711	-	Intergenic	Cluster sly-miR399d-3 / miR399a-3 / miR399a-4
sly-miR399a-4	Chr03	3846902	3846580	-	Intergenic	Cluster sly-miR399d-3 / miR399a-3 / miR399a-4 e Cluster sly-miR399a-4 / miR399i-1
sly-miR399i-1	Chr03	3852999	3853101	+	Intergenic	Cluster sly-miR399a-4 / miR399i-1
sly-miR399a-5	Chr03	3990643	3990427	-	Intergenic	Cluster sly-miR399a-5 / miR399j-3
sly-miR399j-3	Chr03	3991756	3991825	+	Intergenic	Cluster sly-miR399a-5 / miR399j-3
sly-miR169g	Chr03	5345203	5344996	-	Intergenic	-
sly-miR8008b-3	Chr03	9579858	9579666	-	Intergenic	-
sly-miR437	Chr03	40452559	40452791	+	Intergenic	-
sly-miR7980b-2	Chr03	53079975	53080085	+	Intergenic	Cluster sly-miR7980b-1 / miR7980b-2
sly-miR7980b-1	Chr03	53080085	53079975	-	Intergenic	Cluster sly-miR7980b-1 / miR7980b-2
sly-miR166-3	Chr03	53905241	53905076	-	Intergenic	-
sly-miR171f	Chr03	54024635	54024746	+	Intergenic	-
sly-miR8011a-1	Chr03	56174770	56174671	-	Intergenic	-
sly-miR319c-2	Chr03	57879149	57879325	+	Intergenic	-
sly-miR8006-1	Chr03	58948635	58948393	-	Intergenic	-
sly-miR162-2	Chr03	65922672	65922781	+	Intergenic	-
sly-miR482a-2	Chr03	66250457	66250547	+	Intergenic	-
sly-miR1446-2	Chr03	68514759	68514652	-	Intergenic	Cluster sly-miR1446-2 / miR1446-1
sly-miR1446-1	Chr03	68519548	68519436	-	Intergenic	Cluster sly-miR1446-2 / miR1446-1
sly-miR157a-4	Chr03	69151187	69151432	+	Intergenic	-
sly-miR159a	Chr03	69217276	69217453	+	Intergenic	Cluster sly-miR159a / miR319-2
sly-miR319-2	Chr03	69225768	69225946	+	Solyc03g119020	Cluster sly-miR159a / miR319-2
sly-miR7992	Chr03	69348792	69348585	-	Intergenic	-
sly-miR319c-1	Chr03	69596922	69596746	-	Intergenic	-
sly-miR5300	Chr04	423122	423387	+	Intergenic	-
sly-miR8038a	Chr04	2889715	2889850	+	Intergenic	-
sly-miR172d-7	Chr04	4094135	4093970	-	Intergenic	-
sly-miR7983-6	Chr04	8230179	8230080	-	Intergenic	-
sly-miR8019-1	Chr04	39173419	39173701	+	Intergenic	-
sly-miR5162	Chr04	55927142	55927004	-	Intergenic	-
sly-miR482a-1	Chr04	56034622	56034757	+	Intergenic	-
sly-miR319a-1	Chr05	2724015	2723829	-	Intergenic	-
sly-miR5303h-2	Chr05	4271473	4271350	-	Intergenic	-
sly-miR7983-3	Chr05	5360758	5360939	+	Intergenic	-
sly-miR7696c	Chr05	20829006	20829251	+	Intergenic	-
sly-miR8008b-1	Chr05	40036707	40036485	-	Intergenic	-
sly-miR1128	Chr05	63296465	63296733	+	Intergenic	-
sly-miR172d-8	Chr05	64052575	64052700	+	Intergenic	Cluster sly-miR172d-8 / miR172j-1
sly-miR172j-1	Chr05	64052692	64052584	-	Intergenic	Cluster sly-miR172d-8 / miR172j-1
sly-miR172d-3	Chr05	66041801	66041893	+	Intergenic	-
sly-miR160h-1	Chr05	66284905	66284811	-	Intergenic	-
sly-miR172j-2	Chr06	654336	654168	-	Intergenic	Cluster sly-miR172j-2 / miR172d-5
sly-miR172d-5	Chr06	654174	654337	+	Intergenic	Cluster sly-miR172j-2 / miR172d-5
sly-miR319a-2	Chr06	1550348	1550536	+	Intergenic	-
sly-miR166a-1	Chr06	2515043	2514924	-	Intergenic	-
sly-miR4376	Chr06	4540537	4540632	+	Intergenic	-
sly-miR166-1	Chr06	36731233	36731378	+	Intergenic	-
sly-miR482c	Chr06	37496713	37496569	-	Intergenic	Cluster sly-miR482c / miR482d / miR482e
sly-miR482d	Chr06	37497001	37496891	-	Intergenic	Cluster sly-miR482c / miR482d / miR482e
sly-miR482e	Chr06	37504779	37504631	-	Intergenic	Cluster sly-miR482c / miR482d / miR482e
sly-miR5303c	Chr06	37747396	37747531	+	Solyc06g059750	-
sly-miR8013	Chr06	39018927	39018712	-	Intergenic	-
sly-miR164f	Chr06	39920932	39921019	+	Intergenic	-
sly-miR171b-3	Chr06	42878734	42878843	+	Intergenic	-
sly-miR157a-3	Chr06	42968571	42968471	-	Intergenic	-
sly-miR162-1	Chr06	43189917	43190044	+	Intergenic	-
sly-miR8007a	Chr06	46075067	46075215	+	Intergenic	-
sly-miR172d-4	Chr06	46670326	46670467	+	Intergenic	Cluster sly-miR172d-4 / miR172d-2
sly-miR172d-2	Chr06	46670417	46670690	+	Intergenic	Cluster sly-miR172d-4 / miR172d-2
sly-miR167h-1	Chr06	49384165	49384286	+	Intergenic	Cluster sly-miR167a-1 / miR167h-1
sly-miR167a-1	Chr06	49384286	49384165	-	Intergenic	Cluster sly-miR167a-1 / miR167h-1
sly-miR156a-2	Chr07	324086	324178	+	Solyc07g005420	-
sly-miR8001b-2	Chr07	1372053	1371964	-	Intergenic	-
sly-miR169f	Chr07	2171868	2171681	-	Intergenic	Cluster sly-miR169f / miR169d
sly-miR169d	Chr07	2181237	2181400	+	Intergenic	Cluster sly-miR169f / miR169d
sly-miR396g-1	Chr07	2628863	2629006	+	Intergenic	Cluster sly-miR396g-1 / miR396b
sly-miR396b	Chr07	2628994	2628875	-	Intergenic	Cluster sly-miR396g-1 / miR396b
sly-miR171c-3	Chr07	2683304	2683403	+	Intergenic	-
sly-miR9473-1	Chr07	3076462	3076581	+	Solyc07g008300	Cluster sly-miR9473-1 / miR9473-2
sly-miR9473-2	Chr07	3076583	3076466	-	Solyc07g008320	Cluster sly-miR9473-1 / miR9473-2
sly-miR169a-2	Chr07	4211008	4211165	+	Intergenic	-
sly-miR169b-1	Chr07	4225552	4225753	+	Intergenic	-
sly-miR169a-1	Chr07	4249896	4249582	-	Intergenic	Cluster sly-miR169a-1 / miR169b-2
sly-miR169b-2	Chr07	4249975	4249829	-	Intergenic	Cluster sly-miR169a-1 / miR169b-2
sly-miR1886h-2	Chr07	8045819	8045646	-	Intergenic	-
sly-miR171i	Chr07	60893281	60893366	+	Intergenic	-
sly-miR171b-2	Chr07	60941168	60941326	+	Intergenic	-
sly-miR156f	Chr07	61637954	61637791	-	Intergenic	-
sly-miR397-2	Chr07	66189772	66189898	+	Intergenic	Cluster sly-miR397-1 / miR397-2
sly-miR397-1	Chr07	66189898	66189772	-	Intergenic	Cluster sly-miR397-1 / miR397-2
sly-miR168a-2	Chr08	558775	558934	+	Intergenic	-
sly-miR5303	Chr08	1444437	1444312	-	Solyc08g006880	-
sly-miR8045-2	Chr08	2128401	2128216	-	Solyc08g007580	-
sly-miR1917-1	Chr08	2462200	2462053	-	Intergenic	-
sly-miR166a-2	Chr08	2974009	2974115	+	Intergenic	-
sly-miR8008b-2	Chr08	9135529	9135338	-	Intergenic	-
sly-miR2101	Chr08	13018487	13018568	+	Intergenic	-
sly-miR8008a-1	Chr08	14337669	14337722	+	Intergenic	-
sly-miR7805	Chr08	35020520	35020182	-	Intergenic	-
sly-miR5368	Chr08	47023226	47023308	+	Intergenic	-
sly-miR156l-2	Chr08	51977523	51977412	-	Intergenic	-
sly-miR156i-1	Chr08	51997251	51997097	-	Intergenic	Cluster sly-miR156i-1 / miR156i-2 / miR156a-1
sly-miR156i-2	Chr08	51997449	51997346	-	Intergenic	Cluster sly-miR156i-1 / miR156i-2 / miR156a-1
sly-miR156a-1	Chr08	51998427	51998336	-	Intergenic	Cluster sly-miR156i-1 / miR156i-2 / miR156a-1
sly-miR156c	Chr08	52009032	52008934	-	Intergenic	-
sly-miR156l-1	Chr08	52130735	52130844	+	Intergenic	-
sly-miR7983-5	Chr08	55537713	55537641	-	Intergenic	-
sly-miR1919a-1	Chr08	56630989	56631165	+	Intergenic	-
sly-miR1919a-3	Chr08	56676089	56676252	+	Intergenic	-
sly-miR169e	Chr08	57649222	57649414	+	Intergenic	-
sly-miR9472	Chr08	59087177	59087356	+	Intergenic	-
sly-miR7984d	Chr08	62451568	62451783	+	Intergenic	-
sly-miR399j-2	Chr08	63632084	63631939	-	Intergenic	-
sly-miR159b	Chr08	64458113	64457855	-	Intergenic	-
sly-miR319c-3	Chr08	64904468	64904298	-	Intergenic	-
sly-miR1918	Chr08	65545478	65545313	-	Intergenic	-
sly-miR166-2	Chr08	65815402	65815559	+	Solyc08g083150	-
sly-miR5014a	Chr09	959048	958826	-	Intergenic	-
sly-miR160h-2	Chr09	1279300	1279216	-	Intergenic	-
sly-miR530	Chr09	1677600	1677681	+	Intergenic	-
sly-miR5303h-1	Chr09	2021295	2021165	-	Solyc09g008530	-
sly-miR2111a	Chr09	4693037	4692967	-	Intergenic	-
sly-miR7981	Chr09	5247319	5247110	-	Intergenic	-
sly-miR164a	Chr09	7198221	7198385	+	Intergenic	-
sly-miR1886a	Chr09	7214468	7214282	-	Intergenic	-
sly-miR390a	Chr09	8388438	8388547	+	Intergenic	-
sly-miR7990a-2	Chr09	25942449	25942659	+	Intergenic	-
sly-miR7990a-1	Chr09	25956494	25956595	+	Intergenic	-
sly-miR8007b	Chr09	62444440	62444171	-	Solyc09g064810	-
sly-miR167c	Chr09	64211054	64211137	+	Intergenic	Cluster sly-miR167c / miR167h-2 / miR167h-3
sly-miR167h-2	Chr09	64219925	64219813	-	Intergenic	Cluster sly-miR167c / miR167h-2 / miR167h-3
sly-miR167h-3	Chr09	64219827	64219911	+	Intergenic	Cluster sly-miR167c / miR167h-2 / miR167h-3
sly-miR7990a-3	Chr09	65545808	65545590	-	Intergenic	-
sly-miR8020	Chr09	66734620	66734742	+	Solyc09g074510	-
sly-miR167a-2	Chr09	68911051	68911136	+	Solyc09g082820	-
sly-miR7983-1	Chr09	68941071	68941243	+	Intergenic	-
sly-miR1886h-1	Chr09	71247906	71247976	+	Intergenic	-
sly-miR828a	Chr10	3426299	3426181	-	Intergenic	-
sly-miR477	Chr10	3630151	3630038	-	Intergenic	-
sly-miR390b	Chr10	59448159	59448057	-	Intergenic	-
sly-miR6027	Chr10	62982445	62982597	+	Intergenic	-
sly-miR172d-1	Chr10	63860890	63861000	+	Intergenic	Cluster sly-miR172d-1 / miR172d-9
sly-miR172d-9	Chr10	63861000	63860890	-	Intergenic	Cluster sly-miR172d-1 / miR172d-9
sly-miR5303j-2	Chr10	64085507	64085380	-	Solyc10g084410	-
sly-miR7983-2	Chr11	391983	391762	-	Intergenic	-
sly-miR8006-2	Chr11	1086356	1086173	-	Intergenic	-
sly-miR172d-6	Chr11	2634582	2634829	+	Intergenic	Cluster sly-miR172d-6 / miR172d-10
sly-miR172d-10	Chr11	2634778	2634591	-	Intergenic	Cluster sly-miR172d-6 / miR172d-10
sly-miR5174d	Chr11	9333365	9333118	-	Intergenic	-
sly-miR8021-1	Chr11	10831183	10830965	-	Intergenic	-
sly-miR7122	Chr11	11649311	11649389	+	Intergenic	-
sly-miR8051	Chr11	13849248	13849504	+	Intergenic	-
sly-miR8175	Chr11	18397967	18398136	+	Intergenic	-
sly-miR398a	Chr11	50593867	50593778	-	Solyc11g064980	-
sly-miR9478	Chr11	53291082	53291292	+	Solyc11g067255	-
sly-miR8039-2	Chr11	55278501	55278343	-	Intergenic	-
sly-miR8039-1	Chr11	56044284	56044104	-	Intergenic	-
sly-miR171c-1	Chr12	519893	519818	-	Intergenic	-
sly-miR9471a	Chr12	1977913	1977734	-	Solyc12g008590	Cluster sly-miR9471a / miR9471b
sly-miR9471b	Chr12	1979536	1979390	-	Solyc12g008590	Cluster sly-miR9471a / miR9471b
sly-miR171c-2	Chr12	2882830	2882928	+	Intergenic	-
sly-miR160g	Chr12	3988728	3988814	+	Intergenic	-
sly-miR5303g	Chr12	4949950	4949823	-	Intergenic	-
sly-miR845b	Chr12	6245740	6245456	-	Intergenic	-
sly-miR1919a-2	Chr12	6989107	6988948	-	Intergenic	-
sly-miR7985	Chr12	9940295	9940118	-	Intergenic	-
sly-miR5303j-1	Chr12	40017048	40016942	-	Intergenic	-
sly-miR319-1	Chr12	54934650	54934846	+	Solyc12g040470	-
sly-miR8025	Chr12	62369237	62369101	-	Intergenic	-
sly-miR7993a	Chr12	64548759	64548976	+	Solyc12g088090	-
sly-miR394b	Chr12	65642831	65643065	+	Intergenic	-
sly-miR168a-1	Chr12	66208896	66209049	+	Solyc12g096210	Cluster sly-miR168 / miR168a-1
sly-miR168	Chr12	66209049	66208896	-	Intergenic	Cluster sly-miR168 / miR168a-1
sly-miR827	Chr12	66434453	66434560	+	Intergenic	-
sly-miR8001b-1	Chr12	66838709	66838578	-	Intergenic	-
sly-miR398b	Chr12	67765199	67765309	+	Intergenic	-
spe-miR169-1	Chr00	58746994	58746840	-	Intergenic	-
spe-miR7997a-2	Chr01	763775	763648	-	Intergenic	-
spe-miR7983-6	Chr01	777092	776877	-	Intergenic	-
spe-miR8011a-1	Chr01	993461	993628	+	Intergenic	-
spe-miR1917-4	Chr01	1337502	1337263	-	Intergenic	-
spe-miR7993a	Chr01	6222559	6222383	-	Intergenic	-
spe-miR8019	Chr01	42041349	42041618	+	Intergenic	-
spe-miR7983-2	Chr01	53590579	53590384	-	Intergenic	-
spe-miR169-5	Chr01	54778784	54778561	-	Intergenic	-
spe-miR5303h	Chr01	60381783	60381443	-	Sopen01g020360	-
spe-miR6440b	Chr01	62433325	62433521	+	Intergenic	-
spe-miR8008-2	Chr01	72794320	72794167	-	Sopen01g023900	-
spe-miR5174d-1	Chr01	87185812	87185558	-	Intergenic	-
spe-miR403-1	Chr01	88519607	88519718	+	Intergenic	Cluster spe-miR403-1 / miR403-2
spe-miR403-2	Chr01	88519718	88519607	-	Intergenic	Cluster spe-miR403-1 / miR403-2
spe-miR8006	Chr01	89260875	89260620	-	Intergenic	-
spe-miR8021	Chr01	91805432	91805657	+	Intergenic	-
spe-miR6024	Chr01	93356622	93356521	-	Intergenic	-
spe-miR477a	Chr01	97142596	97142665	+	Intergenic	Cluster spe-miR477a / miR477b
spe-miR477b	Chr01	97142710	97142781	+	Intergenic	Cluster spe-miR477a / miR477b
spe-miR9476-2	Chr01	98437025	98437134	+	Sopen01g040830	Cluster spe-miR9476-2 / miR9476-1
spe-miR9476-1	Chr01	98437135	98437028	-	Intergenic	Cluster spe-miR9476-2 / miR9476-1
spe-miR164b	Chr01	100449370	100449481	+	Intergenic	-
spe-miR408	Chr01	101515027	101515154	+	Intergenic	Cluster spe-miR408 / miR408b
spe-miR408b	Chr01	101515133	101515046	-	Sopen01g044680	Cluster spe-miR408 / miR408b
spe-miR166c	Chr01	103235260	103235074	-	Sopen01g046580	-
spe-miR394-3	Chr01	103370640	103370700	+	Sopen01g046800	-
spe-miR8032a	Chr01	104953608	104953326	-	Intergenic	-
spe-miR7983-3	Chr01	105741430	105741210	-	Intergenic	-
spe-miR8011a-2	Chr01	106347857	106347978	+	Sopen01g050440	-
spe-miR7696c	Chr01	108167656	108167418	-	Sopen01g052820	-
spe-miR7980b-6	Chr02	17944152	17944310	+	Intergenic	-
spe-miR5303f-2	Chr02	18561249	18561117	-	Sopen02g006710	-
spe-miR7997a-1	Chr02	22075994	22075866	-	Intergenic	-
spe-miR160a	Chr02	29221649	29221751	+	Intergenic	Cluster spe-miR160a / miR160g-2
spe-miR160g-2	Chr02	29221746	29221652	-	Intergenic	Cluster spe-miR160a / miR160g-2
spe-miR171-6	Chr02	35982853	35982720	-	Intergenic	-
spe-miR156-3	Chr02	38183917	38184104	+	Intergenic	Cluster spe-miR156-3 / miR156-4 / miR156-5
spe-miR156-4	Chr02	38183967	38184052	+	Intergenic	Cluster spe-miR156-3 / miR156-4 / miR156-5
spe-miR156-5	Chr02	38185080	38185165	+	Intergenic	Cluster spe-miR156-3 / miR156-4 / miR156-5
spe-miR7983-1	Chr02	38806566	38806430	-	Intergenic	-
spe-miR399-9	Chr02	46563807	46563718	-	Intergenic	-
spe-miR8042	Chr02	47269929	47269772	-	Sopen02g023840	-
spe-miR171-3	Chr02	48456158	48456249	+	Intergenic	Cluster spe-miR171-3 / miR171-1
spe-miR171-1	Chr02	48456243	48456163	-	Intergenic	Cluster spe-miR171-3 / miR171-1
spe-miR171a	Chr02	50680595	50680507	-	Intergenic	-
spe-miR3627-2	Chr02	54121220	54121367	+	Intergenic	Cluster spe-miR3627-2 / miR3627-1
spe-miR3627-1	Chr02	54121255	54121337	+	Intergenic	Cluster spe-miR3627-2 / miR3627-1
spe-miR169a-2	Chr02	54491741	54491901	+	Intergenic	-
spe-miR1917-1	Chr02	55369968	55369755	-	Sopen02g034010	-
spe-miR156-6	Chr02	56825404	56825511	+	Intergenic	-
spe-miR5174d-2	Chr02	59770711	59770446	-	Intergenic	-
spe-miR166a-2	Chr03	294780	294688	-	Intergenic	-
spe-miR399r-1	Chr03	760858	760980	+	Intergenic	Cluster spe-miR399r-1 / miR399r-2 / miR399d / miR399-8
spe-miR399r-2	Chr03	765358	765483	+	Intergenic	Cluster spe-miR399r-1 / miR399r-2 / miR399d / miR399-8
spe-miR399d	Chr03	768200	768014	-	Intergenic	Cluster spe-miR399r-1 / miR399r-2 / miR399d / miR399-8
spe-miR399-8	Chr03	770033	769818	-	Intergenic	Cluster spe-miR399r-1 / miR399r-2 / miR399d / miR399-8
spe-miR393	Chr03	3264505	3264582	+	Intergenic	-
spe-miR399-4	Chr03	4068417	4068315	-	Intergenic	Cluster spe-miR399-4 / miR399-5 / miR399a-1 / miR399-3
spe-miR399-5	Chr03	4072891	4072789	-	Intergenic	Cluster spe-miR399-4 / miR399-5 / miR399a-1 / miR399-3 e Cluster spe- miR399-5 / miR399a-1 / miR399-3 / miR399a-2
spe-miR399a-1	Chr03	4074164	4074255	+	Intergenic	Cluster spe-miR399-4 / miR399-5 / miR399a-1 / miR399-3 e Cluster spe- miR399-5 / miR399a-1 / miR399-3 / miR399a-2
spe-miR399-3	Chr03	4078343	4078241	-	Intergenic	Cluster spe-miR399-4 / miR399-5 / miR399a-1 / miR399-3 e Cluster spe- miR399-5 / miR399a-1 / miR399-3 / miR399a-2
spe-miR399a-2	Chr03	4080459	4080561	+	Intergenic	Cluster spe- miR399-5 / miR399a-1 / miR399-3 / miR399a-2 e Cluster spe- miR399a-2 / miR399-6
spe-miR399-6	Chr03	4089611	4089509	-	Intergenic	Cluster spe- miR399a-2 / miR399-6
spe-miR399-1	Chr03	4140329	4140503	+	Intergenic	-
spe-miR7983-4	Chr03	4924248	4924109	-	Intergenic	-
spe-miR395i	Chr03	31337654	31337827	+	Intergenic	-
spe-miR8001a	Chr03	33496434	33496291	-	Intergenic	-
spe-miR8175-1	Chr03	41122625	41122861	+	Intergenic	-
spe-miR166a-3	Chr03	53852958	53852785	-	Intergenic	-
spe-miR479	Chr03	53981867	53981978	+	Intergenic	Cluster spe-miR171-7 / miR479
spe-miR171-7	Chr03	53981978	53981867	-	Intergenic	Cluster spe-miR171-7 / miR479
spe-miR398b-1	Chr03	56677168	56677249	+	Sopen03g024140	-
spe-miR8011	Chr03	56824159	56824059	-	Sopen03g024290	-
spe-miR319c-2	Chr03	58587777	58587954	+	Intergenic	-
spe-miR8047	Chr03	63861049	63861256	+	Intergenic	-
spe-miR8007a	Chr03	64725491	64725758	+	Sopen03g028930	-
spe-miR171-5	Chr03	65647332	65647221	-	Intergenic	-
spe-miR162a-1	Chr03	68777282	68777391	+	Intergenic	-
spe-miR482a	Chr03	69139850	69139940	+	Sopen03g033970	-
spe-miR1446	Chr03	71566898	71566760	-	Intergenic	Cluster spe-miR1446 / miR1446a
spe-miR1446a	Chr03	71572186	71572091	-	Intergenic	Cluster spe-miR1446 / miR1446a
spe-miR156-1	Chr03	72241872	72242020	+	Intergenic	-
spe-miR319c-3	Chr03	72316257	72316435	+	Intergenic	Cluster spe-miR319c-3 / miR319-3
spe-miR319-3	Chr03	72316430	72316608	+	Intergenic	Cluster spe-miR319c-3 / miR319-3
spe-miR7992	Chr03	72436289	72436042	-	Intergenic	-
spe-miR319c-1	Chr03	72682859	72682683	-	Sopen03g038370	-
spe-miR5300	Chr04	532618	532882	+	Sopen04g001700	-
spe-miR1886-1	Chr04	2218162	2218292	+	Intergenic	-
spe-miR8038a	Chr04	3062868	3063003	+	Intergenic	-
spe-miR7997a	Chr04	5436561	5436378	-	Intergenic	-
spe-miR7998	Chr04	29817707	29817477	-	Intergenic	-
spe-miR5303f-3	Chr04	67270180	67270034	-	Intergenic	-
spe-miR482e	Chr04	67878952	67879113	+	Intergenic	Cluster spe-miR482e / miR8036
spe-miR8036	Chr04	67883283	67883368	+	Intergenic	Cluster spe-miR482e / miR8036
spe-miR394-1	Chr04	76575040	76575242	+	Intergenic	-
spe-miR395g	Chr05	1860758	1860911	+	Intergenic	-
spe-miR395d	Chr05	1873904	1873805	-	Intergenic	-
spe-miR395a	Chr05	1887692	1887590	-	Intergenic	-
spe-miR319-1	Chr05	2968193	2968007	-	Intergenic	-
spe-miR398b-2	Chr05	6357522	6357739	+	Intergenic	-
spe-miR5174d-3	Chr05	52039016	52038749	-	Intergenic	-
spe-miR8008-1	Chr05	52060990	52060864	-	Intergenic	-
spe-miR7980b-1	Chr05	69649910	69649762	-	Intergenic	Cluster spe-miR7980b-1 / miR7980b-3
spe-miR7980b-3	Chr05	69649795	69649908	+	Intergenic	Cluster spe-miR7980b-1 / miR7980b-3
spe-miR6144	Chr05	73651677	73651864	+	Sopen05g029890	-
spe-miR1128	Chr05	74342704	74343004	+	Intergenic	-
spe-miR172-5	Chr05	75143190	75143059	-	Intergenic	Cluster spe-miR172-5 / miR172d
spe-miR172d	Chr05	75143079	75143172	+	Intergenic	Cluster spe-miR172-5 / miR172d
spe-miR5303f-1	Chr05	76336809	76337118	+	Intergenic	-
spe-miR172-6	Chr05	77261541	77261645	+	Intergenic	-
spe-miR160g-1	Chr05	77521943	77522037	+	Intergenic	Cluster spe-miR160g-1 / miR160-1
spe-miR160-1	Chr05	77522034	77521947	-	Intergenic	Cluster spe-miR160g-1 / miR160-1
spe-miR172-3	Chr06	717771	717939	+	Intergenic	Cluster spe-miR172-3 / miR172-4
spe-miR172-4	Chr06	717939	717771	-	Intergenic	Cluster spe-miR172-3 / miR172-4
spe-miR8039	Chr06	810350	810209	-	Sopen06g001640	-
spe-miR319-2	Chr06	1727636	1727820	+	Intergenic	-
spe-miR166-1	Chr06	2799201	2799085	-	Intergenic	-
spe-miR4376	Chr06	4599649	4599744	+	Intergenic	-
spe-miR8024	Chr06	16538507	16538591	+	Intergenic	-
spe-miR5368	Chr06	39225149	39225231	+	Intergenic	-
spe-miR5303-2	Chr06	45062996	45062879	-	Intergenic	-
spe-miR166a-1	Chr06	46235742	46235887	+	Intergenic	-
spe-miR1917-3	Chr06	46649012	46648812	-	Intergenic	-
spe-miR482d	Chr06	47145257	47145145	-	Intergenic	Cluster spe-miR482d / miR482-1/ miR482b / miR482-2
spe-miR482-1	Chr06	47145601	47145443	-	Intergenic	Cluster spe-miR482d / miR482-1/ miR482b / miR482-2
spe-miR482b	Chr06	47148941	47148823	-	Intergenic	Cluster spe-miR482d / miR482-1/ miR482b / miR482-2
spe-miR482-2	Chr06	47153519	47153410	-	Intergenic	Cluster spe-miR482d / miR482-1/ miR482b / miR482-2
spe-miR164	Chr06	50067065	50067162	+	Intergenic	-
spe-miR7987	Chr06	51830956	51830859	-	Intergenic	-
spe-miR171	Chr06	53312500	53312609	+	Intergenic	-
spe-miR156-2	Chr06	53412503	53412403	-	Intergenic	-
spe-miR162a-2	Chr06	53636765	53636894	+	Intergenic	-
spe-miR9477	Chr06	54350260	54350413	+	Sopen06g027450	-
spe-miR172a	Chr06	57403102	57403243	+	Intergenic	-
spe-miR167a	Chr06	60329098	60329006	-	Intergenic	-
spe-miR156-12	Chr07	389395	389305	-	Intergenic	-
spe-miR8001b-2	Chr07	1638098	1638009	-	Intergenic	-
spe-miR169-2	Chr07	2514047	2513858	-	Intergenic	Cluster spe-miR169-2 / miR169-4
spe-miR169-4	Chr07	2516932	2517123	+	Intergenic	Cluster spe-miR169-2 / miR169-4
spe-miR169-3	Chr07	2533839	2534002	+	Intergenic	-
spe-miR396a	Chr07	2869277	2869383	+	Intergenic	Cluster spe-miR396a / miR396-2 / miR396-1
spe-miR396-2	Chr07	2878850	2878980	+	Intergenic	Cluster spe-miR396a / miR396-2 / miR396-1
spe-miR396-1	Chr07	2878975	2878854	-	Intergenic	Cluster spe-miR396a / miR396-2 / miR396-1
spe-miR171e-2	Chr07	2946958	2947057	+	Intergenic	-
spe-miR9473-2	Chr07	3372042	3372219	+	Sopen07g004200	Cluster spe-miR9473-2 / miR9473-1
spe-miR9473-1	Chr07	3372201	3372084	-	Intergenic	Cluster spe-miR9473-2 / miR9473-1
spe-miR1886h-1	Chr07	8373788	8373616	-	Intergenic	-
spe-miR8005	Chr07	18793709	18793540	-	Intergenic	-
spe-miR5368	Chr07	24084719	24084801	+	Intergenic	-
spe-miR8008b-3	Chr07	40677213	40677099	-	Intergenic	-
spe-miR169c	Chr07	49698756	49698853	+	Intergenic	Cluster spe-miR169c / miR169-1
spe-miR169-1	Chr07	49700826	49700980	+	Intergenic	Cluster spe-miR169c / miR169-1
spe-miR169a-1	Chr07	49721651	49721505	-	Intergenic	-
spe-miR9469	Chr07	69192575	69192435	-	Intergenic	-
spe-miR171-4	Chr07	71701400	71701485	+	Intergenic	-
spe-miR7984	Chr07	71807970	71808199	+	Sopen07g026000	-
spe-miR5303e	Chr07	73490593	73490465	-	Sopen07g027820	-
spe-miR397	Chr07	77142577	77142462	-	Sopen07g031830	-
spe-miR5303-3	Chr08	289190	289072	-	Sopen08g001310	-
spe-miR168a	Chr08	633373	633558	+	Intergenic	-
spe-miR5303-1	Chr08	1624244	1624119	-	Sopen08g002840	-
spe-miR7983-5	Chr08	1925458	1925318	-	Intergenic	-
spe-miR8045	Chr08	2182211	2181950	-	Intergenic	-
spe-miR8013	Chr08	2664770	2664484	-	Intergenic	-
spe-miR1917-2	Chr08	2694471	2694336	-	Intergenic	-
spe-miR166-2	Chr08	3223120	3223226	+	Intergenic	-
spe-miR8008b-2	Chr08	10372996	10373189	+	Intergenic	Cluster spe-miR8008b-2 / miR8008b-1
spe-miR8008b-1	Chr08	10373118	10373065	-	Intergenic	Cluster spe-miR8008b-2 / miR8008b-1
spe-miR7984c	Chr08	53205515	53205833	+	Intergenic	-
spe-miR156-10	Chr08	55832557	55832450	-	Intergenic	-
spe-miR156-11	Chr08	55860599	55860443	-	Intergenic	Cluster spe-miR156-11 / miR156-9 / miR156-8
spe-miR156-9	Chr08	55861041	55860941	-	Intergenic	Cluster spe-miR156-11 / miR156-9 / miR156-8
spe-miR156-8	Chr08	55861290	55861199	-	Intergenic	Cluster spe-miR156-11 / miR156-9 / miR156-8
spe-miR156-7	Chr08	55884801	55884705	-	Intergenic	-
spe-miR5303	Chr08	58662426	58662225	-	Intergenic	-
spe-miR1919	Chr08	60775494	60775670	+	Intergenic	-
spe-miR1919	Chr08	60800793	60800969	+	Sopen08g021530	-
spe-miR169e	Chr08	61831591	61831769	+	Sopen08g022320	-
spe-miR1886-2	Chr08	65611577	65611692	+	Intergenic	-
spe-miR399-2	Chr08	68047824	68047718	-	Sopen08g028540	-
spe-miR319a	Chr08	69369928	69369759	-	Intergenic	-
spe-miR1918	Chr08	70028312	70028116	-	Intergenic	-
spe-miR5014a	Chr09	995440	995181	-	Sopen09g002260	-
spe-miR7984b	Chr09	1178022	1178226	+	Intergenic	-
spe-miR160-2	Chr09	1305565	1305450	-	Intergenic	-
spe-miR530	Chr09	1716007	1716099	+	Sopen09g003040	-
spe-miR7980b-4	Chr09	2750347	2750232	-	Intergenic	-
spe-miR2111a	Chr09	4970364	4970294	-	Intergenic	-
spe-miR164a	Chr09	7469784	7469948	+	Intergenic	-
spe-miR390	Chr09	11503984	11504093	+	Intergenic	-
spe-miR7990a-1	Chr09	36111556	36111665	+	Intergenic	Cluster spe-miR7990a-1 / miR7990a-2
spe-miR7990a-2	Chr09	36121579	36121697	+	Intergenic	Cluster spe-miR7990a-1 / miR7990a-2
spe-miR399-7	Chr09	37782817	37782560	-	Intergenic	-
spe-miR8008a-2	Chr09	54478670	54478465	-	Intergenic	Cluster spe-miR8008a-2 / miR8008a-1
spe-miR8008a-1	Chr09	54478739	54478610	-	Intergenic	Cluster spe-miR8008a-2 / miR8008a-1
spe-miR5368	Chr09	57270515	57270433	-	Sopen09g020810	-
spe-miR8051	Chr09	58910569	58910902	+	Intergenic	-
spe-miR8175-2	Chr09	59756881	59757050	-	Intergenic	-
spe-miR8016	Chr09	62946671	62946500	-	Sopen09g022460	-
spe-miR5368	Chr09	74641434	74641352	-	Sopen09g027020	-
spe-miR167-3	Chr09	75312701	75312784	+	Intergenic	-
spe-miR167-1	Chr09	75320778	75320862	+	Intergenic	-
spe-miR8020	Chr09	77715051	77715138	+	Sopen09g029350	-
spe-miR7993b-2	Chr09	78450264	78450026	-	Sopen09g030040	-
spe-miR167h	Chr09	80024697	80024502	-	Intergenic	Cluster spe-miR167h / miR167-2
spe-miR167-2	Chr09	80024558	80024643	+	Intergenic	Cluster spe-miR167h / miR167-2
spe-miR828a	Chr10	3597458	3597340	-	Intergenic	-
spe-miR477	Chr10	3891051	3890938	-	Intergenic	-
spe-miR7981	Chr10	46960184	46959971	-	Intergenic	-
spe-miR5303c-2	Chr10	63014715	63014597	-	Sopen10g022810	-
spe-miR390a	Chr10	75977120	75977018	-	Intergenic	-
spe-miR6027	Chr10	79748661	79748824	+	Sopen10g032420	-
spe-miR172-8	Chr10	80668644	80668535	-	Intergenic	Cluster spe-miR172-8 / miR172-7
spe-miR172-7	Chr10	80668537	80668641	+	Intergenic	Cluster spe-miR172-8 / miR172-7
spe-miR7983-7	Chr10	80735644	80735432	-	Intergenic	-
spe-miR8001b-1	Chr11	1226731	1227071	+	Intergenic	-
spe-miR1886h-2	Chr11	5485202	5485298	+	Intergenic	-
spe-miR6478	Chr11	7210748	7210440	-	Intergenic	-
spe-miR7980b-5	Chr11	49545167	49545323	+	Intergenic	Cluster spe-miR7980b-5 / miR7980b-2
spe-miR7980b-2	Chr11	49545309	49545230	-	Intergenic	Cluster spe-miR7980b-5 / miR7980b-2
spe-miR398a	Chr11	59950863	59950774	-	Sopen11g024750	-
spe-miR172-2	Chr11	64255940	64256125	+	Intergenic	Cluster spe-miR172-2 / miR172-1
spe-miR172-1	Chr11	64256105	64255947	-	Sopen11g028510	Cluster spe-miR172-2 / miR172-1
spe-miR171-2	Chr12	614776	614702	-	Intergenic	-
spe-miR9471b	Chr12	2195979	2195833	-	Sopen12g003530	-
spe-miR171e-1	Chr12	3162612	3162738	+	Sopen12g004610	-
spe-miR5303c-1	Chr12	3259804	3259679	-	Intergenic	-
spe-miR160c	Chr12	5032210	5032296	+	Intergenic	-
spe-miR1919c	Chr12	7326346	7326187	-	Sopen12g008360	-
spe-miR319-4	Chr12	53120856	53121052	+	Intergenic	-
spe-miR7993b-1	Chr12	60349716	60349441	-	Intergenic	-
spe-miR8025	Chr12	61214239	61214103	-	Intergenic	-
spe-miR8024a	Chr12	66067345	66067103	-	Intergenic	-
spe-miR8026	Chr12	72433822	72433699	-	Intergenic	-
spe-miR394-2	Chr12	80462369	80462564	+	Intergenic	-
spe-miR168b	Chr12	81073196	81073365	+	Sopen12g032070	-
spe-miR827	Chr12	81335316	81335403	+	Intergenic	-
spe-miR398	Chr12	82730667	82730759	+	Intergenic	-
