# Supplementary material for: New insights into tomato microRNAs
Source: Sci Rep. 2018 Oct 30;8:16069. doi: 10.1038/s41598-018-34202-3 (PMC6207730; doi:10.1038/s41598-018-34202-3)
Supplement: Supplementary file 7 — Supplementary Table S8 [file 41598_2018_34202_MOESM7_ESM.xlsx]

## Sheet: Plan1
Supplementary Table S8. Thermodynamic and structural characterization of S. lycopersicum pre-miRNAs (Size, G content, A content, C content, U content, GC content, AU content, AU ratio, GC ratio, Minimum Free Energy (MFE), Minimal Free Energy of the thermodynamic ensemble (MFEE), MFE structure Frequency in the ensemble (Freq), Ensemble Diversity (Div), Adjusted Minimum Free Energy (AMFE), Minimum …
Pre-miRNA	Sequence	Size	G	A	C	U	GC	AU	R-AU	R-GC	MFE	MFEE	Freq	Div	AMFE	MFEI
sly-miR1128	uacuacucccuccgucccaaaauaagugucacuuuagcaauaaucauacucacuaagaaaaauaauaaauagaaagguauaguucaccaaguuaccccuauuuauuaguuguuucuugacaauugagcaugauugauaaguaguucuuuaguacaaagguauacuuggaaaaacauacuaauuucugucuuaaguuccuauggugacacuuauuuuggaaaaaaauuuauugcuaaagugacacuuauuuugggacggauggaguauuu	269	1561338	3420074	1561338	3457249	3122677	6877323	101087	1	-98.1	-96.7	0.003476	31.09	-364684	-116786
sly-miR1446-1	aauggaaauccaguguuuucugaacucucucccucaauggcuucuccaauauauaaauuaauuuaaaagagcagccaugagagauugaguucagaaaacuauggcuuuccuag	113	1681416	3274336	1946903	3097345	3628319	6371681	0.945946	0.863636	-46.8	-44.4	0.109489	4.46	-414159	-114146
sly-miR1446-2	cagaguuuucugaacucucucccucaauggcuguucauauaauauaugcugcuacuuugcagcuuaauuaaauaacagcuuuggggguuugaguccagaaaacucuug	108	1851852	2592593	2037037	3518519	3888889	6111111	1357143	0.909091	-51.1	-51.1	0.163176	3.74	-473148	-121667
sly-miR156a-1	cggugacagaagagagugagcacauauggucuuuucaagcaugauguuuacaugcuugaagcuaugcgugcucacuucucuaucugucaccc	92	2282609	2391304	2282609	3043478	4565217	5434783	1272727	1	-55.6	-55.6	0.317684	2.7	-604348	-132381
sly-miR156a-2	gacugacagaagagagugagcacacgaugucaaauuguauaaauauauauacaauugucauuugcgugugcucacuucucauucugucagaau	93	1935484	3225806	172043	311828	3655914	6344086	0.966667	1125	-48.7	-45.7	0.094595	4.25	-523656	-143235
sly-miR156c	uggugauagaagagagugagcacacaugguguuuucuugcaugauguuuauauauauauaugcuugaaacuaugugugcuuacucucuaucugucaccc	99	2121212	2525253	1616162	3737374	3737374	6262626	1.48	13125	-56.8	-56.8	0.39483	4.69	-573737	-153514
sly-miR156f	acauaugagauuugguugaggauucaaagugagaaauucuauugacagaagagagagaguacaaucugucaucagcaaaaugauauuguuguuuguuggaaugugcucucucugcuucugccaauggaaacuauaaaaauggauccucaacaaagauuauacau	164	2073171	347561	1402439	304878	347561	652439	0.877193	1478261	-67	-67	0.08395	6.09	-408537	-117544
sly-miR156i-1	ucuaauuaaguguaaaguaagacaaaaagaggugacagaagagcgugagcacauguguguuuucuagcaugauguuuauaugcuugaaucuaugcgugcucacugcucuaucuuucauccucaucgcuuuuccucucucucuagauuuaauuuuc	155	1806452	2580645	1935484	3677419	3741935	6258065	1425	0.933333	-50.4	-50.4	0.102397	8.43	-325161	-0.86897
sly-miR156i-2	gggaggugacagaagagagugggcacauaugguauuuucucgcaugcuugaaacuaugucugcucacuucucuaucugucaucccuaccauuuucuccguuucu	104	2115385	2019231	2403846	3461538	4519231	5480769	1714286	0.88	-40.8	-40.8	0.169001	5.92	-392308	-0.86809
sly-miR156l-1	aaaaggggcggugacagaagagagugagcacacaugguguuuucuagcaugauguuuuacaugcuugaaacuaugugugcucacugcucuaucugucaccccccaucgcu	110	2454545	2454545	2272727	2818182	4727273	5272727	1148148	1.08	-67.3	-67.3	0.50298	2.24	-611818	-129423
sly-miR156l-2	aaggggcggugacagaagagagugagcacacauggcguuuucuggcaugauguuuauauauauauaugcuugaaacuaugugugcucacugcucuaucugucaccucccacc	112	2410714	25	2142857	2946429	4553571	5446429	1178571	1125	-64.1	-64.1	0.313	7.58	-572321	-125686
sly-miR157a-1	uguuaaaagaggaggugguaggagauguuguugacagaagauagagagcacagaugauaaagugcauggaaauugucugcaccuuacuccuuugugcucuuuauucuucugucaucaucauuaaucccaccuuuuuuuuugauauu	146	2123288	2671233	1575342	3630137	369863	630137	1358974	1347826	-67.1	-66.7	0.030551	8.03	-459589	-124259
sly-miR157a-2	cucacaacuguaaguauaaauuauuucaaagagagcaggaaaguauugggugagauauuguugacagaagauagagagcacgaauaaugaggugcuaauuggaagcugcaccuuaauucuuugugcucucuauucuucugucaucaucuucagucccuccccgacccucucuaccuuaauuuauuucuacguuuauuguauu	202	1782178	2772277	1980198	3465347	3762376	6237624	1.25	0.9	-69	-65.8	0.004479	23.11	-341584	-0.90789
sly-miR157a-3	uugacagaagauagagagcacuaaugaugauaugcuaauuucauucaauuugggcagcaaaagcaucucaauucauuugugcucucuaugcuucugucauc	101	1782178	2970297	1881188	3366337	3663366	6336634	1133333	0.947368	-43.2	-41.9	0.123911	6.62	-427723	-116757
sly-miR157a-4	auugauuuguguaaaauguagggaggaaaaaaaaagaggggaaaauggaaugggugauauuguugacagaagauagagagcacauaugauggaaugcugcugcugcugcugcuaaaucuggagagucuuaacaauaaaaaaaagcauuucacuucauuugugcucucuaugcuuccgucaucccuuucauccucuucuccuucuauuuuucucuucucucucccuaaaucuauacaauaacucguu	246	1869919	296748	1869919	3292683	3739837	6260163	1109589	1	-81.6	-72.1	0.001928	29.98	-331707	-0.88696
sly-miR159a	ggagcuccuugaaguccaacagaagaucuaacagguuagauugagcugcugaccuauggauuccucagcccuaucuauuuaugauuucaaacauauagauagguuuguggguuugcauaugucaggagcuuuauuuuacccuuuguuugaucauuuuuuggauugaagggagcucuac	178	2191011	247191	1741573	3595506	3932584	6067416	1454545	1258065	-79	-76.4	0.018008	12.25	-44382	-112857
sly-miR159b	cuguuuguggauuacacugauauucauauaguugauuuuaacuuguucgaggaagauuagaguucugaauguagagcuuuucugaauuucaaagaggaucugagagggaaaaucgagcugcuaaucuauggaucccucaaaccuaucuauucucaaaauaauuuuagauagguuugugguuugcauauaucaggagcuucauuuacucuucuaggauccuuauuggaaugaagggagcucuacguuugauaaccuaauu	259	2046332	2857143	1467181	3629344	3513514	6486486	127027	1394737	-89.5	-86.4	0.000123	25.78	-34556	-0.98352
sly-miR160	ggugguaugcuuggcuccuuauacgccacccacugaucagucaaucaaagaauuggugaauguguguggcauacagggagccaggcacauccuuc	95	2631579	2421053	2421053	2526316	5052632	4947368	1043478	1086957	-42.6	-41.9	0.100259	11.91	-448421	-0.8875
sly-miR160a	augugccuggcucccuguaugccacacacauucaccaauucuuugauugacugaucaguggguggcguauaaggagccaagcauac	86	2325581	244186	255814	2674419	4883721	5116279	1095238	0.909091	-42	-42	0.436629	2.58	-488372	-1
sly-miR160g	cugccuggcucccuggaugccaacuaagaacaguauugucaaaaaaauugacacucuuccuaguugguaccagaggagacaggcaga	87	2298851	3103448	2413793	2183908	4712644	5287356	0.703704	0.952381	-47.9	-47.9	0.312156	2.19	-550575	-116829
sly-miR160h-1	cguauaugccuggcucccuguaugccauuugcaaagcucaccguaauauaucgaugggccuuguugaauggcguaugaggagccaagcauauucc	95	2421053	2315789	2421053	2842105	4842105	5157895	1227273	1	-47.4	-47.4	0.144332	2.94	-498947	-103043
sly-miR160h-2	acaugccuggcuccuuguaugccauuugcauuguuccaccaagaauugauggccuuuucagauggcauucuaggagcuaagcaug	85	2235294	2235294	2352941	3176471	4588235	5411765	1421053	0.95	-36.9	-36.7	0.38696	3.21	-434118	-0.94615
sly-miR162-1	uaguugguugaagacacuggaggcagcgguucaucgauccguucccuggaagcugaauauauauauacgcaaaaauacagcaaaaggaaucggucgauaaaccucugcauccagugcuuaaccccuaa	128	21875	3203125	2265625	234375	4453125	5546875	0.731707	0.965517	-48.4	-47.7	0.011282	12.44	-378125	-0.84912
sly-miR162-2	guugggugagaacacuggaggcagcgguucaucgaucuguucccugaaaagcgauaaauacagcaacaggaagcgaucgauaaaccucugcauccagugcuuaacccgcc	110	2545455	2909091	2545455	20	5090909	4909091	0.6875	1	-49	-49	0.057198	7.88	-445455	-0.875
sly-miR164a	agauggagaagcagggcacgugcauuacuaacucauacgcaagauuuaucgauguuucgaaaauucugcuaucauaguacuguauuuuacagcaaauaguguuuguacuuuacauguaugugauaaaaugaugaguuaguuauucaugugccuguuuuccccauc	165	1939394	2909091	1636364	3515152	3575758	6424242	1208333	1185185	-58.2	-56.1	0.002523	17.78	-352727	-0.98644
sly-miR164e	uggguggguaacucauguuggagaagcagggcacgugcaaauucuuguauucgacaauauaugcauuacuaaugguaaugcaugaauuuugcacguguucuccuucuccaac	112	2321429	2589286	18.75	3214286	4196429	5803571	1241379	1238095	-50.8	-50.6	0.021401	11.6	-453571	-108085
sly-miR164f	uuuaagcuggagaagcagggcacaugcugaauuacuugaaacuuugaccuuucaagaauuuugcaugugcucuagcucuccagcuuaa	88	2045455	2727273	2045455	3181818	4090909	5909091	1166667	1	-50.5	-47.5	0.215526	2.29	-573864	-140278
sly-miR166-1	acaaaagaaagaaaacauuuguugaggggaauguuguuugguucgaaaucauucaaacaaauuaaaauucaugcaucucgaugaucgaugaauugaauaauuucggaccaggcuucauuccccccaacucaaguuuuuguuuuaau	146	1712329	3424658	1643836	3219178	3356164	6643836	0.94	1041667	-54.2	-53.5	0.065467	8.11	-371233	-110612
sly-miR166-2	ucucaguugaggggaauguugucuggcucgaggucaccaauuagauccauaaucccuauauauaccaugcuuuucaaaaaaaagauuuauaauaugaaaagggguuaugaaucauguguuaguguugucggaccaggcuucauuccccccaauuguua	158	2025316	2911392	1835443	3227848	3860759	6139241	1108696	1103448	-59	-58.7	0.120311	9.82	-373418	-0.96721
sly-miR166-3	agcuuccagauuugaggggaauguuguuuggcucgaagucauuaucucauuauagaucgaaccaauccaauuuuauauauucaaucuaguuuaaaauauaugugaauuacgaugaugaugagauagugucuucggaccaggcuucauuccccccaauuuggaaaca	166	186747	3012048	1746988	3373494	3614458	6385542	1.12	1068966	-66	-60.6	0.034522	17.96	-39759	-1.1
sly-miR166a-1	auauuguugaggagaaugucgucugguucgagaucuuucauaagaaagguaaaugaaugacaaguuuucauauauguaucgugaaugauuucggaccaggcuucauuccccucaacucug	120	2166667	2833333	1666667	3333333	3833333	6166667	1176471	1.3	-52.2	-51	0.291748	5.74	-43.5	-113478
sly-miR166a-2	uuaauuuugaggggaauguuguuuggcucgaggccaccaacuucaucuaaugugagcaaacucuuuguuagugucgucggaccaggcuucauuccccucaaaaucuc	107	2149533	2242991	2336449	3271028	4485981	5514019	1458333	0.92	-44.5	-40.1	0.039483	13.55	-415888	-0.92708
sly-miR166a-3	aaacaagaucauguuaaggagaauguugucugguucgugaccauauaucuuucuucacauaaaugaucucggaccaggcuucauuccccucaa	93	172043	2903226	2258065	311828	3978495	6021505	1074074	0.761905	-30.6	-30.6	0.192826	4.67	-329032	-0.82703
sly-miR166a-4	ggagagagagcuuuuguauugcggggaauguugucuggcucgaggaaucaaaaauuguuucuuauagauagaucuguauauuuuguuuauagaucuauaauguuuuugaugucgucggaccaggcuucauuccccacaaugaauauugcucucucaca	158	221519	2531646	1582278	3670886	3797468	6202532	1.45	1.4	-71.2	-71.2	0.176528	5.62	-450633	-118667
sly-miR166g	uguguguggugaguuugagggggauguugucuggcucgacacaauuacucuauuguauguauuuaguuauucguuaucaagauugaugucgauaacgaauaaauuaaacacauauauacaagauguaaaaagggaguaaaggcgucggaccaggcuucauuccucucaaacaauauucuacuuuuac	187	2139037	3048128	1497326	3315508	3636364	6363636	1087719	1428571	-71.3	-68.3	0.00768	17.68	-381283	-104853
sly-miR167a-1	acaucgugcagcacuagcaguugaagcugccagcaugaucuaaacuuuccuuuuaguucaaauauaauucgaggaaagaucagaucauguggcagccuuaccugucaaugccaucacgaauu	122	1885246	3032787	2295082	2786885	4180328	5819672	0.918919	0.821429	-47.3	-47.1	0.127815	5.41	-387705	-0.92745
sly-miR167a-2	aucaguugaagcugccagcaugaucuaaacuuaccuauaaauuuauauuaaggcaagaucagaucaugugguugcuucaccuguua	86	1744186	3139535	1860465	3255814	3604651	6395349	1037037	0.9375	-31.7	-31.7	0.074858	5.62	-368605	-102258
sly-miR167c	gugaagcugccagcaugaucuaaacuuggccauuuauaaagaaaaugggugacuaagguuaggucaugcucggacagccucacu	84	25	297619	202381	25	452381	547619	0.84	1235294	-41.1	-41.1	0.469922	3.19	-489286	-108158
sly-miR167h-1	aauucgugauggcauugacagguaaggcugccacaugaucugaucuuuccucgaauuauauuugaacuaaaaggaaaguuuagaucaugcuggcagcuucaacugcuagugcugcacgaugu	122	2295082	2786885	1885246	3032787	4180328	5819672	1088235	1217391	-57.4	-57.4	0.173226	4.72	-470492	-112549
sly-miR167h-2	uuccgcgaaaccaucaacaggugaugcugccacaugaucugaucuuuccucguacggagcaauagaaaaguuuagaucaugcuggcagcuucaacugcuagugguucacgauc	113	2212389	2654867	2477876	2654867	4690265	5309735	1	0.892857	-45.6	-45.6	0.023733	9.57	-40354	-0.86038
sly-miR167h-3	agcaguugaagcugccagcaugaucuaaacuuuucuauugcuccguacgaggaaagaucagaucauguggcagcaucaccuguug	85	2352941	2705882	2235294	2705882	4588235	5411765	1	1052632	-39.8	-39.8	0.299069	2.42	-468235	-102051
sly-miR168	cagucuccuauucaguugaugcaaggcgggacccaaacuacgcaacaacauguaaaaauaagauucuuuuuuaccgguacgcugccgucgccgucagcuaccgccauuguugccggcgagguaggucccgaccugcaccaagcgaaugagaaac	154	2337662	2662338	2857143	2142857	5194805	4805195	0.804878	0.818182	-56	-53.3	0.081527	15.07	-363636	-0.7
sly-miR168a-1	guuucucauucgcuuggugcaggucgggaccuaccucgccggcaacaauggcgguagcugacggcgacggcagcguaccgguaaaaaagaaucuuauuuuuacauguuguugcguaguuugggucccgccuugcaucaacugaauaggagacug	154	2857143	2142857	2337662	2662338	5194805	4805195	1242424	1222222	-70.3	-69	0.01763	13.49	-456494	-0.87875
sly-miR168a-2	ccucuuauucgcuuggugcaggucgggaccucauucgccggcgccgggaauaaugccggacgaacgacggcgguguuaauucuacuaaagcugucaccgacggauagauguuugauuagcggcgaaauuuggguccugccuugcaucaacugaauuggag	160	29375	21.25	23.75	25625	53125	46875	1205882	1236842	-66	-63.5	0.016082	21.23	-41.25	-0.77647
sly-miR169a-1	uuuuauaguuucggcaaguuguucuuggcuauaguuugcucucuucuucucaugucauccucguuagaccuauuuuuuccuacuucucgagaagaauuuucaauuuugagagaguguuauuugauacgaaggauuuuuaaaaucacuuuuuaaauaguucauacguauuaucuaaaaauuguuuguguauaacauaggaaaacacuauaggaguugaagguggguguagggguguuaugauggggugagaucagagauguauugaagggcggggaagagacaaccauguuaaauacgacuugugaaauuuuagug	315	2285714	2793651	1206349	3714286	3492063	6507937	1329545	1894737	-81.8	-75.6	2.12E-05	58.58	-259683	-0.74364
sly-miR169a-2	ugucuagagaguuauuguaugaagagguagggaguggagugcagccaaggaugacuugccgagauguuguagccuaaugcaaugacauaucggcaggucaucuuuggcuacauuuuauucucuccuauucauguaaaacuuuauagacguauauguau	158	2468354	2721519	1518987	3291139	3987342	6012658	1209302	1625	-81.6	-81.6	0.06643	4.17	-516456	-129524
sly-miR169b-1	cauuugauagacaaaucuaaaauuuuuggucuauaagguuugcaugaaguugaagagagucaaguugcagccaaggaugacuugccggaccaaaaguugugaccauuuucuaguuccggcaaguuguuuuuggcuauaaguuugcucucuucuucucauguuauccucguuagaccuauuuuuucccuauucucuacaagag	202	1930693	2524752	1881188	3663366	3811881	6188119	145098	1026316	-73.3	-73.24	0.00086	21.53	-362871	-0.95195
sly-miR169b-2	uagucuaugagguuugcaugaagauguagagagugaaguugcagccaaggaugacuugccggaccauaaauugcuaggguuuuauaguuucggcaaguuguucuuggcuauaguuugcucucuucuucucaugucauccucguuaga	147	2517007	2244898	170068	3537415	4217687	5782313	1575758	1.48	-66.5	-63.7	0.007425	12.67	-452381	-107258
sly-miR169b-3	uugaauagacaugucuuuauucauguuaaagucuugcaugagggaacaaggucauugaauugcagccaaggaugacuugccggcaagcucgaucaauucugcuucaugucuggcaagucauuuuuggcuacauaucugccucauuuucucaugccagauuuuuuaugaaacagcuguuguuguu	184	2065217	2445652	1902174	3586957	3967391	6032609	1466667	1085714	-73.5	-68.6	0.013016	17.26	-399457	-100685
sly-miR169d	augagaagaggagucuaguaugaugaaaagagucuuauuugguagccaaggaugacuugucugcaccauuuccgaaauguguccuuucguucauggggucaggcaggucaucuuuagcuaacuugacaagcucuucucuuucaugcaagacuuucucuucuucc	164	2195122	2378049	2073171	3353659	4268293	5731707	1410256	1058824	-71.9	-71.9	0.007556	9.02	-438415	-102714
sly-miR169e	uaggaggagaggccuuacaugaauuagaagaguuucuauuuguuuaguagccaaggaugacuugccuuucaucaaugccuuuuguaaaauggaaauugauuacaacacuuucuaugguauugggaaaaugaguggcaagcaucuuuggcgacuugacaaacucuucuuugucauguuaguccaucuucuuccu	193	2072539	2694301	1709845	3523316	3782383	6217617	1307692	1212121	-78.9	-78	0.009237	15.47	-408808	-108082
sly-miR169f	auuauugaagagggguuuuauaugaaguugagaguauuauuuaguagccaaggaugacuugccuacuucauuugauauauaguuuaaaauaauaauauugacaauauuugucauuuggucguaggcaaguuauccuggcuaucuugacaugcucguaauuuuucauguaagaccuuaucuucuauggc	188	1914894	287234	1276596	393617	3191489	6808511	137037	1.5	-76.8	-74.1	0.003635	16.1	-408511	-1.28
sly-miR169g	gguaaaagaagagugucuuacaugaaggguaagugccuauuugauagccaaggaugacuugccugcaucauuaauuaauucuugaggcuagcuugugauauauaucauguauaugacauguauacaagcauucuucuuugauggccaggcagucuccuuuggcuacucgaauagguuccucucauucaugcuagacucuucucuucuu	208	2019231	2548077	1923077	3509615	3942308	6057692	1377358	1.05	-82.7	-82.4	0.004952	20.96	-397596	-100854
sly-miR169m	aacaacaacagcuguuucauaaaaaaucuggcaugagaaaaugaggcagauauguagccaaaaaugacuugccagacaugaagcagaauugaucgagcuugccggcaagucauccuuggcugcaauucaaugaccuuguucccucaugcaagacuuuaacaugaauaaagacaugucuauucaa	184	1902174	3586957	2065217	2445652	3967391	6032609	0.681818	0.921053	-60.1	-55.1	0.006681	20.24	-32663	-0.82329
sly-miR170-1	cucuaugaaauaguaacucugauauuggccugguucacucagacacauauuauuuugauugauuuuacuuuugauugagccgugucaauaucucaguuccuuuucacuauac	112	1428571	25	1964286	4107143	3392857	6607143	1642857	0.727273	-31.7	-31.7	0.238476	5.81	-283036	-0.83421
sly-miR170-2	uauuggccugguucacucagacaacaaaauguaaacuauauuugaaugguugaguuuucguuuuucguuugauugagccgugccaauau	89	2022472	258427	1573034	3820225	3595506	6404494	1478261	1285714	-32.7	-32.7	0.24661	6.11	-367416	-102187
sly-miR171b-1	cuaacgagauauuggugcgguucaauuagaaagcgcacuucuuuauauauagaacuucguuauuuaauugagccgugccaauaucacguauu	92	1847826	2934783	173913	3478261	3586957	6413043	1185185	10625	-42	-42	0.591447	1	-456522	-127273
sly-miR171b-2	gucaaaaaggauauguuugaaguugcaaagguauaucauacgagauguuggugcgguucaaugagaaagaaguuguugaauaaguuuuugacccuacuuuuugauugagccgugccaauaucacgugucacuauucuguaaauucucuuccuuuuuuuu	159	2075472	2704403	1446541	3773585	3522013	6477987	1395349	1434783	-55.1	-54	0.063395	8.77	-346541	-0.98393
sly-miR171b-3	ugaucaacuugcgauguuggugugguucaauuagauaacaaucuccacguaaaauuauagaguuuguuauuugauugagccgugccaauaucacauguaaagaaaauaac	110	1909091	3363636	1454545	3272727	3363636	6636364	0.972973	13125	-42.6	-42.6	0.138369	4.04	-387273	-115135
sly-miR171c-1	uauuggugcgguucaaugagaaagcaguacuuaagaacauuuuugagucuacuuuuugauugagccgcgccaauau	76	2236842	2763158	1578947	3421053	3815789	6184211	1238095	1416667	-41.2	-41.2	0.523609	1.25	-542105	-142069
sly-miR171c-2	ggaagaagcgauguuggugagguucaauccgaagacgaauuuaugcuuauuuucguaaagaacgaucucagauugagccgcgccaauaucacuucuuau	99	2323232	2929293	1818182	2929293	4141414	5858586	1	1277778	-42.7	-39.7	0.259445	4.15	-431313	-104146
sly-miR171c-3	uagagaagcgauguuggugagguucaaucugaagacgaguuuacguuuuauuucaguaaagaacgaucucagauugagccgcgccaauaucauuucuuuu	100	23	28	16	33	39	61	1178571	14375	-45.7	-45.7	0.228617	3.56	-45.7	-117179
sly-miR171c-4	aauacgugauauuggcacggcucaauuaaauaacgaaguucuauauauaaagaagugcgcuuucuaauugaaccgcaccaauaucucguuag	92	173913	3478261	1847826	2934783	3586957	6413043	0.84375	0.941176	-28.5	-28.1	0.473593	1.92	-309783	-0.86364
sly-miR171f	augaugaagaagaagacauggcgugauauugguuuggcucacuaauuucugauucgcgaaacagauaagagaugagccgaaccaauaucacucuuguauucuucuucauacc	112	2053571	31.25	18.75	2946429	3928571	6071429	0.942857	1095238	-54	-52.8	0.077162	7.88	-482143	-122727
sly-miR171i	uagauauugaugcgguucaaucugaaagacaugguuagauauguaauuagccuuguaauuuuggauugagccgcgucaauaucucu	86	2209302	2790698	1395349	3604651	3604651	6395349	1291667	1583333	-46	-46	0.461871	1.81	-534884	-148387
sly-miR172d-1	cacagucguuguuuguaaaugcagcacuauuaagauucucaaauauucugacauuuaaaaagcaauuaaaugugaaucuugaugaugcugcauuagcaauaaacgacuaaa	111	1531532	3783784	1531532	3153153	3063063	6936937	0.833333	1	-42.9	-42.9	0.375882	3.68	-386486	-126176
sly-miR172d-10	ucauccugaauucuuuuaauucgaggggaaaaagucauaauuugucgaugcagcaucaucaagauucucauuuuugaaaaaaaauaauaauauggaauuuagaagcaacuugauuuuuuuuccuacuccauauuauuucuauuuuaugugaaucuugaugaugcugcagcugcaaauaacgacuguac	188	1489362	3244681	1542553	3723404	3031915	6968085	1147541	0.965517	-58.3	-49.7	0.002117	19.87	-310106	-102281
sly-miR172d-2	uugaaacucacgagaaucuugaugaugcugcaucagcaauaaacgacuauugcaauuagagcauugcaacgauacagaaaaaauuaauacgacaugaauuaaggaaugaucuauauauuucuuagaucgggaacuuguaaguauacuuccuaguccuuuauucguaugaaucuauauuuucuggaacuuuuucauguucuuguagcugaauuucauuguuguuaaucuguuuuuucaagauagagcuacugaauuuagauucucuuaguuuuau	274	1605839	310219	1459854	3832117	3065693	6934307	1235294	1.1	-61.4	-50	0.00035	49.29	-224088	-0.73095
sly-miR172d-3	cuagugcagcaccauuaagauucacauagaaaauauggaacgaaauuugcucaauuuuucaauauaugagaaucuugaugaugcugcauuggc	93	1827957	344086	1612903	311828	344086	655914	0.90625	1133333	-35.8	-35.8	0.22104	6.87	-384946	-111875
sly-miR172d-4	uacagucguuguuugcauauguggcauaaucaagauucacgugaaaaguugcaaauugguuauauaauugaugaaauuaauggcuggcuauuugaaacucacgagaaucuugaugaugcugcaucagcaauaaacgacuauu	142	2042254	3309859	1408451	3239437	3450704	6549296	0.978723	1.45	-55.2	-54.3	0.020854	15.42	-388732	-112653
sly-miR172d-5	caauguuugaggaugcaacaucaucaagauucacaaaacuugaagggagaaguauuuaauuauauauuuagggugaauauuggauauauaauauaguucaaagucucuuauuuucucucuuugggaaucuugaugaugcugcaucaucuaacauaugacucuau	164	1707317	3292683	1341463	3658537	304878	695122	1111111	1272727	-53.3	-45.37	0.013514	22.31	-32.5	-1066
sly-miR172d-6	uugacacauguacagucguuauuugcagcugcagcaucaucaagauucacauaaaauagaaauaauauggaguaggaaaaaaaaucaaguugcuucuaaauuccauauuauuauuuuuuuucaaaaaugagaaucuugaugaugcugcaucgacaaauuaugacuuuuuccccucgaauuaaaagaauucaggaugaucucgacuuuacuauuuauuuuugguaaguaugcaauuuggacuuugacuu	248	1532258	3387097	1491935	358871	3024194	6975806	1059524	1027027	-68.2	-57.3	0.000181	36.09	-27.5	-0.90933
sly-miR172d-7	ugcagaugcagcaucuucaagauucacauagauuuauauaaaauauagaguuccauguuuggggugaaaguaauuaauuaauuaauuaauuuucuccuauauauuggcucuauugauuauuauuuguugugagaaucuugaugaugcugcagcggcaaugaauggc	166	1927711	3072289	1204819	3795181	313253	686747	1235294	1.6	-58.8	-58	0.014706	14.43	-354217	-113077
sly-miR172d-8	agucaauuuuuugcggguggagcaucaucaagauucacauagcuauauuagggcuuuuauaauuuuuaaaaacccuacgggcgaugugugggaaucuugaugaugcugcagcggcaaauaaugacu	126	2380952	2857143	1587302	3174603	3968254	6031746	1111111	1.5	-57	-50	0.01173	10.97	-452381	-1.14
sly-miR172d-9	uuuagucguuuauugcuaaugcagcaucaucaagauucacauuuaauugcuuuuuaaaugucagaauauuugagaaucuuaauagugcugcauuuacaaacaacgacugug	111	1531532	3153153	1531532	3783784	3063063	6936937	1.2	1	-37.7	-37.7	0.147351	5.22	-33964	-110882
sly-miR172j-1	uuugccgcugcagcaucaucaagauucccacacaucgcccguaggguuuuuaaaaauuauaaaagcccuaauauagcuaugugaaucuugaugaugcuccacccgcaaa	109	1651376	3027523	2568807	2752294	4220183	5779817	0.909091	0.642857	-46.1	-45.1	0.173853	3.7	-422936	-100217
sly-miR172j-2	uagagucauauguuagaugaugcagcaucaucaagauucccaaagagagaaaauaagagacuuugaacuauauuauauauccaauauucacccuaaauauauaauuaaauacuucucccuucaaguuuugugaaucuugaugauguugcauccucaaacauugacugau	169	1360947	3609467	1715976	3313609	3076923	6923077	0.918033	0.793103	-54	-54	0.111992	14.01	-319527	-103846
sly-miR1886a	acguugucuucaaucuucucacugacugaguaggcguuugaccaugggauaucauaucacgauaugguaucgugagaugaaaucagcguuuggacauuugauuucacguugauuccaucucaugauuccaugaguugagagcauuccaacucgcauacucagacauucaauguacugaugucaauug	187	2032086	2620321	2032086	3315508	4064171	5935829	1265306	1	-57.2	-38.6	0.001123	49	-305882	-0.75263
sly-miR1886h-1	uaugguaucgugagauggaaucagcguuuggacauguaauuuuacguugauuucaucucaugauuucauau	71	2112676	2535211	1267606	4084507	3380282	6619718	1611111	1666667	-33.4	-33.4	0.266164	3.37	-470423	-139167
sly-miR1886h-2	gccaugagauaccguaucguggccuuuggccaugagauaucauaucacgauaugaaaucgugagauugaauucguguuuggacauauaauuuuacguugauuucaucucaugauuucauauaaugagaugugauuucguauucuccaaaaaucaugauaugagaauuucauauc	174	183908	2988506	1551724	362069	3390805	6609195	1211538	1185185	-58.6	-50.17	0.005782	41.96	-336782	-0.99322
sly-miR1917-1	aaaauuaacuuuuagcggcauuaaauauugacauuaauaaagagugcuaaagucuuuaccgacauuaguuagugucauuagaaccaaugucgcuaaaggcuuuauggacauauacaaagagugacaagugccgcuaaaaauucauauu	148	1689189	3783784	1486486	3040541	3175676	6824324	0.803571	1136364	-41	-39.8	0.019519	12.11	-277027	-0.87234
sly-miR1917-2	ucucuacaauaaaaauaacuuuuagcggcaauaaauagauacauuaauaaagagugcuaaagucuuuaccggcauuaguuaagugucauuagauccaaugucgcuaaagccuuuagugacacauacaaagagugcuuauuuagcggcaauugcuaauuaauugccgcuaaagcucauuuuuaauguagugu	191	1675393	3455497	1623037	3246073	3298429	6701571	0.939394	1032258	-53.1	-50.8	0.001477	31.8	-27801	-0.84286
sly-miR1918	guagcucaguugguuuaauuaguugaauugucauuuuguuggugagaguucgauucuccauuacgcaaucuccucuucaauuuaagagaaaaagauaugcuacaagguggagaaucgaacuaccgcuaacagaauggaaguucaaauacuuaaucaauuaagcuac	166	1927711	3253012	1626506	3192771	3554217	6445783	0.981481	1185185	-69.6	-68.9	0.033946	9.15	-419277	-117966
sly-miR1919a-1	uccgaaucgcuccgacgccuuugauguucacaucuuccgguaguccugucgcagaugacuuucgcccauuuauagaaccacacuuucuuuaauuugaauucuaugugguaggacgagagucaucugugacaggauaauggaagaucgaguuaucaaaggcuuauugggcguuuccuu	177	220339	2316384	220339	3276836	440678	559322	1414634	1	-82.8	-78.1	0.030296	16.5	-467797	-106154
sly-miR1919a-2	gacgccuuugauguucacaucuucugguaguccugucgcagaugacuuucgcccuucuaaggaaccacacuuucuguaaaucuaauuaauuugaauucaauguggcaggacgagagucaucugugacaggauaauggaagaucuaguuaucaaaggcuua	160	21.25	27.5	20	31.25	41.25	58.75	1136364	10625	-68.6	-67.7	0.03108	12.76	-42875	-103939
sly-miR1919a-3	ccgacgccuuugauguucacaucuuccgguaguccugucgcagaugacucucgaucuugucauuaagccccuuucucuaagucuaauuaauuugaauucaaugugguaggacgagagucaucugugacaggauuauggaagaucgaguuaucaaagggcguuuu	164	2256098	2378049	2073171	3292683	4329268	5670732	1384615	1088235	-76.5	-76.02	0.005935	14.58	-466463	-107746
sly-miR2101	uucauuucauuaugugcaucacuugaggcuggccucauucuuucauugguaaauuuaacucaagugagcaucaugaaaucca	82	1585366	2682927	2073171	3658537	3658537	6341463	1363636	0.764706	-23.6	-23.6	0.482662	3.51	-287805	-0.78667
sly-miR2111a	ugguaaucugcauccugagguuuagaucaauuuauaacuuacuggaucuaguccuugggaugcagauuauc	71	2112676	2535211	1690141	3661972	3802817	6197183	1444444	1.25	-36.5	-36.5	0.228867	2.13	-514085	-135185
sly-miR2604	uguguguguguauauauauauauauuggguuugcuagaacacacccacuaauuuuuauguggaaguguuuuagcaaagcuacaccuuaagguguauuuaacuacuuuuuaguuauucacuugcuaaaauacucuuucuaaaaaauaaguggguguauccuagcaaaugccuauaggauuugcuagaauucacccacuug	199	1708543	2964824	1557789	3768844	3266332	6733668	1271186	1096774	-69.4	-66.3	0.0076	28.58	-348744	-106769
sly-miR319-1	gaugggauaaggaaggaaauucaucaguccaaacaaggugguauauuugggcugaucuuugcugcugaaucauugguucaucaacauauuauacacauacaaggauauauacauauguuguugcaucaaugaugcaggagcugaguucaguuuuggcuaccuuuucuuggacugaaggguuuccuucucaaccccaa	197	2182741	284264	177665	319797	3959391	6040609	1125	1228571	-87	-85.3	0.069127	7.08	-441624	-111538
sly-miR319-2	aaggaaacuguuuaguccaacccaaggugggguauuggaacugaucuuugcugcugaaucauuggcucaugagcaugucaaagaagaugauugaacauucuggacauguucuugcuccaaugaugcaggagcugagcucgguuuuucaccgccuuuucuuggacugaaggguuuccuuc	179	2513966	2346369	2011173	3128492	452514	547486	1333333	1.25	-87.2	-86.4	0.039016	6.34	-487151	-107654
sly-miR319a-1	gaaaauaaggagcucucuccgguccaguccgaggcacucaaaggcuaaaaacacagcugacgacucguugauucucaaacauaucaagaagcauuuuuugaaauugguguguuuaagauucaacgaugcgugagcuauguuuggcuagcguugucacgucuuggacugaagggagcucccuauuaaa	187	2352941	2887701	2032086	2727273	4385027	5614973	0.944444	1157895	-82.3	-77.1	0.035147	22.95	-440107	-100366
sly-miR319a-2	augguauaagagagcuuccuuuaguccacucauagguagacgaaggauuugaauuaucucccgacucauucauucaaacgcaauaggaaguauguaaucuuauacuauugugaaugugugaaugaugcgggagauaaauucucuccuuuuuaucugugcuuggacugaagggagcucccuuuuaccuuc	189	2063492	2698413	1851852	3386243	3915344	6084656	1254902	1114286	-93	-92.3	0.016253	9.9	-492063	-125676
sly-miR319c-1	uaggagcuccuuucaagccaagaccgagggacgaggagcggcaagagcugccuagucaugcauauugguuaaccuuaacaaacaaauuauguauaguguuaagauuaaccaguugcauggcaagggagcaacuacuuccgcuaacuugucucacuuauuggacugaagggagcuccu	177	2429379	2937853	2146893	2485876	4576271	5423729	0.846154	1131579	-88.9	-88.9	0.077301	5.76	-50226	-109753
sly-miR319c-2	caagagagcuuccuucagcccacucacggaggagaaaugggguugaauuagcugccgacucauucauccaaccacucaguagaaaggauagguuuugugcuacugugauugagugaaugaugcgggagauaguuuucuaucccucucuuuccuugcuuggacugaagggagcuccuu	177	2542373	2372881	220339	2881356	4745763	5254237	1214286	1153846	-76.6	-65.4	0.013492	17.41	-432768	-0.9119
sly-miR319c-3	agagcuuucuuuaguccacacauggggaacgauaggguucaauuugcugccgacucauucauccaaauguugaggucuugauaaucgagugccaccucagcaacugagugaaugaagcgggaguacaaguugagucuugagcuuccuguacuuggacugaagggagcuccc	171	2631579	251462	2163743	2690058	4795322	5204678	1069767	1216216	-81.6	-75.1	0.053658	11.65	-477193	-0.99512
sly-miR3627	gagagagauugagggaaucuugucgcaggagagauggcacuugccauuccuuuuaauugguacaaugccuaaauggaaccaauuaagugccucugucuuucgacacgaugcucacaauuucuauu	125	22.4	27.2	20	30.4	42.4	57.6	1117647	1.12	-47.3	-47.3	0.120122	5.38	-37.84	-0.89245
sly-miR390a	ugcauggagaaucuguaaagcucaggagggauagcgccauggaugacucaauucgauuuuuguacacaucuuuagcgcuauccauccugaguuucacggcuuuuucaugc	110	2272727	2363636	2181818	3181818	4454545	5545455	1346154	1041667	-55.8	-55.8	0.573051	1.42	-507273	-113878
sly-miR390b	ggcauggggaaucuauaaagcucaggagggauagcaccaugaauacaucuuaauggcuaucuauagcgcuauccauccugaguuuuauggcuucuucaugcuc	103	223301	2621359	2135922	3009709	4368932	5631068	1148148	1045455	-50.9	-50.4	0.094194	7.05	-494175	-113111
sly-miR393a	uuccaaagggaucgcauugauccuguguuccaaauuaauuaaccaugggacuaugggaucaugcgaucucuucggaau	78	2179487	2692308	2051282	3076923	4230769	5769231	1142857	10625	-39.4	-39.4	0.178529	2.76	-505128	-119394
sly-miR394a	guagagccauuuuggcauucuguccaccucccagcuugcugaggacugaggagggggccaaagugccaaacuagcucugca	81	2839506	2222222	2716049	2222222	5555556	4444444	1	1045455	-43.1	-42.8	0.246535	3.22	-532099	-0.95778
sly-miR394b	agaugaagaaaaaaaauaugaagauuaauuaguuucacggagguuugacaaaggguuucuuacagaguucauuggcauucuguccaccucccucguucuuuuuucgagaaaaaaagaagaaggggggaagcaagauuuaguguggaggugggcauacugccaauagagcuguguugguuucucuuuguaaaacccucgugauacacgucaaguaagauagagagugauuugaucg	235	2553191	3106383	1446809	2893617	40	60	0.931507	1764706	-81.4	-75.77	0.005067	29.15	-346383	-0.86596
sly-miR395a-1	ugcugaaguguuugggggaacucuuggacucacuuugaaauuuuacacaaacaaauagaaguguaggaguccuggcuauggaugaugaacaugauaguucauguauaaaucuauuaaggugaucccuagaguucacuugaccacuucauga	151	2251656	3046358	1589404	3112583	384106	615894	1021739	1416667	-49.2	-48.9	0.072932	12.8	-325828	-0.84828
sly-miR395a-2	gaugcucugcugaaguguuugggggaacuccugggcucacucugaaauuuuaugcaaauuaaaccaauagaaguguuggagugcugguuguggaugauaaacaugauaguucacguauaaaucuaucgagguguuccguagaguuuccuugaacacuucaugagggcuua	170	2588235	2647059	1588235	3176471	4176471	5823529	1.2	162963	-60.7	-60.7	0.098269	12.98	-357059	-0.85493
sly-miR395a-3	cuaucaagguguucccuagaguucccuugaccgcuucauuugggcuuacuucauuguuugaugcccugcugaaguguuugggggaacucuuggacucacuuugaaau	107	2336449	1775701	2242991	364486	4579439	5420561	2052632	1041667	-50.1	-50.1	0.20452	5.59	-468224	-102245
sly-miR395a-4	auaaaucuaucaagguuguucccuagaguuuacuugaucacuucaugagggcuuacuuugauauuagaagucuugcugaaguguuugggggaacuccuggguuuacuuugaaaauuacgcaaacaaguauauauaaaugcaugaugaguacguauuagcuagagaugaugaauacaauauugauucacguauaaaacuaccucuggaguuuccuugaccacuuuaugagagcuuaauauuucauuguuugaaguccugcugaaguguuugagggaacauucgaauccacuuugaaaauuaca	302	1986755	3046358	1523179	3443709	3509934	6490066	1130435	1304348	-80.6	-80.3	0.000406	54.7	-266887	-0.76038
sly-miR395g	augcccuguugaaguguuugggggaacucuuggacucacuuugaaauuuuacacaaacaaauagaaguguaugaauccuggcuguggaugaugaacauaauaguucacguauaaaucuauuaagguguucccuagaguucccuugaccacuucaugagggcuu	163	2208589	2822086	1779141	3190184	398773	601227	1130435	1241379	-61.5	-61.5	0.089717	14.41	-377301	-0.94615
sly-miR396a	aagaaaugguccuuuuuguguuuuuccacagcuuucuugaacugcaucuacaauuucaauucauuauugaaaaagaaaaaauugauucauauuguuguugcgguucaauaaagcugugggaagauacagauagggucaaauaga	144	18.75	3333333	1319444	3472222	3194444	6805556	1041667	1421053	-57.4	-54.21	0.041265	14.37	-398611	-124783
sly-miR396b	agucaugcuuuuccacagcuuucuugaacuucuucuugcuaaauuuugaucucuaaauugauaauuuugagaugagauuugaagcuaugaaaguccaagaaagcugugggaaaagauggcaa	122	1967213	3114754	147541	3442623	3442623	6557377	1105263	1333333	-49	-45.6	0.008986	16.78	-401639	-116667
sly-miR396g-1	aguccaaagcuugccaucuuuucccacagcuuucuuggacuuucauagcuucaaaucucaucucaaaauuaucaauuuagagaucaaaauuuagcaagaagaaguucaagaaagcuguggaaaagcaugacuaggacuugguca	144	1666667	3402778	2013889	2916667	3680556	6319444	0.857143	0.827586	-51.2	-50.7	0.03314	10.36	-355556	-0.96604
sly-miR396g-2	gacccuaucuguaucuucccacagcuuuauugaaccgcaacaacaauaugaaucaauuuuuucuuuuucaauaaugaauugaaauuguagaugcaguucaagaaagcuguggaaaaacacaaaaaggacc	130	1461538	3692308	1923077	2923077	3384615	6615385	0.791667	0.76	-35.3	-34.3	0.027803	16.13	-271538	-0.80227
sly-miR397-1	uuauugcagaguacuuagaaacaugauugagugcagcguugaugacauauuugagaaguccugcauuugggccuuccucauuuuucaucaacgcuaaacucgaucauguuuuuaauucucugaaggg	127	2047244	2598425	1811024	3543307	3858268	6141732	1363636	1130435	-56.5	-56.1	0.067727	7.06	-444882	-115306
sly-miR397-2	cccuucagagaauuaaaaacaugaucgaguuuagcguugaugaaaaaugaggaaggcccaaaugcaggacuucucaaauaugucaucaacgcugcacucaaucauguuucuaaguacucugcaauaa	127	1811024	3543307	2047244	2598425	3858268	6141732	0.733333	0.884615	-48.9	-48.9	0.06417	8.93	-385039	-0.99796
sly-miR398a	ggguugauuugagaacauauguaugugcauauuuuguuuguaacaauuuaccguuuauaaauaugacacauauguucucaggucgccccu	90	1888889	2666667	1555556	3888889	3444444	6555556	1458333	1214286	-34.2	-32.3	0.030062	15.31	-38	-110323
sly-miR398b	gguauucaacaggggcaacuugagaucacauguugucauuuuuuucuuuuugauuugauucgaugaaucaguaucucaacauguguucucagguuaccccuguugaauuag	111	1981982	2342342	1711712	3963964	3693694	6306306	1692308	1157895	-50.6	-48.5	0.160171	11.42	-455856	-123415
sly-miR399a-1	uggggaguaagaaauaacagugcaauucuccuuuggcaaaugaauaugcaaacccuauauauauauauauauauauauguuuugcauacacauuauauuaucuuugccaaaggagaauugcccugucauucuucuccucg	140	15	3214286	1785714	35	3285714	6714286	1088889	0.84	-62.6	-53.3	0.018557	19.05	-447143	-136087
sly-miR399a-2	cgaggagaagaaugacagggcaauucuccuuuggcaaagauaauauaauguguaugcaaaacauauauauauauauauauauauaggguuugcauauucauuugccaaaggagaauugcacuguuauuucuuacucccca	140	1785714	35	15	3214286	3285714	6714286	0.918367	1190476	-66.5	-66.5	0.050702	8.41	-47.5	-144565
sly-miR399a-3	uuauaagcgaaacagugauagggcuacucucuauuggcaugcaauuguauauuucagcugacacgccaaaggagagcugcccuguuacugucucugcuuaauc	103	2135922	2621359	223301	3009709	4368932	5631068	1148148	0.956522	-50.3	-50.3	0.501836	1.86	-48835	-111778
sly-miR399a-4	gaaaacuagauuuuguaaaugaaaauauauucuugaauuuguaagggaaacagugauagggcuacucucuauuggcaugcaauuguauauuucagcugacacgccaaaggagagcugcccuguuacugucucugcuuaaucuacaugcccuucggguacucuuaauacagugugauguccugaagcuauuauuccacuuuucguagugaaucguugugucucauguuauuccaaauacuaagucuguuuacuuuguugugaacccaccaauucauuugaaugugaauauucaaauguacauuuaaauuuaaagagcaguuaua	323	1795666	2910217	1733746	3560372	3529412	6470588	1223404	1035714	-83.1	-77.9	6.37E-05	57.13	-257276	-0.72895
sly-miR399a-5	ugaugaagcggaagcaugagaaaggaagucguuggugaaugaaaauaagggaaauagugauagggcuacucucuauuggcaugcguuaauauauguacagugacuccaauucacuguaucgcauauuuuaaccgauacgccaaaggagagcugcccugcuacugucucugcuuaauauaauaacucaaagauccguucuuaauacuccgaugcagaa	217	2211982	3225806	1843318	2718894	40553	59447	0.842857	1.2	-71.1	-70.7	0.001599	15.72	-32765	-0.80795
sly-miR399d-1	aguuauguguggaugcauuacugggcuaaucuucuuuggcaaauaauuucacuauuauuuggugcaaauuuggucauuuauugccaaagaagauuugccccguaaaucauucauacaauauua	123	1707317	2926829	1544715	3821138	3252033	6747967	1305556	1105263	-50.4	-48.7	0.072031	15.36	-409756	-1.26
sly-miR399d-2	aaaaucaauuggucaagugagacuucaaguuauguguggaugcauuacugggcuaaucuucuuuggcaaauaauuucacuaugauuuggugcaaauuuggucaucuauugccaaagaagauuugccccguaaaucacucauacauuuuaagaguaucuuugaauugauaug	171	1871345	3040936	1520468	3567251	3391813	6608187	1173077	1230769	-56.8	-56.8	0.018955	16.14	-332164	-0.97931
sly-miR399d-3	aacagugauagggcuacucucuauaggcauaugccguuuaucacacauuacagcugacacgccaaaggagagcugcccuauuacugucu	89	2022472	2808989	258427	258427	4606742	5393258	0.92	0.782609	-36.9	-36.9	0.514396	4.21	-414607	-0.9
sly-miR399i-1	uuauaagagaaacagugguagggcuacucucuauuggcaugcacuuauauauuuaaacugacaugccaaaggagagcugcccuguuacugucucugcuuaaug	103	2135922	2815534	1941748	3106796	407767	592233	1103448	1.1	-47.8	-47.8	0.232477	5.51	-464078	-11381
sly-miR399j-2	ggaaaauuauacuaaauauguuauuauuggugugcuuauuaagugaaacaguuguagggcaauucuccguuuggcagauauaugauuaugaauguaaucugccaaaggagaguugcccuaugauugccucugcuuaauuauguuua	146	2123288	2945205	1232877	369863	3356164	6643836	1255814	1722222	-60.2	-57.9	0.029245	7.56	-412329	-122857
sly-miR399j-3	agggcuacacucuauuggcaugcaacuugaucaaauauuugagcugaaaugccaaaggagaguugcccua	70	2285714	3142857	20	2571429	4285714	5714286	0.818182	1142857	-29.2	-29.2	0.482753	2.04	-417143	-0.97333
sly-miR403	ucaggaagaggcauauuucacguuugugcgugaaucuaacaacucuuuucaucugaaaaacuguuauuguuugcuagauucacgcacaagcucguaauauggcuuuuccaau	112	1785714	2767857	1964286	3482143	37.5	62.5	1258065	0.909091	-44.5	-41.8	0.050983	8.89	-397321	-105952
sly-miR403a	auuggaaaagccauauuacgagcuugugcgugaaucuagcaaacaauaacaguuuuucagaugaaaagaguuguuagauucacgcacaaacgugaaauaugccucuuccuga	112	1964286	3482143	1785714	2767857	37.5	62.5	0.794872	1.1	-42.5	-41.2	0.093861	9.01	-379464	-10119
sly-miR408-1	aaaaggaaggauuguggggagaggagagccagggaagaggcagugcauggaauaggcaaagcaaaaauugcacaucucaugcucuggcucguccccgucuauccauaccacaccaauuuuuaccucaa	128	2578125	3203125	2265625	1953125	484375	515625	0.609756	1137931	-46.9	-41.7	0.028077	9.09	-366406	-0.75645
sly-miR408-2	uauggauagacggggacgagccagagcaugagaugugcaauuuuugcuuugccuauuccaugcacugccucuucccuggcucuccucu	88	2386364	1818182	2727273	3068182	5113636	4886364	16875	0.875	-36.5	-36.5	0.528477	1.94	-414773	-0.81111
sly-miR408a	acagggacgaggcagcgcaugagauguacaauuuuauuaguuguccauuccaugcacagccucuucccuggc	72	2361111	2361111	2638889	2638889	50	50	1117647	0.894737	-37.3	-35.8	0.71327	0.93	-518056	-103611
sly-miR437	uauaguguucuuuuccaaacaagacauuauuuacaauggaacuaagguauuuggaaacacauguaaaguuagagauguuugacuuucuauuaccaaguuggaucccaaggcauugaagugugcucuuuugggauauucuugcuuuaaaaagggguaucgauguuguuauacuaaacuuggaaaauauaugguaucacaugaugugguauuucauguuuggggcagacacugga	233	2188841	3004292	1287554	3519313	3476395	6523605	1171429	1.7	-57.4	-46.45	2.47E-05	48.13	-246352	-0.70864
sly-miR4376	aaaaggcuugcuacgcaggagagaugaugcuggacgauagagaaaaugggauuuaauuuauuggccagcaucauacuccugcauauuaagccuaaa	96	2395833	34375	1666667	25	40625	59375	0.727273	14375	-46.5	-46.5	0.293278	3.56	-484375	-119231
sly-miR477	agcuaggcauugcuuguugucucucccucaagggcuccucuucaagauccuuauaaacaagaaagcaugagggggaggaguucuuguagggugagacaacaagaaauuccuugc	114	254386	2719298	2105263	2631579	4649123	5350877	0.967742	1208333	-57	-56.5	0.1357	7.35	-50	-107547
sly-miR477a	gccucucccucaagggcuucucuccugcaugcuuuuuauguugggaaagaagcucuagcagggagagcca	70	2571429	20	2714286	2714286	5285714	4714286	1357143	0.947368	-35.8	-34.4	0.125649	3.54	-511429	-0.96757
sly-miR477b	cacucucccucaaaggcuucuggcuuaaaaugccuuuugugcuaaugcuagaggucuuucgagugagaguga	72	2361111	2222222	2222222	3194444	4583333	5416667	14375	10625	-35	-29.8	0.189934	4.51	-486111	-106061
sly-miR482a-1	guugaaagggaugagaguauugggaaguuguugguugugggugggguggaaagauuugauaaaucuaauuuuaaagagauuaaaucuuuccuacuccucccauacccaugacuuccacuagcuucucccuuucuuc	136	2279412	25	1764706	3455882	4044118	5955882	1382353	1291667	-62.7	-62.6	0.019361	10.29	-461029	-1.14
sly-miR482a-2	gaaaaucuauggggauuggugaguuggaaagcuuuucuuuuucuucucuugugauuagcuuuccaauuccacccauuccuaugguuuuucg	91	1978022	1868132	1868132	4285714	3846154	6153846	2294118	1058824	-42	-42	0.361411	1.97	-461538	-1.2
sly-miR482c	ggaaagggaggagggauuugggaaucuuuuggagugggugggauggaaaaauauuguauuuuuuuuucuaacggaaaaaaagaugagaauugagauuuuuccuauuccacccaugccaauggcuuccagucauuuacuccuuuuc	145	2482759	2758621	137931	337931	3862069	6137931	1225	1.8	-59.1	-54.5	0.008533	15.09	-407586	-105536
sly-miR482d	gauuuuugggaagcuuuuggcgugagcgguggggaaagauagaucuaucauauuaguaugauaugauaaaucuugccuacaccgcccaugcccauggcuuccaaugauuuc	111	2432432	2522523	1891892	3153153	4324324	5675676	1.25	1285714	-50.8	-50.4	0.040436	8.57	-457658	-105833
sly-miR482e	uaggaaauagaaaggggaugaguguuucgaggagguguuggaguggguggugugguaagauuucauauuuauuuuccauaaaaauugagaucuugccaauaccgcccauuccuauggcuucugaucauuucucucuuuccuuuuucuuc	149	2348993	2281879	1610738	3758389	3959732	6040268	1647059	1458333	-67.6	-64.9	0.011285	24.78	-453691	-114576
sly-miR5014a	gauuaugaccuuuaacuuuagauguguacaaguagacaguuaaacuuguauaaaauugagcaaaugaacacauuugucauacaugauacugcuacaugauaacuuugucuccuacaugacauucuacguguauuaugucauuuaggacacuugugucuacuuuuucaaucuuguacaaauuuaaguguauacuuguguacauucaaaguugaaggacauaguu	223	1569507	3183857	1524664	3721973	309417	690583	1169014	1029412	-79.1	-76.9	0.005739	10.21	-354709	-114638
sly-miR5174d	ucccuccguuucaaaaagauuggccuaguuugacuuggaacggagcuuaagaaaagaaagaggacuuuuuaaucuuaugguucuaauuuaaaguuauguuuaauguaccaaauuacccuuuaaucuuguggucuuaaacaugccacguggaaaguuaaaguuaaaguguuaccaaaaaaggaaaggggucauucuuuuugaaacaaacuaaaaaggaaauagggucauucuuuuugaaacgggaguau	248	1975806	3467742	1370968	3185484	3346774	6653226	0.918605	1441176	-64.5	-58.15	0.000128	45.76	-260081	-0.77711
sly-miR5282	caaaauuagcgagggaaauuagugacggaaaaaaugaaauuccuuacaaauuccuuggucgcaaaauuuaaugacggaauuagagagggauuuuacguuuuccuucacuauauuucccucacuaaauu	128	171875	3515625	1640625	31.25	3359375	6640625	0.888889	1047619	-50.9	-50.3	0.200969	3.29	-397656	-118372
sly-miR530	aucugcauuugcaccugcaccuuagugaacgaauuaguucgcguauaauucgugcagaaagguguagguguucaugcagaca	82	2439024	2682927	195122	2926829	4390244	5609756	1090909	1.25	-42.9	-42.9	0.530459	1.33	-523171	-119167
sly-miR5300	uugaccaaaauucuucuuccccaguccaggcauuccaacaguugauaacaucuagaucugccaauacuuuguauuuuuguucuucuauuuuucacaugacaucuucaaaaucuacuaugagcuucaucauaagcuaagaaauggugaguuuugaugaugugaugccuaaaauaggauuaaaugaaaguacuaguaaaaagguguucagaucuggagguuauguuaagcuggugguaugcuuugauugggaaagaugacuuagguca	266	1954887	3007519	1578947	3458647	3533835	6466165	1.15	1238095	-98.2	-95.8	0.003226	14.73	-369173	-104468
sly-miR5303	uugcuaaguugcucgaacucuccaaaaaugucgcugcaccugugugggauccucaaaaauacacuauuuuuggaggauccgacucguacccgucgacauuuuugaagaguucgagcaacauagauu	126	2063492	2698413	2301587	2936508	4365079	5634921	1088235	0.896552	-63.6	-63.6	0.099102	5.84	-504762	-115636
sly-miR5303c	ucauaaguuuaaguugcgcggacucuucaauguagaugccgcacucgugccugaucuccaaaaauaugcuacuuuuggagaauccgacacgcacccacugacauuuuugaagaguccgagcaacauaacuguaggu	136	2058824	2794118	2426471	2720588	4485294	5514706	0.973684	0.848485	-45.6	-43.9	0.005348	19.78	-335294	-0.74754
sly-miR5303f	gaauuauguugcucggacucuucaaaaaugucaaagggugugugucggauucgccaaaaguaguguauuuuuggagaaucugacacgggugcggcaucaaaagugaagaguccgcgcaacuaagcu	126	2777778	2857143	1746032	2619048	452381	547619	0.916667	1590909	-58.2	-56.4	0.085032	5.31	-461905	-102105
sly-miR5303g	auggaaugacuauguugcucagacucuauaaaucaugucagauccuuuauaaguccgcaacuuuuagaggggauuagacacucauucauugauauuuuugaagagucugagcaacguaacauaucagg	128	1953125	31.25	171875	3203125	3671875	6328125	1025	1136364	-43.6	-40.7	0.039985	19.96	-340625	-0.92766
sly-miR5303h-1	aagcaguaugcugcucagacucuccaaaaauguugccacaccuguaucguauccuucggacaggcacuacuuuuggaggaucgaacaagcaccugacaacauuuuugaagagucugagcaacauagugaag	131	2137405	3053435	2366412	2442748	4503817	5496183	0.8	0.903226	-58.3	-55.6	0.13419	4.35	-445038	-0.98814
sly-miR5303h-2	ggccuuuguugcucggacuauccaaacauguugucccaccaguguuagauccuccaaaaauguguaauuggaagauucgucacacaccuucaaacauuuuugaagagucugagcaacauagacu	124	1854839	2903226	233871	2903226	4193548	5806452	1	0.793103	-39	-38.9	0.08486	8.42	-314516	-0.75
sly-miR5303j-1	acacagcagcaauuuuuguguuuuuuaaaaaaauuaacaagucagaagaaaaucacaccgucagaagcgauuuagcccuuuugauuaaaaaaauaauuauagcagcuauuugcuuuuuccuuaaaaaaguuaacagaggcaggcauuuugguccuaacauuuggucugcccagcaacauuuguuaauuuuuuuuuuugacaaaaucgcugcuggaa	216	1574074	337963	1666667	337963	3240741	6759259	1	0.944444	-53.9	-47.1	0.00238	36.67	-249537	-0.77
sly-miR5303j-1	gaaauaguugaaaucuauguugcuugaauucuuguaaaauguucagauuaguuaggcacgaucaauauuuuugaagagucugagcaacauagguugaaacucaugug	107	2149533	3271028	1121495	3457944	3271028	6728972	1057143	1916667	-33.5	-33.4	0.080134	4.62	-313084	-0.95714
sly-miR5303j-2	acguauguugcucggacuacgcaaaaugcucccgaacuagagcguuggauuuuccaaaaaaauaugcugcuuuuggaggauccaccacgcaccugacaauauuuuugaagagucugagcaacauaauc	128	203125	3046875	2265625	265625	4296875	5703125	0.871795	0.896552	-47.3	-47.3	0.144975	9.02	-369531	-0.86
sly-miR5304	gucuaauuuagauccauggugcaguugcucauucaaugcuacauacucauccccacaacuuucaucucacguucaaaagaugaaaguuauagagaugaguauggugcauuggauguguggccauaccaugggugauguuaga	142	2183099	2816901	1901408	3098592	4084507	5915493	1.1	1148148	-66.3	-66.1	0.536117	1.27	-466901	-11431
sly-miR5368	cuaaccuugugucaggaccuaugggccaagggacagucucagguagacaguuucuauggggcguaggccucccaaaagguaac	83	2891566	253012	2409639	2168675	5301205	4698795	0.857143	1.2	-31	-31	0.400362	2.09	-373494	-0.70455
sly-miR5532-1	uauuccaugaauaugauaucuaucuagugugauguaugaaauauaugacaaagguggaucuauugaucggucaugucauauaggcccgaguuggacauccaauugcuucuauuugaauuauccggagaaugcaaugccugauauauaucaaaaagauggacaa	163	2147239	3251534	1472393	3128834	3619632	6380368	0.962264	1458333	-45.9	-45.7	0.028719	10.51	-281595	-0.77797
sly-miR5532-2	cugcuaccgaauuucuucaaauuccaggagaauuguccuuugaagaggacucgaaccucaacgcucuuuagcacgagauuuuaagucucgcgugucuacaauuucacaaccaaggcaucuugaaagugaaucguauuccaugaauauuauaucuauuuaguaugauguauggaauauaugacaaagguggaucuauugauccgucaugucauaaaggcccuaguuggacauccaauugcuucgauuugaauuauucggagaau	263	1901141	2965779	1901141	3231939	3802281	6197719	1089744	1	-75.9	-63.5	0.000425	31.7	-288593	-0.759
sly-miR6024	aacuggaaauggggaaguggagaaacaacacuugcuaaaggaaguucaccagucaucucuuuucuuuuggaguuuuuuuagcaagaguuguuuuaccucuucucaauuccgucucu	116	1982759	2586207	1896552	3534483	387931	612069	1366667	1045455	-42.7	-42.4	0.072273	7.12	-368103	-0.94889
sly-miR6027	guaauuuuacaugauuauggguagcacaaggauuaaugugaaacagaaaagugauaugcaaagaagauggagauucaauuguuuauuguuacgaagaaaacacuuuuguguuucucgugaauccuucggcuauccauaaucauguugaaugug	153	2156863	3333333	1176471	3333333	3333333	6666667	1	1833333	-57.4	-51.7	0.046025	16.06	-375163	-112549
sly-miR7122	auauauacagagaaaccgcugucgauuauaaugagaaauucgguguuucucauacuccacagcguuuuucuguauaacc	79	164557	3037975	2025316	3291139	3670886	6329114	1083333	0.8125	-31.7	-31.7	0.163599	3.57	-401266	-10931
sly-miR7696c	cucauuuugaauuauuagaacuugauauggucuauuuugaugucauuuuggggauggauugguugcaugauuguuuugcuuccauugauuguagaacuagaauugucaaauucaauuuccaaaugaacccguucuagaguggaacagggacauucuauuccuagaggucauauuaucucuugucuuaagguuuguagaaugaucucaaaaggguguuuauaucacauuguaagauucaaagauugg	246	2073171	2764228	1300813	3861789	3373984	6626016	1397059	159375	-59.7	-49.5	0.000145	46.66	-242683	-0.71928
sly-miR7805	uucaaaaauagcacacuuaaaaguguggucauauauauaaauaauuguugccaauuauucuaauaauuggcaacacuuauaacguguagccuauaauuacaaaaaggacacuuuaaaaguguugucaaaguuuucguggccauaaaccugguucaaaagucgcgccuucaaaguauugccuuaggugucuuuggcaacacuuuuuaagcauugucaaaauuucguguagccuugaccaaauuugguguagugaauacuaauacuuaguuguuuucuugagauaugucaccauacaauuucuaauauacucucuuuuaggagauguucugauuauuuuaa	339	159292	3185841	159292	3628319	3185841	6814159	1138889	1	-83.3	-72.5	5.93E-05	56.54	-245723	-0.7713
sly-miR7980b-1	ucaugcgauaucauaucaugauaugguaucgugagauggaaucaguguuuggacaugcgauuuuacguugauuccaucucacaguuccauauuaugagaugugauccaaua	111	2072072	2792793	1621622	3513514	3693694	6306306	1258065	1277778	-46.8	-46.8	0.166089	6.29	-421622	-114146
sly-miR7980b-2	uauuggaucacaucucauaauauggaacugugagauggaaucaacguaaaaucgcauguccaaacacugauuccaucucacgauaccauaucaugauaugauaucgcauga	111	1621622	3513514	2072072	2792793	3693694	6306306	0.794872	0.782609	-36.8	-35.4	0.0911	7.86	-331532	-0.89756
sly-miR7981	cuaugaccgaaaucucagagacacaccuuaacuuaacuaagguucuauuaaucucaacucauuuguuuuguaauuuuguaaugguacacuccgugacuugaggcgcgugagagauguuugaaugucaguguacagaauuacaaaaaaauggauucggggguaauaggacuuuaguuuaguuaaggucugucgcucgaauuucggucauac	210	2142857	2904762	1666667	3285714	3809524	6190476	1131148	1285714	-86	-82.5	0.005812	25.97	-409524	-1075
sly-miR7983-1	ucauuagcggcaauuaauucuuaauugccacuaaauauguauuuuuagcggcauugacacucuuuguauaugacccuaaagcuuuuagcgauauuuguuccagugacauuuaacuaaugccgguaaagacuuuaacacucuuuauuaaugucaauauuuaaugcugcuaaaag	173	1445087	3063584	1734104	3757225	3179191	6820809	1226415	0.833333	-40.7	-29.89	0.005368	42.5	-23526	-0.74
sly-miR7983-2	gaauagucacuacaucaaaaaugaucauuagcggcaguuaauuuuuaauugcugcaaaauauauauuuuuagcgccaauuaacacucuuuguauauguuccuaaagcuuuuagcgaaauugauucuaauggcacuuaacuaaugccgguaaagacuuuaacacucuuuauuaaugucaauuuuuaaugccgcuaaaaguuguuuuuguuguagugaguacac	222	1486486	3198198	1576577	3738739	3063063	6936937	1169014	0.942857	-58.4	-51.6	0.00128	39.84	-263063	-0.85882
sly-miR7983-3	aucauauacacuacaucaaaaaugagcuuuagcggcuauuaacacuuucuguaugugucccuaacggcuuuagcaacauuggaucuugugacaguuaacuaaugccgguaaagacuuuaacaauuuuuauuaauguaucuauuuauugccgcuaaagauuauuuuuguuguagugacaucaa	182	1538462	3076923	1703297	3681319	3241758	6758242	1196429	0.903226	-50	-46.71	0.028504	20.43	-274725	-0.84746
sly-miR7983-4	auauuuucagcgguaauuaucacucuuuguauaugucccuaaagucuuuagcgacauugguucuaaugacacuuaacuaauuucgguaaagacuuuagcacucuucauuaguguuaauauuuaaugccgcaaaaagu	137	1459854	2992701	1751825	379562	3211679	6788321	1268293	0.833333	-36.8	-36.8	0.076737	10.09	-268613	-0.83636
sly-miR7983-5	uauguccuuaaagucuuuagcgacauugguucuaauggcaguuaacuaaugcugguaaagacuuuagcacucu	73	1917808	2739726	1780822	3561644	369863	630137	1.3	1076923	-21.8	-20.1	0.071875	6.71	-29863	-0.80741
sly-miR7983-6	uaacacuuuuuguauauguuccuaaagucuuuagcgacauugguucgaauggagcuuaacuaaugacgguaagacuuuagcaaucuuuauaaauauguau	100	17	31	14	38	31	69	1225806	1214286	-23.7	-22.8	0.017871	11.04	-23.7	-0.76452
sly-miR7984c	uacgauaccaaacuuuauggaggaucuuuuacccuugcccuauucaauaguguauuuuuaagguauauacguauccacauugacacguuacuauuuauaauuaugcaauauuuaugauguucacaugacacauauauauguuuaaaauacacuacuaaacagugcaaggguaaaagguccuuuucaaaguuuaguaucguua	202	1386139	3316832	1633663	3663366	3019802	6980198	1104478	0.848485	-72.2	-72.2	0.023131	18.36	-357426	-118361
sly-miR7984d	acuuugaaaaggaccuuuuaccccagcauuauuuaauaguguauuuaaaagguauauauguacccacguggacaucauaauuauugcaucauuauaaauaguaacauguccacguggcacauauaccuuuagauuagacuauuaaauagugcaggggcaaaagguccuuuccaaaguucgguauuauuccaccaauuucggucaaaguucggauau	216	1666667	3287037	1805556	3240741	3472222	6527778	0.985915	0.923077	-92.1	-88.3	0.010609	31.24	-426389	-1228
sly-miR7985	ggacuuccauguuggaggucucaaguuugaaaccccuugucagugaaagcaaaguguuugccuucugggucgagcuugucgcaccgggcuugccuagugcggguuaccacuccuaugugguugugaguuauugcauaggagcggggguuuuacccugugcgcauccaaaggguagcgg	178	3146067	1797753	2191011	2865169	5337079	4662921	159375	1435897	-69.3	-64.1	0.005165	45.23	-389326	-0.72947
sly-miR7987	cacaaguaccaacacuagcugaugcuauugaugacaaaaauugguuuucuugcaagaucaauuugugucaaucuaguguugauacuuaguuuuaguuuaggaauaaauguuuguugauuguaaggaccaacacuaguugaucuuauugaugacaaaaauuaauguucuugcaagaucgaguuguguccaucuaguguugauacuuagc	208	1923077	3028846	1394231	3653846	3317308	6682692	1206349	137931	-58.4	-36.37	0.001648	57.03	-280769	-0.84638
sly-miR7990a-1	ugcaaaaguuaugaccauuugaagugucacaaauuuacaacuacuuuuuuugaguuauacucuuuaauuuggugaaacuucaaaugaucguaacuuuggccu	102	1470588	3039216	1568627	3921569	3039216	6960784	1290323	0.9375	-32.8	-32.8	0.100838	7.57	-321569	-105806
sly-miR7990a-2	aagaucucgaaaaauuaucagauugaaaaagauugccucaaucacacauccaaggcaaaaaaauuuaccauuugaaguuucacaaauuuacaacuacuuuuucugaguugcacucuuuauuuuuugugaaucuucaaaugaucguaacuuuggccucgaauauccguuugaggcgauuucuuuuucaauugcacuauuuucucgagauaua	211	1327014	3175355	1848341	3649289	3175355	6824645	1149254	0.717949	-61.8	-60.4	0.009229	19.82	-292891	-0.92239
sly-miR7990a-3	uguuuuuccgcguagaacaugaaaaaauaacuagguugaaauaaaauauugccucaaucggacauucgaggcaagauuuaugaccguuugaauuucacaaauuuacaacuacuucauuuggugaaacuucaaaugaucguaacuuuugccucgaauauacguuggaggcgauucuuuuuuuaaacuuucuuauuuuuuuaagaucuacgugguaaacuu	219	1598174	3105023	1598174	369863	3196347	6803653	1191176	1	-82.9	-81.6	0.011402	13.71	-378539	-118429
sly-miR7992	uccaaucauuacuccaacuuuggaguacacauccagacacuucaaaucauguccacuauaucaauugaacacucaacaguccaacuuacaaaaugaacguguagacaccaccaaaauuuacgugucacgucaacguugaguucccacaagaucagugggacugaguugagaugucuagaugugcacuccaaaguuggagaguauuauc	208	1682692	3317308	2403846	2596154	4086538	5913462	0.782609	0.7	-72.3	-70.6	0.004029	15.21	-347596	-0.85059
sly-miR7993a	aacuuuuugcguguguuuucauucgucuauuaguuagugaaguuaacuacaugaaauguaucaucuuuuuuaaccguacacauuaacuucaaguaaaaaaugcuugagguuuuaaggcguauugaggcgcaagcguauaauuaaaggagauagagauauuuuauguuguuaacuuaacuacaucguagauaaaugagugagcacaaaccagaaaaaaa	218	1834862	353211	1284404	3348624	3119266	6880734	0.948052	1428571	-70.1	-69.2	0.013783	15.05	-32156	-103088
sly-miR7997a	auggcaugcugcucggacucuucaaaaauguugcuaggucuguguuggauccuccaaaaguagugcauauuugaaggauccgacaugagugcggcaacauuguuggagagucugagcaacauagcaga	128	2734375	2734375	18.75	265625	4609375	5390625	0.971429	1458333	-66.6	-64	0.025577	10.04	-520313	-112881
sly-miR8001a	ugcuacaaagaaacugugaauuacauaggauuuuccuggggauuaguaugaaaauucaaaagaaacuuauuuuccugcaaauuuucacacuaauucccaugaaaaucucuauguaauucacaguuugcuuauaguauag	139	1438849	352518	1582734	3453237	3021583	6978417	0.979592	0.909091	-61.1	-60.3	0.072781	7.6	-439568	-145476
sly-miR8001b-1	cuucacuacaagaaaacuaugaauuacauggggauuaguaugaaaauuugcgaaaaguuuauuuuccuacaaacuuuuauacuaauucccaggaaaauuccauguaauuuacacgguuuucuuguagugcuu	132	1439394	3333333	1590909	3636364	3030303	6969697	1090909	0.904762	-54.8	-54.8	0.332404	3.19	-415152	-1.37
sly-miR8001b-2	aaacacuacaagaaaaggguaaauuaaauggggauuaguaugaaaauuugcagggauuacccuguaguucacacuuuucuuguagugaaa	90	2111111	3777778	1222222	2888889	3333333	6666667	0.764706	1727273	-29.2	-27.04	0.033037	15.88	-324444	-0.97333
sly-miR8006-1	cauauauauacucuaguuuuuggauuacagagacaccaaugucccaaaaauaugacagagaguauuuaccuaucauuuaccauaaugacaauuuuuuugguaaaacaauaaacucuacaaaauguauauuuuuaaggaaaaaggacaaauauaucucaagcuaucguaaaugguaugcagauacccuccgccauauuuuuggaacauuagugcccugccguccaaaaacuagagcaauaugcc	243	1399177	3703704	1893004	3004115	3292181	6707819	0.811111	0.73913	-68.7	-59.51	0.001284	35.97	-282716	-0.85875
sly-miR8006-2	acguguauguauguuaguguaaaggguauauauacuauaguuuuugaacgacaggggcaccaacgucccaaagguaugauggaggguauuugcauaccauuuacgauaguuuggguauauuuauacuuuuucccuagauacaauguucguuuuaauaguucuuuacauucgacauaauacauaa	184	1956522	298913	1413043	3641304	3369565	6630435	1218182	1384615	-45.2	-40.9	0.01532	20.42	-245652	-0.72903
sly-miR8007a	auguauuuauacuaaguuuauggucacugucacaaguaucaaccaguguaaugguacucccucugugccauuuuauguggcacuuuucggauuucgaguaaacauuuugaauuauuaauuauugugaccaauacuuuuuauaaauaguu	149	1543624	2818792	1543624	409396	3087248	6912752	1452381	1	-36.1	-27.8	0.012973	23.82	-242282	-0.78478
sly-miR8007b	caauacucccuccgucccauuucaugugacacuuuuuggauuucgagauucaaacaagucuaauuuugaccggaaauuuuucauagaucuuuuaaacauuuugaauuaucaaauguugugacuuauaguacuuuuuauguaguuuacaaauauauaaauuucacuuaaagaaguugaagauuucaugcgcaaauucccgguuaaacuuaaacuguuuaacucucgaaaaaacgaaaagugccaacauaaauugggucagagggaguaaua	270	1481481	3407407	162963	3481481	3111111	6888889	1021739	0.909091	-83.2	-74.5	7.37E-05	31.02	-308148	-0.99048
sly-miR8008a-1	auuuccagaaaagcgacggacaggguccuuuaaucugucgcuauucugggauuu	54	2407407	2407407	2037037	3148148	4444444	5555556	1307692	1181818	-23.7	-23.4	0.163152	4.28	-438889	-0.9875
sly-miR8008a-2	uuuuccaucacuuuuuuacauuacuuuuuucaacuaaacucagaaaagcgacgaacauaaaccuuuuguccgucucuuuuccggcuacuuuaaaaaauucauuuccagaaaagugacggacaguguccuuuaguccgucgauuuucugagcuuuucaaaauauaaauuuacagaaaagcgacggagug	188	143617	3031915	2074468	3457447	3510638	6489362	1140351	0.692308	-49.3	-51.44	0.00226	17.7	-262234	-0.74697
sly-miR8008b-1	uugauuuauauuugcagguauugcagaaaaaaaugaggagcagagugguuuuguccgucgcuuuuuugcuuuauuuauuucaaauaaacccagaaaagcgacggacaagguucuuugguccgucacuucucuagguauuuuaaaaaauuaauuucaaggaaagcgacagacauuguccuuuagucgucccucgcuuuucuggaauuuucaaaauauaaauuua	223	1838565	2959641	161435	3587444	3452915	6547085	1212121	1138889	-72.7	-71.5	0.000473	21.5	-326009	-0.94416
sly-miR8008b-2	uaaaaaaugcaaaaaaaaaucgacggacagggugguuuuuuccaucacuuuuuugcauaauucuuucaaauaaacccagaaaagcgacagacaggguccuuuagugcgucgcguuucuggguuuuucaaaaaaaaaaauuucagaaaagauggauaggguccuuuaguccgucacuuuucuacgauuuucaa	192	1822917	3333333	1770833	3072917	359375	640625	0.921875	1029412	-51.6	-52	0.000727	36.36	-26875	-0.74783
sly-miR8008b-3	ugcaaaucccagaaaagcgacugacaaaagaacacuauccaucgcuuuucuggaaauuauuuuuucaaaaagucaaaaaaaaaagugaaggacuaaaacacacuaacugucacuuuucuugguuuuaaaaaauaaaaacccagaaaagcgacggacaaaaccauguugucugucgcuuugucugcaauuuuuu	193	1450777	388601	1917098	2746114	3367876	6632124	0.706667	0.756757	-57.2	-52.8	0.014367	21.97	-296373	-0.88
sly-miR8011a-1	gacacuagucaagugagacucauuuuugccucacaaaaaauuaagcccauuugagucuacuuuuaugugagacaaaaagaagccucacacaacuaguauu	100	15	36	21	28	36	64	0.777778	0.714286	-29.1	-29	0.285749	3.88	-29.1	-0.80833
sly-miR8011a-2	acaugaacuuuguuuugugucucacacaacugauguaaguugugugaggucucuuuuuguuuuacaagucagugcgacccaaaucguuggacucaccaacucgugaaauaaaaagaagucucacgcaacuugcguuaauucugugagucgcaaaguaaauuuucaaau	168	1904762	2916667	1904762	327381	3809524	6190476	1122449	1	-70.2	-69.8	0.030845	9.95	-417857	-109687
sly-miR8019-1	uuuuacguauuaauaguacucccuccguuucaaaaagaaugaccugguuugacuugacacgaaguuuaagaguguaaagaagacuuuuguaucuugugguccuaaauuaaacuuagguuaaauguacaaaauuucccuuugaucuuguggccuuaaacaugccauguggaaaacugauuuugaaagguuaccaaaaaaagaaagaggccauucuuuuugaaauagacuaaaaaggaaaggagguuauucuuuuugaaauggagggaguaauauauauguauuc	283	1943463	3427562	130742	3321555	3250883	6749117	0.969072	1486486	-88.9	-86.7	0.001369	42.13	-314134	-0.9663
sly-miR8019-2	acuaauacuccuccauuuuaaaaaagaaugaccugguuugacuuggcacgaaguuuaagaaaauaaagaagacuuuggaucuugugguacuaaauuaaaguuaugugaaauacacaaaacugcccuuuaaucuuguggccuuaaacauaccacauggaaaguugaaauaaaaauguaaccaaaaaaagaaagaggucauucuuuuuaaaacagacuaaaaagaaaagaaagucauccauuuugaaacggagggaguauuuau	262	1679389	4160305	1412214	2748092	3091603	6908397	0.66055	1189189	-58	-50.74	0.000361	47.22	-221374	-0.71605
sly-miR8020	cucagaccccacuuaguggaauuucauugaguauguuguuguuguaaagcauucugaauuaaugcaaguacacaaguuacaacaacaacauacuuacugaaaugccacaaaaaggggucuagg	123	1869919	3495935	1869919	2764228	3739837	6260163	0.790698	1	-53.9	-53.9	0.093084	7.72	-438211	-117174
sly-miR8021-1	auucaaggcucaaacucgagaccucugguuaagaauggaugugucauauacaucccuuuauaacuauuuugaaucuaauaauaacuuaauucacucucuccugcauauucuucaauaugcuagaauuaaguuauugagaucuacgaacaauauuguguuggagaagaagcuuauauuacuucauucuuaaccagaagugucaaguuugagucuugacga	219	1552511	3196347	173516	3515982	3287671	6712329	1.1	0.894737	-76.4	-71.7	0.005823	25.94	-348858	-106111
sly-miR8021-2	cauauucaaggcucaaacucgagaccucugauuaaggaugaauauuucauauacauccccucauaaauauuguugguucuaaacuuauaauaacaacauaauucacacucuuuugcauauuacgcaauauguugaguuaaguuauugaguucuaccaauaauauuguguuggagaagaaguuaauauuacuucauccuuaaccagaagugucaaauuugagucuuugcaugga	233	1459227	3347639	167382	3519313	3133047	6866953	1051282	0.871795	-65.1	-57.1	0.000512	28.41	-279399	-0.89178
sly-miR8021-3	ucuucauauucaaggcucaaacucgagaccucugguuaaggauagauggaucauauacaacccaccacaacuuuuaugguacuaauaaugacuugauuuacuuucucuuaaauauuugacaauauguuggauuuauuuguuguauucuaccaacaaauauuuugauugagugaaaguuaguauuuauuuauccuuagucagaagugucagguucgaaucuuagacaugaguu	232	1594828	3060345	1551724	3793103	3146552	6853448	1239437	1027778	-55.7	-55	0.001188	29.39	-240086	-0.76301
sly-miR8025	ucaaacaucauaaagaaauauuuuaccacacacuacacaugcaauuaaauuaguauaagucgccauuauguuuuucuuaaccaagcugaaucauauaauggugacuuauacuaauuuaauugcaugccgacugugug	137	1240876	3576642	1824818	3357664	3065693	6934307	0.938776	0.68	-56.7	-56.7	0.538141	3.17	-413869	-1.35
sly-miR8032d	gaucauuuucgaucaaaaguucaagaagaugacaucggaauccaauucugacgauuccaucaguuccggaagggucauuuuaggcuaguaucauggucgacaccccugaaguuuucagugugaguuggugcgauuaggcguuuuaacuuuaaguuaaaggcuaaguuugacuuuaguuaacauucugaguaaaugcgcucggaugagaaguuucggaaugucgaguuuggucuaguuuuuacccuucuuucguguuaugagguuuuugauauuuuuccgagcccuuuuguaguuuuugacuuaaaauggcc	311	2282958	2411576	1639871	3665595	392283	607717	1.52	1392157	-85.6	-59.4	0.000242	71.72	-275241	-0.70164
sly-miR8033	gcauuagcuggaguacaagcuuccaaagcugcagaaaugaguuuuuuuuuuuaacugaaaaagaaaaacuauuucugcagcuuuggaauuuuuuacuccagcuaaguu	108	1759259	3148148	1574074	3518519	3333333	6666667	1117647	1117647	-60.6	-60.6	0.145417	5.18	-561111	-168333
sly-miR8038a	uauuuuucaagucaaaacaguuucuccuugugaguaaguugaaucucgugcucguuaaaccgcaagagacguagaaugcgucccaacaugagauucagcuuacucacuuggaaaaauuguuuuugcuugagaagca	136	1985294	2941176	1911765	3161765	3897059	6102941	1075	1038462	-64	-61.8	0.115401	6.01	-470588	-120755
sly-miR8039-1	uuaauagucaaaaacacauuugaacuguuacuuuuucgguaguuucacacuuuaacuaccgguuauuccuuuuuccuaucugaacuaugaccaucguucagguaggaaaaggaaacaacugauaguugaaaugugaaacugacgagagaacaauaguucauuugaguuuuugagcuaugcu	181	1767956	3149171	1657459	3425414	3425414	6574586	1087719	1066667	-81.6	-81.6	0.014355	8.82	-450829	-131613
sly-miR8039-2	ucaaaaagacaccugaacuaucaauuuuucacacccccaacuaucacuuguucucuuuuccuaucggaacuaucaccaucguucaaguaagaaaagggaacaacugauaguuggggugugaaacucgcgaagaaaugauagaucaggugugcuuuuauc	159	1761006	3207547	2201258	2830189	3962264	6037736	0.882353	0.8	-72.9	-68.8	0.010535	12.47	-458491	-115714
sly-miR8045-1	uaacauaccucaacuaacaauuuuucccuuuuccuaccuaaacgauagugauauuucagguaugaaaagggaaaauugauaguugagguguguuu	95	1684211	3263158	1578947	3473684	3263158	6736842	1064516	1066667	-46.9	-46.9	0.052742	7.75	-493684	-15129
sly-miR8045-2	acacaccuaggauauacccauuuuuugaguuucauauaggaaauaucaucaucguucagguaggaaaaguaaacaauugauaguugagguguguuuugaugaauaacggugauaguuuagguaggaaauucgcacacaugauaguuuagguuugaaacucgaaaaaucggaguacuuuaggugugu	186	2311828	327957	1182796	3225806	3494624	6505376	0.983607	1954545	-48.5	-40.6	0.000396	39.21	-260753	-0.74615
sly-miR8051	gaauugaauccucaccaacaaggugggaguuagguaggauaccaacuaagcaauugaaauuccccuuguauuucacaugaaaacucugugaacuagaauaaacaaaaugcuaguauauggauaguaugguagaaagauucaucucauguguguucuuuuaaugaccaugauaaaaaguuauugguaagaacaaaaauaaucaguucuuacaauuccuacaauaacuaauucaagacacuuuuggugaaauucaaaau	257	1634241	385214	151751	2996109	3151751	6848249	0.777778	1076923	-56.8	-41	0.000408	68.07	-221012	-0.70123
sly-miR8172	cuccauccagauggaucaucuagauggagauaaaaaaugauguuuguuuuugacaaauuaauauaucauuuggauguuccaucugaaugacu	92	173913	326087	1413043	3586957	3152174	6847826	1.1	1230769	-29.3	-28.8	0.098043	27.99	-318478	-101034
sly-miR8175	aaguucaaguuaaucuaaaaucuaugauccccggcaacggcgccaaaauuugauacacucaaacuuacuucucaaauaagaaguaaagcggucgugucaaguaaauaacccaacuagugagguugggaucguucccacgaggaaaauagucuagacuuaacuucaacgug	170	1871345	3508772	2105263	245614	3976608	5964912	0.7	0.888889	-48.7	-48.7	0.087229	8.77	-284795	-0.71618
sly-miR827	uuaugaauuuguuuguugauggucaucuauucaucauaucauuuggcauaguuuuuggaaccauuaauaugccaugauuagaugaacaucaacaaacaucuucaucac	108	1388889	3055556	1666667	3888889	3055556	6944444	1272727	0.833333	-40.6	-40.6	0.076968	6.42	-375926	-12303
sly-miR828a	auuuacauucacuucuuugggaaagccucuugcucaaaugaguauuccaacaaaugucuaauugacauacuuuugagauacucauuuggguaagaaguuuuaccaggaagguuguacuu	119	1764706	2941176	1680672	3613445	3445378	6554622	1228571	1.05	-48.1	-48.1	0.090023	5.43	-404202	-117317
sly-miR845b	gaaguagucgguuauaguuaauugagaguuuuuguaguggugaguuuuugauuauuaaguuguaaucauaaaaucaucuaguugaauuaauaaaacgagguuauuccuuccuugauugaggaagguuuuaauuuaacaaguguuuguguucugacuuaaaaccaacuuacaagaacuugguucuuguucuaggggauagguuucuucaauugguaucagagcaagucuuuucgauaaaagauucacaccuugaaaagacucaauggcacuaccacccaccacaca	285	1929825	3087719	1473684	3508772	3403509	6596491	1136364	1309524	-72.9	-69.2	0.000971	46.05	-255789	-0.75155
sly-miR9471a	gaucauugacggauuugggguucugagauucaguugauuucucaggugcucacucagcuaauaguuauuauuuaagaaacucaauaauauuggcagcaaggagaauggugacuuucaggaugauaacuauuggcugagugagcaucacggaaaucgacgugauucugagaggaaaaugau	180	2555556	3055556	1388889	30	3944444	6055556	0.981818	1.84	-74.1	-74.1	0.099251	11.72	-411667	-104366
sly-miR9471b	uugagauucaguugauuucugaggugcucacucagcuaauaguuauuguuuaagaaacucaauaauauuggcagcaaggagaauggugacuuucaggaugauaacuauuggcugagugagcaucacugaaaucgacaugauucugag	147	2380952	3061224	1428571	3129252	3809524	6190476	1022222	1666667	-64.9	-64.8	0.098094	7.91	-441497	-115893
sly-miR9472	ccauagaucuacucgauuuauuuuucaguagacguugugaauaauugauaaauacagguauacagaggucuuaauauagucagaaccuagaaauauguguaacuagauucagaccuuuguacacuuguauucuguugcuauucacaaucucugcugaaaaaugauugacuagaucuacga	180	1666667	3277778	1611111	3444444	3277778	6722222	1050847	1034483	-73.2	-73.2	0.021458	8.16	-406667	-124068
sly-miR9473-1	cuagcagauauuggcuguaaaucuaaacucguucuacuccacuagucaucauauaaugacauuuacuagaagaagagacuauugggguaaaacgaguucagauuuacagccaauauuguu	120	17.5	3416667	17.5	3083333	35	65	0.902439	1	-53.2	-53.2	0.041358	8.37	-443333	-126667
sly-miR9473-2	aaaacaauauuggcuguaaaucugaacucguuuuaccccaauagucucuucuucuaguaaaugucauuauaugaugacuaguggaguagaacgaguuuagauuuacagccaauaucug	118	1694915	3220339	1694915	3389831	3389831	6610169	1052632	1	-56.2	-55.3	0.152958	7.56	-476271	-1405
sly-miR9476-1	aaacugcuauuggucuaguccugcaucuuuuuuuacauuuuuuccguuaucaaaaaauauaaaaaaagaugcaggacuagaccaauagcaggau	94	1489362	3510638	1702128	3297872	3191489	6808511	0.939394	0.875	-58.1	-58.1	0.76197	0.61	-618085	-193667
sly-miR9476-2	auccugcuauuggucuaguccugcaucuuuuuuuauauuuuuugauaacggaaaaaauguaaaaaaagaugcaggacuagaccaauagcaguuu	94	1702128	3297872	1489362	3510638	3191489	6808511	1064516	1142857	-63.2	-63.2	0.878756	0.55	-67234	-210667
sly-miR9478	ugcuuauaaaagggauaaggcuuaaauauguagaucgaacuuugagaaaagacucaucuaugucaucugguaaaguuugguguguaaugguuugaaugagccuuuucucgaacgaaaaugguguagaugaguuaaauuuuuaacggauuacauaauugagccuuuucucauaguucgaugacauauuugagccuuuuuccaauuauaaaug	211	2037915	3127962	1232227	3601896	3270142	6729858	1151515	1653846	-76.1	-68.73	0.011277	27.36	-360664	-11029
