# Supplementary material for: New insights into tomato microRNAs
Source: Sci Rep. 2018 Oct 30;8:16069. doi: 10.1038/s41598-018-34202-3 (PMC6207730; doi:10.1038/s41598-018-34202-3)
Supplement: Supplementary file 8 — Supplementary Table S9 [file 41598_2018_34202_MOESM8_ESM.xlsx]

## Sheet: Plan1
Supplementary Table S9. Thermodynamic and structural characterization of S. pennellii pre-miRNAs (Size, G content, A content, C content, U content, GC content, AU content, AU ratio, GC ratio, Minimum Free Energy (MFE), Minimal Free Energy of the thermodynamic ensemble (MFEE), MFE structure Frequency in the ensemble (Freq), Ensemble Diversity (Div), Adjusted Minimum Free Energy (AMFE), Minimum Fre…
Pre-miRNA	Sequence	Size	G	A	C	U	GC	AU	R-AU	R-GC	MFE	MFEE	Freq	Div	AMFE	MFEI
spe-miR1128	agcaugucauuaguuguuuuucucacaacaaugacugcuaauugauuaacuccuagaaaagaagauuucacaaggauuucugcauaaaauuacuacucccuccgucccaaaauaagugucacuuuagcaauaaucacacucauuaagaaaaauaauaaauagaaagguaucuaccccuauuuauuagauguuucuugacaauugagcaugauugauaaguaguuaguucuuuaguacaaagguauacuuggaaaaacauacuaauuuccgucuuaaguuccuauggugacacuuauuuugg	301	1428571	3455150	1727575	3388704	3156146	6843854	0.98077	0.82692	-74	-68.6	0.00149	28.91	-2458472	-0.77895
spe-miR1446	auauuaauggaaauccagaguuuucugaacucucucccucaauggcuguucauauaauauaugcugcuacuuugcagcuuaauuaaauaacagcuuugggguuuugaguccagaaaacucuugcuuuccuaguuaagca	139	1654676	2805755	1942446	3597122	3597122	6402878	128205	0.85185	-53.3	-50.5	0.03526	12.23	-3834532	-106600
spe-miR1446a	caguguuuucugaacucucucccucaauggcuucuucaauauaauuaaauuaauuaaaaagagcagccaugagagauugaguucagaaaacucugg	96	1666667	3333333	1875000	3125000	3541667	6458333	0.93750	0.88889	-40.4	-38	0.17718	5.50	-4208333	-118824
spe-miR156-1	aaaauggaaugggugauauuguugacagaagauagagagcacauaugauggaaugcugcugcuaaaucuggagagucuuaacaauaaaaaaagcauuucacuucauuugugcucucuaugcuuccgucaucccuuucauccucuuuucc	149	1879195	2953020	1946309	3221477	3825503	6174497	109091	0.96552	-52.9	-51.47	0.03732	12.70	-3550336	-0.92807
spe-miR156-10	aaggggcggugacagaagagagugagcacacauggcguuuucuggcaugauguuuauaugguugcuugaaacuaugugugcucacugcucuaucugucaccucccacc	108	2685185	2222222	2222222	2870370	4907407	5092593	129167	120833	-60.2	-60.2	0.09793	7.82	-5574074	-113585
spe-miR156-11	ucuaauuaagugugaaguaugacaaaaaagaaggugacagaagggcgugagcacauguguguuuucuagcaugauguucauaugcuugaaucuaugugugcucacugcucuaucuuucauccucaucgcuuuuccucucucucuagauuuaauuuug	157	1974522	2484076	1847134	3694268	3821656	6178344	148718	106897	-47.4	-47.3	0.02245	16.37	-3019108	-0.79000
spe-miR156-12	acugacagaagagagugagcacacgcugucgaauuguauaaauauauauacaauugucauuugcgugugcucacuucucauucugucagcu	91	1978022	2857143	1978022	3186813	3956044	6043956	111538	100000	-50.6	-47.6	0.06892	4.78	-5560440	-140556
spe-miR156-2	uugacagaagauagagagcacuaaugaugauaugcuaauuucauucaauuugggcagcaaaagcaucucaauucauuugugcucucuaugcuucugucauc	101	1782178	2970297	1881188	3366337	3663366	6336634	113333	0.94737	-43.5	-42.2	0.11945	6.96	-4306931	-117568
spe-miR156-3	ucuuucuaugauaguauauauguuaaaaagaggaggugguaggagauguuguugacagaagauagagagcacagaugauaaagugcauagaaauugucugcaccuuacuccuuugugcucuuuauucuucugucaucaucguuaauaccaccucuuuuuuuuuaacguuuuuguauuguuauauaaau	188	1861702	2819149	1382979	3936170	3244681	6755319	139623	134615	-82.1	-80.2	0.00197	14.34	-4367021	-134590
spe-miR156-4	guugacagaagauagagagcacagaugauaaagugcauagaaauugucugcaccuuacuccuuugugcucuuuauucuucugucau	86	1976744	2790698	1860465	3372093	3837209	6162791	120833	106250	-40.8	-40.8	0.07046	5.33	-4744186	-123636
spe-miR156-5	guugacagaagauagagagcacagaugauuaagugcaugaaaauuguaugcacauuacuccuuugugcucuuuauucuucugucac	86	1976744	2906977	1744186	3372093	3720930	6279070	116000	113333	-43.7	-43.7	0.25302	2.44	-5081395	-136562
spe-miR156-6	gggugagauauuguugacagaagauagagagcacaaauaaugaggugcuaauuggaagcugcaccuuaauucuuugugcucucuauucuucugucaucaucuucaguc	108	2222222	2685185	1759259	3333333	3981481	6018519	124138	126316	-51.7	-51.6	0.01925	8.32	-4787037	-120233
spe-miR156-7	uggugacagaagagagugagcacacaugguguuuucuugcaugauguuuauauauauaugcuugaaacuaugugugcuuacucucuaucugucaccc	97	2164948	2474227	1752577	3608247	3917526	6082474	145833	123529	-58.3	-58.3	0.35058	5.07	-6010309	-153421
spe-miR156-8	cggugacagaagagagugagcacauauggucuuuucaagcaugauguuuacaugcuugaagcuaugcgugcucacuucucuaucugucaccc	92	2282609	2391304	2282609	3043478	4565217	5434783	127273	100000	-56	-56	0.32224	2.67	-6086957	-133333
spe-miR156-9	aagggaggugacagaagagagugagcacacaugauguuuucucgcaugauguuuacaugcuugaaacuaugugugcucacugcucuaucugucaccccacc	101	2376238	2574257	2277228	2772277	4653465	5346535	107692	104348	-55	-55	0.10487	4.96	-5445545	-117021
spe-miR160-1	auaugccuggcucccuguaugccauuugcaaagcucaccguaauauaucgaugggccuuguugaauggcguaugaggagccaagcaua	88	2500000	2500000	2272727	2727273	4772727	5227273	109091	110000	-45.8	-45.8	0.13353	3.03	-5204545	-109048
spe-miR160-2	gugaucgauaacacaacaugccuggcuccuuguaugccauuugcauuguuccaccaagaauugauggccuuuucagauggcauucuaggagcuaagcauguauagaguuucauguc	116	2155172	2500000	2155172	3189655	4310345	5689655	127586	100000	-41	-40.8	0.21669	7.36	-3534483	-0.82000
spe-miR160a	uaagaaggaugugccuggcucccuguaugccacacgcauucaccaauuuuuugauugacugaucaguggguggcguauaaggagccaagcauaccacccguuu	103	2427184	2427184	2427184	2718447	4854369	5145631	112000	100000	-45.4	-45.4	0.54332	2.55	-4407767	-0.90800
spe-miR160c	cugccuggcucccuggaugccaacuaagaacaguauugucaaaaaaauugacacucuuccuaguugguaccagaggagacaggcaga	87	2298851	3103448	2413793	2183908	4712644	5287356	0.70370	0.95238	-47.3	-47.3	0.30868	2.21	-5436782	-115366
spe-miR160g-1	ggaauaugcuuggcuccucauacgccauucaacaaggcccaucgauauauuacggugagcuuugcaaauggcauacagggagccaggcauauacg	95	2421053	2842105	2421053	2315789	4842105	5157895	0.81481	100000	-47.8	-47.8	0.35883	2.11	-5031579	-103913
spe-miR160g-2	ggugguaugcuuggcuccuuauacgccacccacugaucagucaaucaaaaaauuggugaaugcguguggcauacagggagccaggcacauccuuc	95	2526316	2526316	2526316	2421053	5052632	4947368	0.95833	100000	-39.5	-32.9	0.01176	15.55	-4157895	-0.82292
spe-miR162a-1	guugggugagaacacuggaggcagcgguucaucgaucuguucccugaaaagcgauaaauacagcaacaggaagcgaucgauaaaccucugcauccagugcuuaacccgcc	110	2545455	2909091	2545455	2000000	5090909	4909091	0.68750	100000	-49.1	-49.1	0.04505	7.98	-4463636	-0.87679
spe-miR162a-2	uaguugguugaagacacuggaggcagcgguucaucgaucuguucccuggaagcugaauauauauauauaugcaaaaauacagcaaaaggaaucggucgauaaaccucugcauccagugcuuaaccccuua	130	2153846	3153846	2076923	2615385	4230769	5769231	0.82927	103704	-48.1	-48.1	0.00997	13.93	-3700000	-0.87455
spe-miR164	auuauuuaagcuggagaagcagggcacaugcugaauuacuugaaacuuugaucuuucaagaauuuugcaugugcucuagcucuccagcuuaauuccuc	98	1836735	2653061	2040816	3469388	3877551	6122449	130769	0.90000	-51.1	-48.1	0.24991	2.23	-5214286	-134474
spe-miR164a	agauggagaagcagggcacgugcauuacuaacucauacgcaagauuuaucgauguuucgaaaauucugcuaucauaguacuguauuuacagcaaauaguguuuguacuuacauguauguaguaaagugaugaguuaguuauucaugugccuguuuuccccaucau	165	2000000	2909091	1636364	3454545	3636364	6363636	118750	122222	-59.3	-54.6	0.00230	22.51	-3593939	-0.98833
spe-miR164b	uguuggagaagcagggcacgugcaaauuuuuguauucgacgauauaugcauuacuaaugguaaugcaucaauuuugcacguguucuccuucuccaac	97	2061856	2577320	1958763	3402062	4020619	5979381	132000	105263	-46.2	-45.3	0.04651	8.87	-4762887	-118462
spe-miR166-1	uuuguugaggagaaugucgucugguucgagaucuuucauaagaaagguaaaugaaugacaaguuuucauauauguaucuugaaugauuucggaccaggcuucauuccccucaacucu	117	2051282	2735043	1709402	3504274	3760684	6239316	128125	120000	-52.9	-51.7	0.33112	6.15	-4521368	-120227
spe-miR166-2	uuaauuuugaggggaauguuguuuggcucgaggccaccaacuucaucuaaugugagcgaacucuuuguuagugucgucggaccaggcuucauuccccucaaaaucuc	107	2242991	2149533	2336449	3271028	4579439	5420561	152174	0.96000	-44.4	-41	0.04316	13.05	-4149533	-0.90612
spe-miR166a-1	ccaaaagaaagaaaacauuuguugaggggaauguuguuugguucgaaaucauucaaacaaauuaaaauccaugcaucucgaugaucgaugaauugaauaauuucggaccaggcuucauuccccccaacucaaguuuuuguuuuaau	146	1712329	3356164	1780822	3150685	3493151	6506849	0.93878	0.96154	-50.3	-46.21	0.02766	17.23	-3445205	-0.98627
spe-miR166a-2	aaacaagaucauguuaaggagaauguugucugguucgugaccauauaucuuucuucauauaaaugaucucggaccaggcuucauuccccucaa	93	1720430	2903226	2150538	3225806	3870968	6129032	111111	0.80000	-30.9	-30.7	0.13229	6.62	-3322581	-0.85833
spe-miR166a-3	agcuuccagauuugaggggaauguugucuggcucgaagucauuaucucuucucgaucauuauagaucgaaccaauccaauuuuauauauucaaucuaguuuaaaauauaugugauuacgaugaugaugagauagugucuucggaccaggcuucauuccccccaauuuggaaaca	174	1839080	2873563	1896552	3390805	3735632	6264368	118000	0.96970	-69.5	-69.2	0.01724	12.73	-3994253	-106923
spe-miR166c	uguguguggugcguuugagggggauguugucuggcucgacacaauuacucucuuguauguauuuaguuauucguuaucaagauugauguugauaacgaauaaauuaaacacauauauacaagauguaaaaagggaguaaaggcgucggaccaggcuucauuccucucaaauaauauucuacuucuac	187	2139037	2941176	1550802	3368984	3689840	6310160	114545	137931	-76.5	-72.4	0.01243	17.61	-4090909	-110870
spe-miR167-1	agcagcugaagcugccagcaugaucuaaacuuuucuauugcuccguacgaggaaagaucagaucauguggcagcaucaccuguug	85	2352941	2705882	2352941	2588235	4705882	5294118	0.95652	100000	-39.7	-39.7	0.33457	2.34	-4670588	-0.99250
spe-miR167-2	aucaguugaagcugccagcaugaucuaaacuuaccuauaaauuuauauuaaggcaagaucagaucaugugguugcuucaccuguua	86	1744186	3139535	1860465	3255814	3604651	6395349	103704	0.93750	-31.2	-31.2	0.07012	5.73	-3627907	-100645
spe-miR167-3	gugaagcugccagcaugaucuaaacuuggccauuuguaaagaaaaugggugacuaagguuaggucaugcucggacagccucacu	84	2619048	2857143	2023810	2500000	4642857	5357143	0.87500	129412	-41.3	-41.3	0.37350	6.31	-4916667	-105897
spe-miR167a	uagcaguugaagcugccagcaugaucuaaacuuuccuuuuaguucaaauauaauaugaggaaagaucagaucauguggcagccucaccuguca	93	1935484	3118280	2043011	2903226	3978495	6021505	0.93103	0.94737	-41.6	-41.6	0.21117	3.68	-4473118	-112432
spe-miR167h	aauuucuuucuuucucgacgaaguaggguuaagauuauuuuucguaguacgaacuaacaggugaagcaaccacaugaucugaucuugccuuaauauaaauuuauagguaaguuuagaucaugcuggcagcuucaacugauaguagucuacgcuaucaauaugacaaaacccuaauauuguugaagaagaagaagaa	196	1836735	3418367	1581633	3163265	3418367	6581633	0.92537	116129	-71.1	-67.3	0.00191	18.71	-3627551	-106119
spe-miR168a	uuuuuugcggccgccucuuauucgcuuggugcaggucgggaccucauucgccggcgccgggaauaauggcggacgaacgacggcgguuuuaauucuacuaagcugucaccgacgaauauauguuugauuagcggcgaaauuuggguccugccuugcaucaacugaauuggagacagcuguaaaucg	186	2795699	2096774	2311828	2795699	5107527	4892473	133333	120930	-75.1	-73.4	0.02437	20.06	-4037634	-0.79053
spe-miR168b	gcggugguuucucauucgcuuggugcaggucgggaccuaccucgccggcaacaauggcgguggcugacggcgacggcagcguaccgguaaaaaaaaaucuuauuuuuacauguuguugcguaguuugggucccgccuugcaucaacugaauaggagacugcggugaauuu	170	3000000	2058824	2235294	2705882	5235294	4764706	131429	134211	-77.2	-71.9	0.01712	15.15	-4541176	-0.86742
spe-miR169-1	uuuggucuauaagguuugcaugaagaugaagagagugaaguugcagccaaggaugacuugccggaccaaaaguugugaccauuuucuaguuccggcaaguuguuuuuggcuauaaguuugcucucuucuucucauguuauccucguuagaccuuu	155	2322581	2258065	1806452	3612903	4129032	5870968	160000	128571	-74.7	-73.9	0.01499	9.78	-4819355	-116719
spe-miR169-2	auuaauugaagagggguuuuacaugaaguugagaguauuguuuaguagccaaggaugacuugccuacuucauuugauauauaguuuaaaauaauaauauugacaauauuugucauuuggucguaggcaaguuauccuggcuaucuugacaugcucguaauuuuucauguaaaaccuuaucuucuauugcu	190	1842105	2894737	1315789	3947368	3157895	6842105	136364	140000	-82	-79.3	0.00271	15.74	-4315789	-136667
spe-miR169-3	augagaagaggagucuugcaugaugaaaagagucuuauuugguagccaagaaugacuugccugcaccauuuccgaaauguguccuuucguucauggggucaggcaggucaucuuuagcuaacuugacaagcucuucucuuucaugcaagacuuucucuucuucc	164	2134146	2378049	2195122	3292683	4329268	5670732	138462	0.97222	-74.3	-74.3	0.00246	12.25	-4530488	-104648
spe-miR169-4	ggguacaaaaaagaagagaagucuagcaugaugagaagagucuuauuugguagccaaggaugacuugccugcaccauacuugaaaaggucuuucauauguccuuucguuauuggggucaagcaggucaucuuuagcuaacuugacaagcucuucuuuuucaugcaaggcuuucucuucuuucguuuuuaauu	192	2083333	2604167	1822917	3489583	3906250	6093750	134000	114286	-77.4	-75.1	0.00095	15.36	-4031250	-103200
spe-miR169-5	gcguaaaaaucaggaucaugaaauggccuugcauguugguucaggaagaaagaguugcagccaaggaugacuugccgacuuuuguauuacucuucauauauauauauauauauguauauauggaaauuacauuaaacuuggaagagaaaguuggcaagugguccuuggcuacaucuuucuuucugccccucaugccaggucuuuccuguacaucauuauuaauu	224	1964286	2901786	1741071	3392857	3705357	6294643	116923	112821	-89.3	-86.84	0.00254	26.07	-3986607	-107590
spe-miR169a-1	agucuaugagguuugcaugaagauguagagagugaaguugcagccaaggaugacuugccggaccauaaauugcuaggauuuucgaguuucggcaaguuguucuuggcuauaguuugcucucuucuucucaugucauccucguuagac	147	2517007	2244898	1836735	3401361	4353741	5646259	151515	137037	-68.9	-67.9	0.01564	9.65	-4687075	-107656
spe-miR169a-2	cuuuauucauguuaaagucuugcaugagggaauaagguuauugaauugcagccaaggaugacuugccggcaagcucgaucaauucugcuucaugucuggcaagucauuuuuggcuacauaucugccucauuuucucaugccagauuuuuuaugaaauagcu	161	1987578	2484472	1925466	3602484	3913043	6086957	145000	103226	-69.6	-69.6	0.03588	9.63	-4322981	-110476
spe-miR169c	agagguagggaguggagugcagccaaggaugacuugccgagauguuuguagccuaaugcaaugacauaucggcaggucaucuuuggcuacauuuuauu	98	2959184	2551020	1632653	2857143	4591837	5408163	112000	181250	-51	-51	0.17474	3.02	-5204082	-113333
spe-miR169e	uaggaggagaggccuuacaugaauuagaagaguuucuauuuguuuaguagccaaggaugacuugccuuucaucaauggaaaaugauuacaacacuuuucaugguauugggaaaaugaguggcaagcaucuuuggcgacuugacaaacucuucuuugucauguuaguccaucuucuuccu	179	2122905	2737430	1731844	3407821	3854749	6145251	124490	122581	-71.8	-68.1	0.00796	17.71	-4011173	-104058
spe-miR171	ugaucaacuugggauguuggugugguucaauuagauaacaaucuccacguaagauuguagagucuguuauuugauugagccgugccaauaucacauguaaagaaaauaac	110	2181818	3181818	1454545	3181818	3636364	6363636	100000	150000	-44.2	-44.2	0.22601	2.80	-4018182	-110500
spe-miR171-1	agauauuggugcgguucaauuagaaagcgcacuucuuuauaaauagaacuucguuauuuaauugagccgugccaauaucac	81	1851852	3086420	1728395	3333333	3580247	6419753	108000	107143	-39.5	-39.5	0.72921	0.63	-4876543	-136207
spe-miR171-2	uauuggugcgguucaaugagaaagcaguacuuaagaacauuuugagucuacuuuuugauugagccgcgccaauau	75	2266667	2800000	1600000	3333333	3866667	6133333	119048	141667	-40.9	-40.9	0.48906	1.27	-5453333	-141034
spe-miR171-3	aauacgugauauuggcacggcucaauuaaauaacgaaguucuauuuauaaagaagugcgcuuucuaauugaaccgcaccaauaucucguuag	92	1739130	3369565	1847826	3043478	3586957	6413043	0.90323	0.94118	-28.2	-27.8	0.40775	5.55	-3065217	-0.85455
spe-miR171-4	uagauauugaugcgguucaaucugaaagacauggcuagauauguaauuagccuuguaauuuuggauugagccgcgucaauaucucu	86	2209302	2790698	1511628	3488372	3720930	6279070	125000	146154	-48.1	-48.1	0.49140	1.70	-5593023	-150313
spe-miR171-5	uuaauaguauaguaaaaugauguuggaauggcucaaucaaaucaaauuccucaaaguauugggucauuucauuugauugagccgugccaauaucaucuuacuuauauaugcu	112	1607143	3214286	1517857	3660714	3125000	6875000	113889	105882	-46.5	-46.5	0.06547	9.06	-4151786	-132857
spe-miR171-6	acaagagaagauuucucuaugaaauaguaacccugauauuggccugguucacucagacacauauuauuuugauugauuuuacuuuugauugagccgugucaauaucucaguuccuuuuuacuauauuucaucau	134	1417910	2761194	1791045	4029851	3208955	6791045	145946	0.79167	-33.5	-33.3	0.01749	12.57	-2500000	-0.77907
spe-miR171-7	gguaugaagaagaauacaagagugauauugguucggcucaucucuuaucuguuucacgaaucagaaauuagugagccgaaccaauaucacgccaugucugcuucuccaucau	112	1964286	2946429	2142857	2946429	4107143	5892857	100000	0.91667	-46.2	-44.7	0.04037	12.41	-4125000	-100435
spe-miR171a	uauuggccugguucacucagacaacaaaaugaaaacuauauuugaaugguugaguuuucguuuuucguuugauugagccgugccaauau	89	2022472	2696629	1573034	3707865	3595506	6404494	137500	128571	-37.7	-37.7	0.47333	1.88	-4235955	-117812
spe-miR171e-1	uuuugggauuaaaauggaagaagcgauguuggugagguucaauccgaagacgaauuuacgcuuauuuucguaaagaacgaucucagauugagccgcgccaauaucacuucuuauuuucauuccauuu	127	2047244	2834646	1732283	3385827	3779528	6220472	119444	118182	-52	-51.1	0.09527	4.07	-4094488	-108333
spe-miR171e-2	uagagaagcgauguuggugagguucaauccgaagacgaguuuacguuuuauuuuaguaaagaacgaucucagauugagccgcgccaauaucauuucuuuu	100	2300000	2800000	1600000	3300000	3900000	6100000	117857	143750	-40.7	-37.7	0.21389	3.86	-4070000	-104359
spe-miR172-1	ugcagauguagcaucaucaagauucauacaugaaaauuaagaggcaagguuaaauauguagcuuuaauuugaaauggaaaauauaauacaucaugaccaugucuauuuauuucaaagugagaaucuugaugaugcugcaucagcaauaaauaacuaucg	159	1698113	3899371	1320755	3081761	3018868	6981132	0.79032	128571	-57.3	-54.1	0.02713	11.52	-3603774	-119375
spe-miR172-2	cugucaccgauaguuauuuauugcugaugcagcaucaucaagauucucacuuugaaauaaauagacauggucaugauguauuauauuuuccauuucaaauuaaagcuacauauuuaaccuugccucuuaauuuucauguaugaaucuugaugaugcuacaucugcaaacaacaacuguguugauua	186	1344086	3118280	1774194	3763441	3118280	6881720	120690	0.75758	-51.8	-49.7	0.00264	18.81	-2784946	-0.89310
spe-miR172-3	aucagucaauguuugaggaugcaacaucaucaagauucacaaaacuugaaggaagaacuauuuaauuauauguuuagggugaauauuggauauauaauauaguucaaaaucucuuauuuucucucuuugggaaucuugaugaugcugcaucaucuaacauaugacucua	169	1597633	3372781	1420118	3609467	3017751	6982249	107018	112500	-58.7	-55.7	0.03741	12.68	-3473373	-115098
spe-miR172-4	uagagucauauguuagaugaugcagcaucaucaagauucccaaagagagaaaauaagagauuuugaacuauauuauauauccaauauucacccuaaacauauaauuaaauaguucuuccuucaaguuuugugaaucuugaugauguugcauccucaaacauugacugau	169	1420118	3609467	1597633	3372781	3017751	6982249	0.93443	0.88889	-55	-53.8	0.03580	13.26	-3254438	-107843
spe-miR172-5	aauagccauuauuugccgcugcagcaucaucaagauucccacacaucgcccauaggguuuuuaaaaauaauaaaaucccuaauguagcuaugugaaucuugaugaugcuccacccgcaaaaaauugacuuga	132	1515152	3333333	2348485	2803030	3863636	6136364	0.84091	0.64516	-43.6	-38.2	0.01507	8.78	-3303030	-0.85490
spe-miR172-6	uauuugcuagugcagcaccauuaagauucacauagaaaauaugaaacuaaauuugcccaauuuuucaauacaugagaaucuugaugaugcugcaucggcaaaugg	105	1714286	3523810	1714286	3047619	3428571	6571429	0.86486	100000	-37.3	-36.8	0.16611	10.58	-3552381	-103611
spe-miR172-7	cagucguuguuugcaaaugcagcacuauuaagauucucaaauauucgacauuuaaaaugcaauuaaaugugaaucuugaugaugcugcauuagcaauaaacgacu	105	1619048	3523810	1619048	3238095	3238095	6761905	0.91892	100000	-44.3	-44.3	0.39910	4.45	-4219048	-130294
spe-miR172-8	uuuagucguuuauugcuaaugcagcaucaucaagauucacauuuaauugcauuuuaaaugucgaauauuugagaaucuuaauagugcugcauuugcaaacaacgacugug	110	1636364	3090909	1545455	3727273	3181818	6818182	120588	105882	-41.9	-41.9	0.11238	8.38	-3809091	-119714
spe-miR172a	uacagucguuguuugcguauguagcauaaucaagauucacaugaaaaguugcaaauugguuauauaauuaaugaaauuaauggcuggcuacuugaaacucaugagaaucuugaugaugcugcaucugcaauaaacgacuauu	142	1901408	3380282	1408451	3309859	3309859	6690141	0.97917	135000	-54.4	-54.4	0.03828	15.79	-3830986	-115745
spe-miR172d	uggagcaucaucaagauucacauagcuacauuagggauuuuauuauuuuuaaaaacccuaugggcgaugugugggaaucuugaugaugcugcag	94	2340426	2872340	1489362	3297872	3829787	6170213	114815	157143	-43.1	-39.6	0.02696	10.06	-4585106	-119722
spe-miR1886-1	gcguuuggccauguaauaccauaucacgauaugguauuaugagauggaauuaggguuuggacaugucauuuuacguugauuucaucucaugauuccacaucaugagaugugauaucauauucuccaaaaau	131	1908397	2900763	1603053	3587786	3511450	6488550	123684	119048	-43.1	-42.9	0.10851	6.71	-3290076	-0.93696
spe-miR1886-2	gccaugugauaucauaucacaauaugguaucgugagaugaaaucagcauuuggacauaucauuuuacgcugauuccaucucaugauuucauaucaugagaugugauaccauauuuu	116	1637931	3017241	1724138	3620690	3362069	6637931	120000	0.95000	-44	-43.8	0.11604	8.37	-3793103	-112821
spe-miR1886h-1	gccaugagauaccauaucguggccuuuggccaugagauaucauaucacgauaugaaaucgugagauugaauucguguuuggacauauaauuuuacguugauuucaucucaugauuucauauaaugagaugugauuucguauucuccaaaaaucaugauauggaauuucauauc	173	1791908	3005780	1560694	3641618	3352601	6647399	121154	114815	-63	-58.97	0.01164	22.27	-3641618	-108621
spe-miR1886h-2	uuggacaugcgauuuuacguugauuucaucucaugauaugugacuccauauucuccaaaaaucaugauaugaaaucauaugagaauaucauaucaug	97	1443299	3298969	1649485	3608247	3092784	6907216	109375	0.87500	-23.9	-23.9	0.24274	9.68	-2463918	-0.79667
spe-miR1917-1	ucucacuacaauaaaaauaacuuuuagcggcaauaaauagauacauuaauaaagagugcuaaagucuuuaccggcauuaguuaagugucauuagauccaaugucgcuaaagccuuuagugacacauacaaagagugcuaauugccacuaaaaauauauauuuagcggcaauugcuaauuaauugccgcuaaagcucauuuuuaauguagugucu	214	1542056	3598131	1682243	3177570	3224299	6775701	0.88312	0.91667	-65.2	-62.3	0.00325	31.94	-3046729	-0.94493
spe-miR1917-2	aacuuuuagcggcaucaaauauugauauuaauaaagagugcuaaagucuuuaccgguauuaguuagugcuauuagaacuaaugucgcuaaaggcuuuacggacauauacaaagagugacaauugccgcuaaaaaua	136	1838235	3676471	1470588	3014706	3308824	6691176	0.82000	125000	-39.1	-30.94	0.02995	19.27	-2875000	-0.86889
spe-miR1917-3	aaccacuguaacaaaaauaacuuuuagcggcaaaaauagacacauuaauaaagagugcuaaaguuuuuaccugcauuaguuaagugccauuagauucaacgucagaacauuauagaaagagugcuaauugcaguuaaaaauacacauuuagcggcaauggcuaauaaauugccgcuaaaguucaguuuugauauagugagc	201	1741294	3880597	1542289	2835821	3283582	6716418	0.73077	112903	-48	-43.94	0.00063	39.12	-2388060	-0.72727
spe-miR1917-4	uuagcugcauuaaauauugacauuaauaaagagugcuaaagucuuaccggcauuaguuagaugucauuagaaccaaugucggucaagacuuuagggacauauacaaagaguguugauugccgcuaaauaaaaauacauauuuagcagcaauuaagaauaaauugccgcuaauaaucauuuuugauguagugauccaaugacauaucacucuuuguuaauguguauauuuauugcugcuaa	240	1708333	3500000	1416667	3375000	3125000	6875000	0.96429	120588	-85.3	-82.8	0.00616	21.22	-3554167	-113733
spe-miR1918	gucagauaauuaugguagcucaguugguuuaacuaguuggauugucauucuguuggugagaguucgauucuccauuacguaaucuccucuucaauuuaagagaaaaaaauaugcuacaagguggagaaucggacuaucgcuaacaggauggaaguucaaauacuuaaucaauuaagcuacuaauauuuuacucuaug	197	1928934	3147208	1522843	3401015	3451777	6548223	108065	126667	-71.4	-70.4	0.00241	22.32	-3624365	-105000
spe-miR1919	uccgaaucgcuccgacgccuuugauguucacaucuuccgguaguccugucgcagaugacuuucgcccuuuuauggaaccacacuuucucuaauuugaauucuaugugguaggacgagagucaucugugacaggauaauggaagaucgaguuaucaaaggcuuauugggcguuuccuu	177	2259887	2203390	2259887	3276836	4519774	5480226	148718	100000	-85.8	-85.8	0.12075	8.43	-4847458	-107250
spe-miR1919c	gacgccuuugauguucacaucuucugguaguccugucgcagaugacuuucgcccuucuaaggaaccacacuuucuguaaaucuaauuaauuugaauucaauguggcaggacgagagucaucugugacaggauaauggaagaucuaguuaucaaaggcuua	160	2125000	2750000	2000000	3125000	4125000	5875000	113636	106250	-69.2	-69.2	0.04832	12.84	-4325000	-104848
spe-miR2111a	ugguaaucugcauccugagguuuagaucaauuucuaauuuacuggaucuaguccuuaggaugcagauuauc	71	1971831	2535211	1690141	3802817	3661972	6338028	150000	116667	-37.7	-37.7	0.36708	1.82	-5309859	-145000
spe-miR319-1	gaaaauaaggagcucucuccgguccaguccgaggcacucaaaggcuaaaaacacagcugacgacucguugauucucaaacacaucaagaagcauuuuuugaauuugacguguuuaagauucaacgaugcgugagcuauguuuagcuagcguugucacgucuuggacugaagggagcucccuauuaaa	187	2245989	2941176	2139037	2673797	4385027	5614973	0.90909	105000	-79.6	-74.9	0.01428	25.65	-4256684	-0.97073
spe-miR319-2	ugguauaagagagcuuccuuuaguccacucauagguagacgaaggauuugaauuaucucccgacucauucauucaaacgcaauagaaaguauguaaucuuauacuauugugaaugugugaaugaugcgggagauaaauucucuccuuuuuaucugugcuuggacugaagggagcucccuuuuacc	185	2054054	2756757	1837838	3351351	3891892	6108108	121569	111765	-92.3	-90.5	0.02231	10.30	-4989189	-128194
spe-miR319-3	aaggaaacuguuuaguccaacccaagguggguuacuggaacugaucuuugcugcugaaucauuggcucaugagcaugucaaagaagaugauugaacauucuggacauguucuugcuccaaugauacaggagcugagcucgguuuuucaccgccuuuucuuggacugaaggguucccuuc	179	2402235	2402235	2122905	3072626	4525140	5474860	127907	113158	-82.3	-81.5	0.06410	6.73	-4597765	-101605
spe-miR319-4	gaugggauaaggaaggaaauucaucaguccaaacaaggugguauauuugggcugaucuuugcugcugaaucauugguucaucaacauauuauacacauacaaggauauauacauauguuguugcaucaaugaugcaggagcugaguucaguuuuggcuaccuuuucuuggacugaaggguuuccuucucaaccccaa	197	2182741	2842640	1776650	3197970	3959391	6040609	112500	122857	-86.8	-85.1	0.06124	7.18	-4406091	-111282
spe-miR319a	agagcuuucuucaguccacacauggggagcgauaggguucaauuugcugccgacucauucauccaaauguugaggucuugauaaucgaaugucaccucagcaacugagugaaugaagcgggaguacaaguugagucuugagcuuccuguacuuggacugaagggagcucc	170	2647059	2529412	2117647	2705882	4764706	5235294	106977	125000	-88.8	-88.2	0.08093	6.12	-5223529	-109630
spe-miR319c-1	uaggagcuccuuucaggccaagaccgagggacgaggagcggcaagagcugccuagucaugcauauugguuaaccuuaauaaacaaauuauguauaguguuaagauuaaccaguugcauggcaagggagcaacuacuuccgcuaacuugucucacuuauuggacugaagggagcuccu	177	2485876	2881356	2090395	2542373	4576271	5423729	0.88235	118919	-89.2	-89.2	0.09586	5.72	-5039548	-110123
spe-miR319c-2	caagagagcuuccuucagcccacucacggaggagaaaugggguugaauuagcugccgacucauucauccaaccacucaguagaaaggauagguuuugugcuacugugauugagugaaugaugcgggagauaguuuucuaucccucucuuuccuugcuuggacugaagggagcuccuuu	178	2528090	2359551	2191011	2921348	4719101	5280899	123810	115385	-77.1	-65.9	0.02388	17.43	-4331461	-0.91786
spe-miR319c-3	aaggaaacuguuuaguccaacccaaggugggcuauuggaacugaucuuugcuguugaaucauuggcucaugagcaugucaaagaagaugauuuaacauucuggacauguucuugcuccaaugaugcaggagcugagcuuncggaguauagguacuugagaaagcagaggagagaaggaa	179	2737430	3016760	1564246	2625698	4301676	5642458	0.87037	175000	-54.3	-46.5	0.00367	29.81	-3033520	-0.70519
spe-miR3627-1	gucgcaggagagauggcacuuaccauuccuuuuaauugguacaaugccuaaauggaaccauuaagugccucugucuuucgaca	83	2048193	2650602	2289157	3012048	4337349	5662651	113636	0.89474	-33.4	-33.4	0.34502	2.22	-4024096	-0.92778
spe-miR3627-2	uaaaucauucaaauaggagagauugagggaaucuugucgcaggagagauggcacuuaccauuccuuuuaauugguacaaugccuaaauggaaccauuaagugccucugucuuucgacacgaugcccacaauuucuauugcauuauaca	148	1891892	3040541	2027027	3040541	3918919	6081081	100000	0.93333	-51.7	-51.7	0.09725	6.04	-3493243	-0.89138
spe-miR390	ugcauggagaaucuguaaagcucaggagggauagcgccauggaugacucaauucgauuuuuuuacacaucucuagcgcuauccauccugaguuuuacagcuuuuucaugc	110	2090909	2454545	2181818	3272727	4272727	5727273	133333	0.95833	-57.1	-57.1	0.38371	2.45	-5190909	-121489
spe-miR390a	ggcauggggaaucuauaaagcucaggagggauagcaccaugaauacaucuuaauggcuaucuauagcgcuauccauccugaguuuuauggcuucuucaugcuu	103	2233010	2621359	2038835	3106796	4271845	5728155	118519	109524	-51.1	-48.4	0.11196	6.15	-4961165	-116136
spe-miR393	uuccaaagggaucgcauugauccugugucccaaauuaauuaaccaugggacuaugggaucaugugaucucuucggaau	78	2179487	2692308	2051282	3076923	4230769	5769231	114286	106250	-40.9	-40.9	0.20082	2.59	-5243590	-123939
spe-miR394-1	acgaucuugauuuucaugaagauuucucaaaggguuccuuacacaguucuuuggcauucuguccaccuccuuugucuucauauuccucuauuuuuuuagaaaaauaauuuuuauuaaauuuuuuguaaaaaaaaauggaggugggcauacugucaacagauuuguguugguuucucuuugugaaaucuucuugauguuaauug	203	1576355	2561576	1527094	4334975	3103448	6896552	169231	103226	-67.2	-61.15	0.00574	28.79	-3310345	-106667
spe-miR394-2	agauuaauuaguuucauggagguuugacaaaggguuucuuacagaguucauuggcauucuguccaccucccucguucuuuuuucgaaaaagaagaagaaggggggaagcaagauuuauuguggaggugggcauacugccaauagagcuguguugguuucucuuuguaaaacccucgugauacacgucaaguaagau	196	2500000	2704082	1632653	3163265	4132653	5867347	116981	153125	-78.6	-78.5	0.00364	13.84	-4010204	-0.97037
spe-miR394-3	uuuggcauucuguccaccucccagcuugcugaggacugaggagggggccaaagugccaaac	61	2950820	2131148	2786885	2131148	5737705	4262295	100000	105882	-31.2	-30.9	0.17506	3.56	-5114754	-0.89143
spe-miR395a	ugcagugauucccgagaguuuccuugaccacuucaugagggcuuaauuacuuuguuguuuaucccuugcugaaguguuugggggaacuucuggguucacuuua	103	2427184	1747573	1941748	3883495	4368932	5631068	222222	125000	-42	-40.1	0.06330	10.38	-4077670	-0.93333
spe-miR395d	ucaagguguucccuagaguucccuugaccucuucauuaggguuuacucauuguuugauguccugcugaaguguuugggggaacuuuuggacucacauuga	100	2400000	1800000	2000000	3800000	4400000	5600000	211111	120000	-36.3	-34.1	0.02113	11.82	-3630000	-0.82500
spe-miR395g	agaaugauucauuucuauauauaucaagguauucucgagaguacccuuugaccacuucaugagggauuaauguuuuuauuuuugaugcucuguugaaguguuugggggaacucucggguucaguuugaaguauacacaaacuaguaaacaugca	154	2077922	2792208	1493506	3636364	3571429	6428571	130233	139130	-45.8	-45.6	0.03056	13.04	-2974026	-0.83273
spe-miR395i	uguuugauccccuacugaaguguuuggaggaacucucggguuuacuuagaaauuuacacaaaaaguagaaaugcaagauaaauggaagaugaugaauuuucauugauaauacuuauaucuguauaucaagguguucucgagaguucccuugaacacuucauuaaggauuaauuu	174	1896552	3275862	1379310	3448276	3275862	6724138	105263	137500	-54.5	-47.5	0.00665	27.98	-3132184	-0.95614
spe-miR396-1	agucaugcuuuuccacagcuuucuugaacuucuucuugcuaaauuuugaucucuaaauugauaauuuugagaugagauuugaagcuaugaaaguccaagaaagcugugggaaaagauggcaa	122	1967213	3114754	1475410	3442623	3442623	6557377	110526	133333	-49.4	-46	0.00901	16.78	-4049180	-117619
spe-miR396-2	aagcuugccaucuuuucccacagcuuucuuggacuuucauagcuucaaaucucaucucaaaauuaucaauuuagagaucaaaauuuagcaagaagaaguucaagaaagcuguggaaaagcaugacuaggac	131	1603053	3511450	1984733	2900763	3587786	6412214	0.82609	0.80769	-45.1	-45.1	0.02604	10.18	-3442748	-0.95957
spe-miR396a	uuuuuguguuuuuccacagcuuucuugaacugcaucuacaauuuaugaaaaagaaaaaauugauucauauuguuguugcgguucaauaaagcugugggaagauacag	107	1869159	3084112	1308411	3738318	3177570	6822430	121212	142857	-48.2	-47.9	0.02778	8.77	-4504673	-141765
spe-miR397	ugaguacuuagaaacaucauugagugcagcguugaugacauauuugagaauuccugcauuugggccuuccucauuuuucaucaacgcuacacucgaucauguuuuuaauucucuga	116	1724138	2500000	2068966	3706897	3793103	6206897	148276	0.83333	-45	-44.8	0.12429	4.97	-3879310	-102273
spe-miR398	guagggcaacuugagaucacauguugucauuuuuuucuuuuugguuugauuugaugaaucaguaucucaacauguguucucaggucgccccug	93	2150538	1935484	1827957	4086022	3978495	6021505	211111	117647	-34.6	-31.27	0.09493	13.39	-3720430	-0.93514
spe-miR398a	ggguugauuugagaacauauguaugugcauauuuuguuuguagcaauuuaucguuuauaaaugugacacauauguucucaggucgccccu	90	2111111	2444444	1444444	4000000	3555556	6444444	163636	146154	-33.8	-27.6	0.01674	17.34	-3755556	-105625
spe-miR398b-1	cagaggagugugccuaagaacacagguguauuuuggucuucuccuguuuuggacacaaaguaugcuuguguucucaggucaccccuuug	89	2471910	2022472	2134831	3370787	4606742	5393258	166667	115789	-45.1	-45.1	0.69707	1.24	-5067416	-110000
spe-miR398b-2	ccaauuuauguugauauauucacauuauuaauaugaaucaugaugaacaauggugaauccccagaggagugugccuggaaacacaggugcauuuugguccuuuuuuuuggcaauuguuggaccaaaauauauuuguguucucaggucaccccuuugggaucaccuuguuuuuuuaucguauuuuaauuuuguagaauaauaguuauuacuuaaauaca	218	1743119	2798165	1513761	3944954	3256881	6743119	140984	115152	-75.1	-63	0.00120	41.81	-3444954	-105775
spe-miR399-1	aaaguucgugaaugaugguaauuauaagggaaacagugauagggcuacgcucuauuggcaugcagcuuuuuuggucgcuccaaguagcaacuugaucuaauauuugagcugaaaugccaaaggagaguugcccuguuacugucucuacuuaauguaauguaauuacacgcacauc	175	2228571	2914286	1771429	3085714	4000000	6000000	105882	125806	-62.4	-59.4	0.00681	26.21	-3565714	-0.89143
spe-miR399-2	cuuauuaagugaagcaguuguagggcaguucuccguuuggcagauauaugauuaugaauguaaucugccaaaggagaguugcccuacgauugcgucugcuuaauuau	107	2429907	2616822	1588785	3364486	4018692	5981308	128571	152941	-59.2	-56.9	0.14690	3.67	-5532710	-137674
spe-miR399-3	uuauaagggaaacagugauagggcuacucucuauuggcaugcaauuguauauuucagcugacacgccaaaggagagcugcccuguuacugucucagcuuaauc	103	2233010	2718447	2135922	2912621	4368932	5631068	107143	104545	-47	-47	0.46407	2.91	-4563107	-104444
spe-miR399-4	uuauaagcgaaacagugauagggcuacucucuauuggcaugcaauuguauauuucagcugacacgccaaaggagagcugcccuguuacugucucggcuuaauc	103	2233010	2621359	2233010	2912621	4466019	5533981	111111	100000	-50.1	-50.1	0.25282	2.67	-4864078	-108913
spe-miR399-5	uuguaagggaaacagugauagggcuacucucuauuggcaugcaauuguauauuucagcugacacgccaaaggagagcugcccuguuacugucucugcuuaauc	103	2330097	2524272	2135922	3009709	4466019	5533981	119231	109091	-47.9	-47.9	0.29698	6.84	-4650485	-104130
spe-miR399-6	uuguaaggggaacagugauagggcuacucucuauuggcaugcaauuguauauuucagcugacacgccaaaggagagcugcccuguuacugucucggcuuaguc	103	2621359	2330097	2135922	2912621	4757282	5242718	125000	122727	-47	-45.7	0.11127	6.28	-4563107	-0.95918
spe-miR399-7	uuugaauuuauaagcgaaacacugauaggacuacucucuauuggcaugcaguuguguaguuuagcugacacgccaaaggaaugcugcacuguuaccaucucuuauuaauauucuaacaaaaagaaagaaguguagguggaugauaauaaggggaacagugguaggacuacugaucucuauugguaugcaacuauauauuuaagcugacaugccaaaggagaguugcccugguacugucucugcuuacuguaauucuga	258	2209302	3062016	1666667	3062016	3875969	6124031	100000	132558	-78.2	-74.4	0.00165	44.49	-3031008	-0.78200
spe-miR399-8	ucuaaauucgaaucuauaaauuuuaaauucugaaucuugugauugaggagaagaacgacagggcaauucuccuuuggcaaagauaauauaauguguaugcaaaacauauauauaggguuugcauauauucauuugccaaaggagaauugcacuguuauuucuuacuccccauuuuucuucuucuaugaacuuucacauuuuauguuugauuuucca	216	1481481	3055556	1574074	3888889	3055556	6944444	127273	0.94118	-63.4	-56.79	0.00143	35.30	-2935185	-0.96061
spe-miR399-9	agaucuuuaggucaaucuguuuuuuaaacagagaccaagauaguaucuccaaaaggagauaaugccaaaggagauuugcccuaaagacaa	90	1888889	3888889	1666667	2555556	3555556	6444444	0.65714	113333	-23.8	-21.3	0.05100	17.83	-2644444	-0.74375
spe-miR399a-1	agggaaacagugguagggcuacucucuguuggcaugcagugauauaguuaagcugauaugccaaaggagagcugcccuguuacugucucugc	92	2934783	2391304	1956522	2717391	4891304	5108696	113636	150000	-47.3	-47	0.06341	6.87	-5141304	-105111
spe-miR399a-2	uuauaagagaaacagugguagggcuacucucuauuggcaugcacuuauacauuuaaacugacaugccaaaggagagcugcccuguuacugucucugcuuaaug	103	2135922	2815534	2038835	3009709	4174757	5825243	106897	104762	-47.6	-47.6	0.22637	6.15	-4621359	-110698
spe-miR399d	aaaacaauuggugaagauacaauucaaacuauguauggaugcauuacugggcuaaucuucuuuggcaaauagccacauuuucacuauauuauuuagugcaaguuuguucauuuuuugccaaagaagauuugccccguaaaucaccaauacaauauauuauaacaugagucacuucaauacuuguaau	187	1390374	3422460	1711230	3475936	3101604	6898396	101563	0.81250	-51.1	-42.18	0.00081	38.12	-2732620	-0.88103
spe-miR399r-1	aguuauguguggaugcauuacugggcuaaucuucuuuggcaaauaauuucacuauuauuuggugcaaauuuggucauuuauugccaaagaagauuugccccguaaaucauucauacaauauua	123	1707317	2926829	1544715	3821138	3252033	6747967	130556	110526	-50.2	-48.5	0.06268	15.68	-4081301	-125500
spe-miR399r-2	uucaaguuauguguggaugcauuacugggcuaaucuucuuuggcaaauaauuucacuauuauuuggugcaaauuuggucauuuauugccaaagaagauuugccccguaaaucacucauaccuuuua	126	1666667	2698413	1746032	3888889	3412698	6587302	144118	0.95455	-44.3	-41.4	0.04785	23.82	-3515873	-103023
spe-miR403-1	ucaggaagaggcauauuucgcguuugugcgugaaucuaacgacucuuuucaucagaaaaacuguuguuguuugcuagauucacgcacaaacucguaauauggcuuuuccaau	112	1964286	2678571	1964286	3392857	3928571	6071429	126667	100000	-52.3	-52.3	0.15872	8.61	-4669643	-118864
spe-miR403-2	auuggaaaagccauauuacgaguuugugcgugaaucuagcaaacaacaacaguuuuucugaugaaaagagucguuagauucacgcacaaacgcgaaauaugccucuuccuga	112	1964286	3392857	1964286	2678571	3928571	6071429	0.78947	100000	-45.4	-42.8	0.10161	9.61	-4053571	-103182
spe-miR408	aaaaggaaggauuguggggagaggaaagccagggaagaggcagugcauggaauaggcaaagcaaaaauugcacaucucaugcucuggcucguccccgucuauccauaccacaccaauuuuuaccucaa	128	2500000	3281250	2265625	1953125	4765625	5234375	0.59524	110345	-46.6	-41.4	0.04794	8.00	-3640625	-0.76393
spe-miR408b	uauggauagacggggacgagccagagcaugagaugugcaauuuuugcuuugccuauuccaugcacugccucuucccuggcuuuccucu	88	2386364	1818182	2613636	3181818	5000000	5000000	175000	0.91304	-37.4	-37.4	0.50523	1.93	-4250000	-0.85000
spe-miR4376	aaaaggcuugcuacgcaggagagaugaugcuggacgauagagaaaaugggauuuaauuuauuggccagcaucauacuccugcauauuaagccuaaa	96	2395833	3437500	1666667	2500000	4062500	5937500	0.72727	143750	-46.7	-46.7	0.33648	3.38	-4864583	-119744
spe-miR477	agcuaggcauugcuuguugucucucccucaagggcuccucuucaagauccuuauaaacaagaaagcaugagggggaggaguucuuguagggugagacaucaagaaauuccuugc	114	2543860	2631579	2105263	2719298	4649123	5350877	103333	120833	-52.8	-52.3	0.13027	7.43	-4631579	-0.99623
spe-miR477a	gccucucccucaagggcuucucuccugcaugcuuuuuauguugggaaagaagcucuagcagggagagcca	70	2571429	2000000	2714286	2714286	5285714	4714286	135714	0.94737	-35.9	-34.5	0.04982	3.89	-5128571	-0.97027
spe-miR477b	cacucucccucaaaggcuucuggcuuaaaaugccauuugugcuaaugcuagaggucuuucgagugagaguga	72	2361111	2361111	2222222	3055556	4583333	5416667	129412	106250	-33.8	-33	0.18313	4.64	-4694444	-102424
spe-miR479	augauggagaagcagacauggcgugauauugguucggcucacuaauuucugauucgugaaacagauaagagaugagccgaaccaauaucacucuuguauucuucuucauacc	112	2142857	2946429	1964286	2946429	4107143	5892857	100000	109091	-52.6	-51.4	0.10829	8.75	-4696429	-114348
spe-miR482-1	uucagaaauugggaaagggaugaagauuuuugggaagcuuuuggcgugagugguggggaaagauagaucuauucauauuuguaugauaugauaaaucuugccuacaccgcccaugcccauggcuuccaauuauuucucccuuuccauacaauuucuuca	159	2138365	2641509	1823899	3396226	3962264	6037736	128571	117241	-69.2	-69	0.00845	10.26	-4352201	-109841
spe-miR482-2	guguuucgaggagguguuggagugggugguaugguaagauuucauauuuauuuuucauaaaaauugaaaucuugccaauaccgcccauuccuauggcuucugaucauuuc	110	2272727	2363636	1545455	3818182	3818182	6181818	161538	147059	-50.9	-47.8	0.03203	12.21	-4627273	-121190
spe-miR482a	gaaaaucuaugggaauuggugaguuggaaagcuuuucuuuuucuucucuugugauuagcuuuccaauuccacccauuccuaugguuuuucg	91	1868132	1978022	1868132	4285714	3736264	6263736	216667	100000	-42.9	-42.9	0.36593	1.78	-4714286	-126176
spe-miR482b	auuuuucaggaagcuuuuggaguggguggcaugguaagauaucauauuuuauuuuucauaaagaaaaugaaauuaaaaucuuaccgauuccccccauuccaauggcuuccaguuauuuc	119	1680672	2941176	1680672	3697479	3361345	6638655	125714	100000	-49	-48.6	0.13980	6.03	-4117647	-122500
spe-miR482d	uuuggagugggugggauggaaaaauauuguauuuguuuuuuuuuucugaagggaaaaagaugaauauugagauuuuuccuauuccacccaugccaauggcuuccaaucauuua	113	2123894	2743363	1238938	3893805	3362832	6637168	141935	171429	-42.9	-41.8	0.05820	16.47	-3796460	-112895
spe-miR482e	guugaaagggaugagaguauugggaaguuguugguugugggugggguggaaagauuugauaaaucuaauuuuuuuuucuaauugaaaaaaaaaauggaaaagagauuaaaucuuuccuacuccucccauacccaugacuuccacuagcuucucccuuucuuc	162	2098765	2901235	1543210	3456790	3641975	6358025	119149	136000	-72.2	-72.1	0.02813	10.02	-4456790	-122373
spe-miR5014a	cauuugucauacaugauacaucuacaugacaacuuugucuccuacaugauauucuacguguauuaugucauguaggacacuuguguguacuuguucaauuuuguacaaauuuaaguguauacuugugcauauucaaaguugaaggacauaguuguuuguugaagccaaauuaagcgucauguauuaugccagcuaucuauauguuacgucuuagauauugaaaauuguugguuuucaucucaauauauguaaugcaauuu	260	1653846	2884615	1461538	4000000	3115385	6884615	138667	113158	-62.4	-47.1	0.00072	59.25	-2400000	-0.77037
spe-miR5174d-1	uuacucccuccguuucaaaaagauuggcuuaguuugacuuggaacggaguuuaagaaaagaaagaaaacuuuuuaaucuugugguucuaauuuaaaauuaugucaaauguaccaaaauacccuuuaaucuugugaucuuaaacaugucauguggaaaguuaaaguuaaaguguugccaaaaaaggaaauuggucauucuuuuugaaacagacuaaaaaggaaauaggaccauucuuuuuuaaacaaagggaguau	255	1725490	3686275	1294118	3294118	3019608	6980392	0.89362	133333	-59.9	-54.7	0.00041	56.97	-2349020	-0.77792
spe-miR5174d-2	auuuauuacucccuccguuucaaaaagauuggccuacuuugacuugaaacggaguuuaagaaaagaaagaagacuuuuuaaucuugugguucuaauuuaaaguuaugucaaauuuaccagaauacccuuuaaucuuguggucuuaaacaugccacguggaaaguuaaaguuaaaguguugccaaaaaaggaaaggggucauucuuuuuuaaacagacuaaaaaggaaauggggucauucuuuuugaaacggaaggaguauauauuu	266	1879699	3458647	1353383	3308271	3233083	6766917	0.95652	138889	-73.7	-56.95	0.00006	63.57	-2770677	-0.85698
spe-miR5174d-3	acuaauuuacuacucccuccguuucaaaaagauuggccuaguuugacuuagaauggaguuuaagaaaagaaagaagacuuucuuuugugguucuaaauuaaaguuaugucaaauguaccaaaauucccuuuaaucuuguggucuuaaacaugccacguggaaaguuaaaguuaaaguguugccaaaaaaggaaaggaucauucuuuuuugagcaaacuaaaaaggaaauagggacauucuuuuuuaaacggagggaguauauauuuuu	268	1828358	3507463	1343284	3320896	3171642	6828358	0.94681	136111	-76.9	-58.4	0.00254	51.01	-2869403	-0.90471
spe-miR530	auuuuuaucugcauuugcaccugcaccuuagugaacgaauuuguucgcguaugauucgugcagaaagguguagguguucaugcagacaaaaau	93	2258065	2688172	1720430	3333333	3978495	6021505	124000	131250	-43.5	-43.5	0.15759	9.04	-4677419	-117568
spe-miR5300	uugaccaaaauucuucuuccccaguccaggcauuccaacaguugauaacaucuagaucugccaauccuuuguauuuuuguucuucuauuuuucacaugacaucuucaaaauccacugugagcuucaucauaagcuaagaaauggugaguuuugaugaugugaugccuaaaauaggauuaaugaaaguacugguaaaaagguguucaaaucuggagguuauguuaagcuggugguaugcuuugauugggaaagaugacuuagguca	265	2000000	2905660	1660377	3433962	3660377	6339623	118182	120455	-91.8	-89.4	0.00145	16.00	-3464151	-0.94639
spe-miR5303	auuuuugaagaguucgagcaacauagccuucaaguacaguuuucuuuauuuuaauaguuuugcauuaccuauugcuuuacgugaaauugcuuucucuaguaaugaccuagcuucgauauuguauuuucaugcaaaugaggagcuagaaaacacuauggaaagaggaugguuuaauuugauguugcuugaagaguucaaacac	202	1881188	2970297	1435644	3712871	3316832	6683168	125000	131034	-52	-50.1	0.00570	37.44	-2574257	-0.77612
spe-miR5303-1	uugcuaaguugcucggacucuccaaaaaugucgcugcacccgugugggauccuaaaaaauacacuauuuuuggaggauccgagucguacccguugacauuuuugaagaguucgagcaacauagauu	126	2222222	2698413	2142857	2936508	4365079	5634921	108824	103704	-56.8	-52.7	0.17151	8.89	-4507937	-103273
spe-miR5303-2	uaaguugcucgaacucuccaaaauuguugucgcaccccugucagauccuccaaaaaugcauacuuuuggaggauccaacacguacccgucuacauuuuugaagaguucgagcaacaca	118	1694915	2881356	2711864	2711864	4406780	5593220	0.94118	0.62500	-53.8	-52.9	0.40031	2.06	-4559322	-103462
spe-miR5303-3	ugaguugcucggacucucuagaaauguuguugcacccaucucggauccuucaaacaugcacuacuuuugaaggauccggcacacacccaaaaacauuuuugaagaguucgagcaacaua	119	1848739	2941176	2521008	2689076	4369748	5630252	0.91429	0.73333	-54.4	-54.4	0.17029	3.55	-4571429	-104615
spe-miR5303c-1	aaguauguuguucggauucuucaaaaaaugucgacgggugcgugccagauacuccaaaaguagugcaauguuggagaauccgacacgggugcggcuacauuuuuggagaguccgggcaacauaugg	126	2936508	2698413	1825397	2539683	4761905	5238095	0.94118	160870	-55.2	-53.8	0.02783	8.01	-4380952	-0.92000
spe-miR5303c-2	ucuaaguugcggacucuucaguuucaaugcggcacccgugucugauucuccaaaaauacacuacuuuuggagaauccgacacgcacccauugacaauuuugaagaguccagcaauugca	119	1848739	2773109	2605042	2773109	4453782	5546218	100000	0.70968	-55.9	-55.9	0.17403	4.28	-4697479	-105472
spe-miR5303e	agggcuauguugcucgaacucuuccaaaaugucaacgggugagugucggacucuucaaaauuaguguacuuuuggagaaucugacacgggugcaacaucgaaagugaagaguccgggcaacuuagcaug	129	2713178	2790698	1937984	2558140	4651163	5348837	0.91667	140000	-49.1	-48.91	0.06095	9.77	-3806202	-0.81833
spe-miR5303f-1	aagagauuaucucucuuuuuauggaaacucuuuaccuauguugcucggacucuucaaaaauguuaaggggcgcgugccggauucgccaaaaguaguguauuuuuggagaaucugacacggguuuggcaucgaaagugaagaguccacgcaacauagcucuuuacuucuaguuuucuacacgguauguuagaaguaccaacuuucuugaauuuguuuuuuuguaacggaccuuauuugucuuuaacaaaaagcaaaaagaauuccacaaucuaaucacagguuugcgacaaauugaaaugcauaaucugac	310	1903226	2967742	1838710	3290323	3741935	6258065	110870	103509	-93	-89.5	0.00004	27.38	-3000000	-0.80172
spe-miR5303f-2	ccugacuuauguugcucggacucuucaaaaaugucaaagggugcgugucggauucaccaaaaguaguguauuuuuggagaaucugacacgggugcggcaucaaaaguaaagaguccgcgcaacuaagcuccug	133	2556391	2781955	2105263	2556391	4661654	5338346	0.91892	121429	-56.3	-54.5	0.07538	5.70	-4233083	-0.90806
spe-miR5303f-3	gguugauuaaagcuauguugcuuggaaucuucaaaauugucaaggggugugcgugucggauucgcaaaaguaguguauuuuuggagaaucugacacgggugcggcaucaaaaguaaagaguccgcgcaacuuaggauuuaagcacaa	147	2789116	2925170	1496599	2789116	4285714	5714286	0.95349	186364	-45.7	-42.9	0.01030	24.09	-3108844	-0.72540
spe-miR5303h	aacauuuuugaagagucugagcaacauagcugcuuaugguuuaggacuucuauccaaacauaacugcuuauucauaaaaccagcuucaauacuuaaauggucucauacaauguauuguaugaauuucuaucaaguuaacuugccaauuuuaaaaaaaguaaaucacgguaaagcccuuguuuaaauuguacuauaaauaccaaacguaguuugagggaauaaucaaguuuguccuucucaugaucuuucccauauuagcagucuagcuuacauuuucuuuugcuugauaugauugagucaaauauuuuaaaccuuuguugcucggacucuucaaagauauc	341	1407625	3196481	1759531	3636364	3167155	6832845	113761	0.80000	-79.9	-55	0.00002	89.56	-2343109	-0.73981
spe-miR5368	cuaaccuugugucaggaccuacgggccaagggacagucucagguagacaguuucuauggggcguaggccucccaaaagguaac	83	2891566	2530120	2530120	2048193	5421687	4578313	0.80952	114286	-33	-33	0.44866	1.92	-3975904	-0.73333
spe-miR6024	agaugaggaaguggagaaacaacacuugcuaaaggaacuucaccagucaucucuuuucuuuuggaguuuuuuuagcaagaguuguuuucccucuucucaauu	102	1862745	2647059	1862745	3627451	3725490	6274510	137037	100000	-41	-41	0.07024	12.97	-4019608	-107895
spe-miR6027	uuuccauaauuuuacaugauuauggguagcacaaggauuaaugugaaacaaauaagugauaugcaaagaagauggagauucaauuguuuauuguuacgaagaaaacacuuuuguguuucucgugaauccuucggcuauccauaaucauguugaaugugugacuu	164	1951220	3231707	1280488	3536585	3231707	6768293	109434	152381	-55.7	-45.9	0.01300	27.23	-3396341	-105094
spe-miR6144	uaauucaacaacaauaauggcaacuucuucaucauguucuuuaucuuccucuaaaucuucuaccacuugugguucuccacguggacaucgucggaucaauuccgauguuguggggcccuucucuuucaucgggaccggugccggaggagguuugaagaagaguagauccauagcuuuuguugcaagau	188	2127660	2287234	2287234	3297872	4414894	5585106	144186	0.93023	-58.4	-44.07	0.03128	29.81	-3106383	-0.70361
spe-miR6440b	cuacaagauaccauaggaaauauuauugaauuaucuuucaacgucgccgaguuugaucaauuucgaguuuguacgagggagauaugcuuuuuugaaguugggaugucuagauaaagaaagucaaaaccggauuuuagaagggaauuguggucuuuucacaacccaauuaauuaaauuucuuugugguaauuuugaug	197	2081218	3096447	1269036	3553299	3350254	6649746	114754	164000	-47.2	-47.2	0.00377	22.18	-2395939	-0.71515
spe-miR6478	aaauggagaaaauaaaauauacauagcuuacacuauuagccuacucauaaggauuacucauaaagagaguaauuauuaguuaaacauuuuuguuugacuaauaaagcagcaaccgaccuuagcucaguugguagagcggaagacuguaguuggugaaaagccuggcagauaaucuuuaggucgcugguucgaauccggcaggucggauuuuuuuauguuuuuuucuaucuacaacacgaaaaaauauaaucucguaucguaaguaggucuuaauuguuguuguuuuuauacuuuuuuuuaucuacacaa	309	1812298	3203883	1488673	3495146	3300971	6699029	109091	121739	-73.8	-63.1	0.00007	65.34	-2388350	-0.72353
spe-miR7696c	uuuugaugguuuaaggcuuucaaguuucguugugugcaucgucuccuaagguccauuuuauguuuuaauuggguugauuuauagcaagugaauuaugaauugugacuuccaaggaaggaacuuuuuuuguuguaauaccauacaagucaaugguagagguucucucuuuuuugaauuaugaguacuugaaacucaaauagcuuccaacggaauuuggaaaacuauuuauaacaucauuc	239	1882845	2761506	1380753	3974895	3263598	6736402	143939	136364	-54.9	-54.4	0.00225	32.44	-2297071	-0.70385
spe-miR7980b-1	ugaccaugugauaucauaucaugauauuguauugugagauggaaucaguguuuggacauacgauuuuacgcugauuacaucucaugauuucauaucaugagaugugauaccauuuccuccaaaaaucaugauauggaaucauaugggau	149	1879195	3087248	1476510	3557047	3355705	6644295	115217	127273	-61.5	-58.6	0.04587	9.11	-4127517	-123000
spe-miR7980b-2	aagauacagaauccugagauggaaucaguguuuggacauacaauuucacguugauuccaucucauguuucaugucaugag	80	2000000	3000000	1750000	3250000	3750000	6250000	108333	114286	-27.4	-26.6	0.11557	11.26	-3425000	-0.91333
spe-miR7980b-3	gaaaugguaucacaucucaugauaugaaaucaugagauguaaucagcguaaaaucguauguccaaacacugauuccaucucacaauacaauaucaugauaugauaucacauggu	114	1491228	3771930	1842105	2894737	3333333	6666667	0.76744	0.80952	-33.4	-33.4	0.11747	5.54	-2929825	-0.87895
spe-miR7980b-4	aaauauggcaucacaucucaugauauggaaucaugagauggaauuagcguaaaaucgcuuguccaaacacugauuccaucucacuauaccauaucgugauauaauaucgcauagcu	116	1551724	3448276	2068966	2931034	3620690	6379310	0.85000	0.75000	-38.5	-38.5	0.10087	8.72	-3318966	-0.91667
spe-miR7980b-5	uaaaaucucaaaucaugauauagaauucucauaucaugauuuuuggagaaaaugguauuccaucucaugacaugaaacaugagauggaaucaacgugaaauuguauguccaaacacugauuccaucucaggauucuguaucuugauaugauauugca	157	1592357	3503185	1592357	3312102	3184713	6815287	0.94545	100000	-52.4	-52.3	0.06990	9.06	-3337580	-104800
spe-miR7980b-6	uuuaauuugcuuuguaacuccaugugauaccauaucacaauaugguaucgugagauggaaucaguguuuggacaugcgauuuuacgcugguuucaucuaaugagaugugauuccauauucucgaagaaaucauuaugagaauucccuaucauaauuuga	159	1823899	2893082	1572327	3710692	3396226	6603774	128261	116000	-42.7	-38.1	0.00359	27.12	-2685535	-0.79074
spe-miR7981	agacacgccuuaacuaaacuaagguccuauuaccccgaauccauuuuucuguaauuuuuuguacaauuuuucggcuuauauggcauccaaacgucucgcacgcgcuucaucuauguagagucacggagugugccacauaagcuaaaauguguauaaacuaacaaaaaaaaugauuuuggagguaauaggacuuuaguuuaguuaaggcaugucu	214	1775701	3084112	1915888	3224299	3691589	6308411	104545	0.92683	-92.5	-92	0.02437	18.17	-4322430	-117089
spe-miR7983-1	uauuuuuagcggcaauugucacucuuuguauaugucccuaaagccuuuagcgacauugguucuaaggacacuuaacuaaugccgguaaagacuuuaacauucuuuaauagugucaauauuuaaugccgcuaaaaguu	137	1605839	2919708	1824818	3649635	3430657	6569343	125000	0.88000	-45.9	-45.8	0.11629	4.48	-3350365	-0.97660
spe-miR7983-2	uacaaaaaugaccauuagcggcauuuaaaucuuauuugccgcuaaauauguauuuuuagcggcaauugucacucuuuguauauuucccuaaagccuuuagcgacauugguucuaaugacacuuaacuaaugccgguaaagacuuuaacacucuuuauuagugucaauaucuaaugccgcuaaaaguuauuuuuguu	196	1428571	2959184	1836735	3775510	3265306	6734694	127586	0.77778	-64	-60.1	0.02231	15.33	-3265306	-100000
spe-miR7983-3	ucccaucacaacaacaaaaaagaccauuagcggcauuuaauucuuaauugccgcuaaauauauauuuuuagcggcaauugucacucuuuguauaugucccuaaagccuuuagcgaaauugguuguaaugacaguuaacuaaugccgguaaagacuuuaacacucuuuauuagugucaauauuuaaugccgcuaaauguuauuuuuauuguagugcauguuu	221	1493213	3076923	1764706	3665158	3257919	6742081	119118	0.84615	-67.2	-65.4	0.01364	17.74	-3040724	-0.93333
spe-miR7983-4	uguauuuuuagcggcaauugucacucuuuguagauguccuuaaagucuuuagcgacauugguucuaauggcacuuaacuaaugccgauaaagacuuuaacaccuuuauuagugucaauauuuaaugccgauaaaaauugu	140	1642857	2928571	1642857	3785714	3285714	6714286	129268	100000	-38.6	-38.6	0.05872	10.75	-2757143	-0.83913
spe-miR7983-5	uguauuuuuagcggcaauugucacucuuuauauauguccuuaaagucuuuagcgacauugguucuaaugacacuuaacuaaugccgguaaagacauuaucacucuuuauuaguguuaauauuuaaugccgcuaaaaauuau	141	1418440	2978723	1631206	3971631	3049645	6950355	133333	0.86957	-37.8	-36.5	0.02909	17.76	-2680851	-0.87907
spe-miR7983-6	uugacacuacaacaaaaaugaccauuagcggcacuuaauucuuaauugccgcuaaauauguauuuuuagcggucauugucacucuuuguguaugucccuaaagucuuuagcgacauugguucuaaugacacuuaacuaaugccgguaaagacuuuaguacucuuuauuaguguuaauauuuaaugccgcuaaaaguuauuuuuguuauagugugac	216	1620370	2870370	1712963	3796296	3333333	6666667	132258	0.94595	-76.1	-74	0.00652	18.79	-3523148	-105694
spe-miR7983-7	ccacacuacgauaaaaauggucauuagcggcauuuaauucuuaauuaucguuaauuauguauuuuuagcgauaauugucacucuuuguauauauuccuaaagccuuuagcgacauugguucuaaugacacuuaacuaaugccgguaaagacuuuaacacucuuuauuagugcaaaauuuaaugucgcuaaaaguuacuuuuguuguagugcac	213	1455399	3051643	1690141	3802817	3145540	6854460	124615	0.86111	-58.9	-58.9	0.01200	13.43	-2765258	-0.87910
spe-miR7984	caaaggaaaaaaaaucugaaauauauccuaacgcugacuuguaauaaucccaaacuuuggaaaugacucuuugcccuugcacuauuuaauagaucuuguccauguggucacauauauaccuuuaaaauacacuauuaaauagugcugagguaauagauccuaaucacaguuugaaauuguugcagcaauuucggucaaaguucagauauauuucgaaccuuuuuccuaaa	230	1391304	3478261	1826087	3304348	3217391	6782609	0.95000	0.76190	-66.5	-65.7	0.02502	15.80	-2891304	-0.89865
spe-miR7984b	uacgauaucaaacuuuggaaaugaccuuuuaaccucuacaucauuuaauaguguauuccacguggacauuauauauauugcauauuacaaauaguaauguguccacgucggcacauauauaccuuuaaaauacacuauaaauagugcagaggguaaaaggucuuucauaaaauuugguauuguaauaacacuuucgaucaaaguu	205	1414634	3560976	1609756	3414634	3024390	6975610	0.95890	0.87879	-67.3	-62.7	0.00723	17.82	-3282927	-108548
spe-miR7984c	aaaucugaaaaauacuucaauuugagcugacauuguugccaaacuuuaagaaugacauuuuacccccugcacuuuuuaacaauauauuuuaaaaguauauauguguccacguggacacaacacuauuuaaaaugaugcaauauuuaugauguccuaaaauacauuauuaaauagugcagggguaaaaaaguccuucauaaaguuugguaucguaacaacaauuucgaucaaaauucgaauauauuucucauuuucaaccuaaauuuuacgaguuaauaccucagauggucacucaacuuugcacuauucucucagaaag	319	1253918	3605016	1755486	3385580	3009404	6990596	0.93913	0.71429	-79.9	-71.3	0.00003	52.62	-2504702	-0.83229
spe-miR7987	uuuagcguaaguaccaacacuaguugaucuuauugaugacaaaguuaauuuucuugcaaaaucgauuuguguccaucuaguguugauauuaagcuuua	98	1632653	2959184	1428571	3979592	3061224	6938776	134483	114286	-23.3	-22.2	0.05915	17.14	-2377551	-0.77667
spe-miR7990a-1	ccaaggcaaaaaguuuuuaccauuugaaguuucacaaauuuacaacugcuuuuucugaguuacacucuuuguuuuugugaaacuucaaaugaucguaacuuuggccucaa	110	1363636	2909091	1909091	3818182	3272727	6727273	131250	0.71429	-34.9	-34.9	0.19711	7.37	-3172727	-0.96944
spe-miR7990a-2	aacauuuggggaaaaaaguaugaccguaugaaguuucaaaaauuuacaacuacuuuuauugaguaacacucuuuaauuuggugaaacuucaaaugaucguaacuuuggccucaaauauc	119	1512605	3613445	1512605	3361345	3025210	6974790	0.93023	100000	-32.3	-23.3	0.05367	16.03	-2714286	-0.89722
spe-miR7992	acacuauuggccucaauuuccaaucaauacuccaacuuuggagugcacauccagauacuucaaaucauguccacuauaucaauugaacacuccaacaguccaacuuacaaaaagaacuuguagacaccaccaaaauuuacgugucacgucaacgucgaguguccacaagaucagugggacagaguugagaugucuagaugugcacuccaaaguuggagaguauuaucuaaguguuaugccaaaagaaa	248	1693548	3467742	2298387	2540323	3991935	6008065	0.73256	0.73684	-83.6	-77.7	0.00161	22.87	-3370968	-0.84444
spe-miR7993a	cuuauguaucaaguagauaaguuaaacacuuaaaaugucaaccuucuugauaauaugcauuugucucaauaagccguaaaacuucaccccuauggcaauugaggcugauguguguccuuaaaggagaggagaugacauauuuuaugugguuaacuuaaaucuaucuucuaucaugcu	177	1694915	3163842	1694915	3446328	3389831	6610169	108929	100000	-51.8	-45.2	0.00151	18.51	-2926554	-0.86333
spe-miR7993b-1	caccucaaccccuaauacaguguuccaauuagacacuuuugguucaaauguuggggaaauuuugaguggucuuguacgucuauuugguaguuaaguuaaccacauacaguaugucauuucauuuuauuuuacacauucaccucgauaagccguaaaccacaugcauuuuccacuugagguugauguguauaauuaauggacagcuuaauuuacgugguuaaauuaacuaccugggucaaaaguguuuaccucaaacacuuuauaggaguugaggug	276	1811594	2862319	1811594	3514493	3623188	6376812	122785	100000	-87.2	-81.42	0.00014	33.99	-3159420	-0.87200
spe-miR7993b-2	uccuuuaauuauaugcaucaaccucaaguaggaaaugccugagguuuaugacuuucugaggcaaguguuauaauuaaaguaaaugacauauuuuaugugguuaacguaauuaccuaauaaacgacagagaaugccaaauuaaguucaaaauuuaaauugaaagugucuaaugggaacucuuuauuaggaguugagguguucaauuggaagagacuuaguuugaguaucuaaauaaaaau	239	1882845	3640167	1129707	3347280	3012552	6987448	0.91954	166667	-51.3	-43.2	0.00101	62.74	-2146444	-0.71250
spe-miR7997a	aauuuguuaguauauauaugguaauugaacccuauaugcugcucggacucuucaaaaaugucguuacguccgugucggauccuccaaaaguagugcauuuuuuuaaggaucugacacaucaacauuuuugggaaauccggaucuauugcuuuugguauaaaccauguauaaacacauacaaagg	184	1793478	3043478	1793478	3369565	3586957	6413043	110714	100000	-48.6	-44.8	0.00508	31.25	-2641304	-0.73636
spe-miR7997a-1	caaucuaugcugcucggacucuucaaaaaugucgauaggugcauguaagauacuucaaaaauuaugcauuuucaaagaauucgacacgggugaugcaacauuuuuggagagucugagcaacauagacga	129	2093023	3333333	1782946	2790698	3875969	6124031	0.83721	117391	-48.2	-48.2	0.09329	8.88	-3736434	-0.96400
spe-miR7997a-2	auggcaugcugcucggacucuucaaauauguugcuaggucuuuguuggauccuccaaaaguagugcauauuugaaggauccgacaugagugcgguaacauuguuggagaguccgagcaacauagcaga	128	2656250	2656250	1875000	2812500	4531250	5468750	105882	141667	-65	-63.7	0.03423	9.28	-5078125	-112069
spe-miR7998	uauagacgguagguccagucacgguccauuaguggguagaccuagauuucucaucuaggauguuugaguaugugucuaacuaccgaggcuagugacggaccguagaucaauccacgguccauacugcacguuuaucaaugaucacuuagaguuaaauuuaaaagucuggaugaaaaauucuaaguguggacccacggaggacccauggaccauggaucgacccguacuuca	231	2380952	2813853	2121212	2683983	4502165	5497835	0.95385	112245	-75.1	-67.6	0.00164	45.87	-3251082	-0.72212
spe-miR8001a	cugacacuauaacaauuugugaauuaaauggggauuuuccuggggauuaguaugaaaauucgcggggaacuuauuuuucugcauauuuucauacuaauccccacggaaaucuccauauaauuuacacuuuucuuguagugugaa	144	1736111	2916667	1666667	3680556	3402778	6597222	126190	104167	-72.8	-72	0.13632	6.44	-5055556	-148571
spe-miR8001b-1	gcauucaacaguaaaauucauagucaguguuacuaauauagaggauuacaaaaguggcuuauuaugaaugaaauauaauugaaaggaacaggcuaauuacuagacgcgugaacacuauaagaagagggugaucuauauggagauuuuccuggggguuaaguaagaaaauuugcaggaaaauuucguguggauuuucauacuaauuccuaggaaaaucccauguaauucacaguuugaaugcauuaaaaagggacaaauuuuagcggauggugcugcuacguggaaagacagaaaacagaaaacagaaaacaagcacuacucagaauuuuuacuuagaaucu	341	2082111	3841642	1319648	2756598	3401760	6598240	0.71756	157778	-87.2	-85.2	0.00014	28.98	-2557185	-0.75172
spe-miR8001b-2	aaacacuacaagaaaaggguaaauuacauggggauuaguaugaaaauuugcagggauuacccuguaauucacacuuuucuuguagugaaa	90	2000000	3777778	1333333	2888889	3333333	6666667	0.76471	150000	-34.1	-34.1	0.32729	5.28	-3788889	-113667
spe-miR8005	guuuuagggucuacgaccuaagauuuaugguuuagaguuuaggauuuaguguuuugauuuuagggucuaggccuugagguuuagaguuuaggguuuaggguuuaugccguaagguuuaggguuuaaggauuaggcuuaagauuuagauuuugggguuuagacccuaaggu	170	3000000	2176471	764706	4058824	3764706	6235294	186486	392308	-61.2	-61.1	0.01259	35.46	-3600000	-0.95625
spe-miR8006	guaaaugguaugcaaauuaucccauuauauuuuugagacgcuggugucucuaccguucaaaaacuagagcauauacaauauguccuucacucuaacggaagacuaaauagggacacgugacacaaucuuaucugucgauaaauguuuaagauuauaccauguccguuaguauaaaugauauauauguucuaguuuuuggacggcaggggcaccaaugucccauaaauaugacgaaauauauuuacauaucauuuau	256	1679688	3320313	1718750	3281250	3398438	6601563	0.98824	0.97727	-90.9	-88.3	0.00127	24.68	-3550781	-104483
spe-miR8007a	accuacucccuccgucccauuuuaugugacacuuuucggauuucgagauucaaacaaguguaucuuugaccauaaauuuuucauagauauuuuaaacauuuugaauuaucaccuauugugacuuauaguacuuuuuacguaguuuguaaauauauaaauuucguuuaaaaaaauugaagauuucaugcgcaaauucucggucaaauuuaaacgguuugacucucgaaaaaugaaaagugccacauaaauugggauagagcaaguauua	268	1417910	3320896	1604478	3656716	3022388	6977612	110112	0.88372	-80.1	-75.4	0.00092	29.31	-2988806	-0.98889
spe-miR8008-1	uuuuguccgucgcuuuuuugcuuuauuuuuuucaaauaaacccagaaaagcgacggacaagguucuuugguccgucacuucucuagguauuuuaaaaaauuaauuucaaggaaagcgacagacauug	127	1732283	2834646	1811024	3622047	3543307	6456693	127778	0.95652	-42.6	-40.8	0.01050	19.08	-3354331	-0.94667
spe-miR8008-2	uccaucucuuuuuucaacuaaacucagaaaagcgacggacagaaaccuuuaguccgucgcuuuuccggcuacuuuaaaaaauucauuuccagaaaagugacggacaguguccuuuaguccgucgauuuucugagauuuucaaaauauaaauuua	154	1493506	3051948	2142857	3311688	3636364	6363636	108511	0.69697	-49.7	-45.7	0.02256	11.33	-3227273	-0.88750
spe-miR8008a-1	caaaaaaauugcagaaaaagcaauggacagcguggucuaguccguugcuuuucuugguuuuuuuaaaaauaauuuccagaaaagcgacgaacaguguccuuuuguccgucgcuuuuuugggauuuuucaa	130	2000000	2846154	1692308	3461538	3692308	6307692	121622	118182	-49.6	-49.6	0.01602	11.71	-3815385	-103333
spe-miR8008a-2	uaauuuccagaaaagcgacgaacaguguccuuuuguccgucgcuuuuuugggauuuuucaaaaaugaaauuucuacaaaagugauaaacggcgucgcauuucgggaauuaaaaaaaaacauaucggcggaguaugucgcuuauguuuaaaaaauuaaaaaauaauaauaauaaguucacgacagugucugucgcuuugggaaaagc	206	1941748	3543689	1504854	3009709	3446602	6553398	0.84932	129032	-55	-28.8	0.00236	78.49	-2669903	-0.77465
spe-miR8008b-1	aaacccagaaaagcgacggacaggguccuuaagucugucgcuuuucuggguuuu	54	2592593	2407407	2222222	2777778	4814815	5185185	115385	116667	-35	-35	0.29561	2.40	-6481481	-134615
spe-miR8008b-2	uugaaaauugcagaaaagugacguacuaaaggacccuauccaucacuuuucugaaaauuauuuuuuugaaaaacccagaaaagcgacagacuuaaggacccuguccgucgcuuuucuggguuuauuugaaugaauuaugcaaaaaagugauggacaaaacgacccuguccgucgauuuuuucugcauuuuuuac	194	1752577	3144330	1907216	3195876	3659794	6340206	101639	0.91892	-73.9	-73.9	0.02030	12.64	-3809278	-104085
spe-miR8008b-3	uugucacuuuucuggguuuuauuuuuuuaaaaaacccagaaaagcgacggacauuguucuuuaguccaucgcuuuucaagaguuccaaaaaaugaaacuuccagaaaagcgaugg	115	1739130	3130435	1826087	3304348	3565217	6434783	105556	0.95238	-45.1	-42.7	0.04896	10.47	-3921739	-110000
spe-miR8011	gacacuagucgagugagacucauuuuugucucacaaaaauuaagcccauuugagucuacacuuuuaugugagacaaaaagaagucucacacaacuaguauu	101	1584158	3465347	1980198	2970297	3564356	6435644	0.85714	0.80000	-37.4	-35.67	0.08846	8.95	-3702970	-103889
spe-miR8011a-1	ugaugaacuuuguuuugugucucacacaacugauguaaguugugugaggucucuuuuuguuuuaaaagucagugcgacccaaaucguuggacucaccaacucgugaaauaaaaagaagucucacgcaacuugcguuaauucugugagccgcaaaguaaauuuucaaau	168	1964286	2916667	1845238	3273810	3809524	6190476	112245	106452	-66.1	-65.7	0.01854	12.98	-3934524	-103281
spe-miR8011a-2	cagcugacacuaauuauguggggcuucuuuuugucccacaaguuggugaacccaaaucauuacacuucuggguccaccgacuuguaaaauaaaaagaagccucacagaacugguguuaguug	122	2049180	2868852	2213115	2868852	4262295	5737705	100000	0.92593	-66.4	-66.1	0.22206	2.25	-5442623	-127692
spe-miR8013	uuaaaaaaaacaaaaucgaugcuguggcagcaacuucguccaaaaaauuuuuuuucuuaaaaucgcugccauugucaaaaaaaauuuugacauaagagggaggcaaacaagcuagcagccucuauugcuggcuugcugcaaagauaggaaaaagaaaucgcugcuauaguaacaauuuaauuuuuuuaaaaaaaauauuguacaugcaacgauauuaauagaaaaguuaugguauuaauuuuuucagaagaaaaucgcuucgucaggagcgauuuugcucuuuuaau	287	1672474	3763066	1463415	3101045	3135889	6864111	0.82407	114286	-80.5	-79.5	0.00093	36.98	-2804878	-0.89444
spe-miR8016	agcaaacgcuugcuugccuaugcuagaaaaaguauaauuuucaugauagcaguaugcauggucuuuucuuucaaaaauauauaauuacaccuaguaauuauauauuuuugaauggaaggcccauguguauuucauucuugaaacuuuuucucauagguaaugaacauuucca	172	1453488	3197674	1569767	3779070	3023256	6976744	118182	0.92593	-63.9	-62.8	0.07146	6.87	-3715116	-122885
spe-miR8019	auuauuauacucccucuguuucauaaagaaugaccugguuugaguugacacgguguuaaagaguauaaagaagacuuuuugaaucagguuguccuaaauuaauguuaggugaaauguacaaaauuguccuuugaucuugugggcuuaaacaugcugcauggagaguuuaaauuaaaaucuuaccaaaaaaaaaagaaagagauuauuauuuuugaaacacacuaaaaagaaaaggaggucauccuuuuagaaacggagggaguucaugaa	270	1962963	3703704	1222222	3111111	3185185	6814815	0.84000	160606	-65.1	-58	0.00012	48.19	-2411111	-0.75698
spe-miR8020	gaauuucauugaguauguuguuguuguaaagcauacugaauuaaugcaaguacaaaaguuacaacaacaacauacuugcugaaauacc	88	1590909	3863636	1477273	3068182	3068182	6931818	0.79412	107692	-32	-32	0.23198	3.42	-3636364	-118519
spe-miR8021	auucaaggcucaaacucgagaccucugauuaaggauggauauuucauauacauccccucguaauuauuguugguucuuaacuuauaauaauaacauuauucacacucacuugcauauuaugcaauauguugaauuaaguuauugaguucuaccaauaauauuguguuggagaagaaguuaauauuacuucauccuuaaccagaaguuucaaguuugagucuuggca	226	1504425	3185841	1637168	3672566	3141593	6858407	115278	0.91892	-71.9	-65.97	0.00231	33.09	-3181416	-101268
spe-miR8024	cuuggaguauuugaagacuuuagcuugcacuuggaggauuuaaagacuucagcuugcaaacuuggaggauuugaagacuucaacu	85	2352941	2823529	1529412	3294118	3882353	6117647	116667	153846	-24	-24	0.07273	5.16	-2823529	-0.72727
spe-miR8024a	uuaaagaauuugaagacuucagcuugcagaaaagaauuugaagacuucaaguugcagaguuaaagaaucugaagacuuccaccuggagacuuaaaguauuugaagacuucaacuugcauuguugaaugauuugaagacuucaucucgcauacucggggaauuugaagacuuuagcuugcauacuuggaggauuugaagauuucaacuugcauacuccgggaauuugaaaacuucaaucuuaaa	243	1975309	3333333	1563786	3127572	3539095	6460905	0.93827	126316	-62	-55.2	0.00064	53.56	-2551440	-0.72093
spe-miR8025	ucauacaucauaaagaaauauuuuaccacacacuacacaugcaauuaaauuaguauaagucgccauuauguuuuucuuaaccaagcugaaucauauaauggugacuuauacuaauuuaauugcaugccgagugucug	137	1240876	3503650	1824818	3430657	3065693	6934307	0.97917	0.68000	-56.1	-56.1	0.34591	3.73	-4094891	-133571
spe-miR8026	uagucguaaauugguuucuaccuccuugcccuaacuuuauauuaccacaaccguuagcgauggaauuaauguagagaauaugugguaacccuaauggguggagggaggaccaauuuacagaggu	124	2338710	2903226	1774194	2983871	4112903	5887097	102778	131818	-39.4	-38.2	0.01056	19.12	-3177419	-0.77255
spe-miR8032a	ucgaucaaaaguucaagaagaugacaucaaaauccaauucugaugauuccaucaguuccggaagggucauuuuaggcuaguagcauugucgacaugacucccgaaguuuucagugugaguuggugugauuaggcguuuuaacuuuaaguuaaagcuaacuuugacuuuagucaacauucugaguaaacgcgcucggaugagaauuccgucagcgcugcuagcuccggaaugucgaguuuggucuaguuugacccuucuuucauguucugagguuuuugauauu	283	2261484	2508834	1837456	3392226	4098940	5901060	135211	123077	-89	-80.4	0.00018	50.88	-3144876	-0.76724
spe-miR8036	gggagggaucgaaagguaauaaggauuuauauauuuuuucgauuugauugggaaaaaaaagaauuaugucuuuccgaugccuccca	86	2325581	3255814	1162791	3255814	3488372	6511628	100000	200000	-28	-25.9	0.06799	15.77	-3255814	-0.93333
spe-miR8038a	uauuuuucaagucaaaacaguuucuccuugugaguaaguuggaucucaugcucguuaaaccacaagauauguagaaugcguccuaacaugagauucaguuuacucacaaggaaaaauuguuuuugcuugagaagca	136	1838235	3161765	1691176	3308824	3529412	6470588	104651	108696	-58.3	-58.3	0.11703	9.15	-4286765	-121458
spe-miR8039	uagaacuaucagaaguuacguuuuccuaucugaacuaucaccaucguucagguaggaagaggaaacaauugacaguugaguuguguuuuaauacauggauggugauaguucagguaagaaaagggaacaacugauaguugga	142	2464789	3380282	1267606	2887324	3732394	6267606	0.85417	194444	-56.8	-53.1	0.06216	9.51	-4000000	-107170
spe-miR8042	uaccuauauaguauguuaaaccaccagauaagcacuuccaucuaauuucuaaaagguggucaagggaacgagguggugaaacacaugugacuugacacaacuuucagaaauuagacugaaaugcugaucugguuucuuauauacauuauacauaguuu	158	1772152	3417722	1708861	3101266	3481013	6518987	0.90741	103704	-52.2	-52.2	0.05278	13.07	-3303797	-0.94909
spe-miR8045	auuuuuccuaacugaacuauaucaacuuaucaaauauuguucucuuuuuucuaccugaucuacucugcugggccgacacugacacugagagacuaaagcuaggggagcuaaugggauucauuaacuauuuaucaauuauacaucagcugucaguuguuuccuuuuacuagaugaaauaucaucacuguucauuuaggauaaggaaauugauaguugagguguguuucgauaaacauuugauaauaguuuaccugggaaacua	262	1717557	2977099	1679389	3625954	3396947	6603053	121795	102273	-67.4	-52.8	0.00008	47.26	-2572519	-0.75730
spe-miR8047	cauauuuacaccagguagucaauuuugugcccuuguaucaacaauuugaccauuuuuucgaaauuagacccauggucugaauaccaguuuugaacuuugaaauacagaccagguggccacuuucgaacuucagaucacugggcuaauuuugaaaaaguggucaacuucuaaauacaaagccacaaaugagguuauuuguguaaaucag	208	1730769	3173077	1923077	3173077	3653846	6346154	100000	0.90000	-69.3	-62.1	0.00101	23.38	-3331731	-0.91184
spe-miR8051	aaccaggucauauaauaaaucacacaaacagauauauaauaguuguucuauucuuaguucucuccaauugcaauggccucuucaaaauaguuuauauuucacauuauaaaaaaaaauugggguggagggagaauuagaggggggguuagauuacaguuuugggaauugaauccucaccaacaaggugggaguucaauuggccuaccgacuaagcaauuaaaauuccccuucuauuucacaugaaaacuuggugaacuagaaucggcgaaauucuaauagauagauaguaugguagaaagauucaucucaugugaguuuuuuuaugaccaugaua	334	1916168	3443114	1526946	3113772	3443114	6556886	0.90435	125490	-83.3	-58.45	0.00003	85.19	-2494012	-0.72435
spe-miR8175-1	aaucaagaaaauauuaacuaaacuauagugauaaguucaaguuaaucuaaaagcuaugauccccggcaacggcgccaaaauuuauuacgcucaaacuuacuucucaaauaagaaguaaagcggucgugucaaguaaauaacccaacuaguaagguugggaucguucccacgaggaaaauagucuagacuuaacuucaacuuguuauuacuauuguuugguuaaugacuuccuuggaa	237	1687764	3586498	1814346	2911392	3502110	6497890	0.81176	0.93023	-69.3	-67	0.00042	27.82	-2924051	-0.83494
spe-miR8175-2	nnnacgaccgcuuuacuucuuauuugagaaguaaguuugagcguaucaaauuuuguauagugguacguauucccgccugucacgcgggugacccggguuggauccccggcaacggcgccaaaauuugauauacucaaacuuacuucucaaauaagaaguaaugcggucguuuc	173	2196532	2485549	2196532	2947977	4393064	5433526	118605	100000	-93.7	-91.6	0.13394	20.41	-5416185	-123289
spe-miR827	guuuguugauggucaucuauucaucauaucauuuggcauaguuuaugcaaccauuaauaugucaugauuagaugaacaucaacaaaca	88	1477273	3295455	1590909	3636364	3068182	6931818	110345	0.92857	-33.5	-33.5	0.10637	10.78	-3806818	-124074
spe-miR828a	auuuacauucacuucuuugggaaagccucuugcucaaaugaguauuccaacaaaugucuaauugacauacuuuugagauacucauuuggguaagaaguuuuaccaggaagguuguacuu	119	1764706	2941176	1680672	3613445	3445378	6554622	122857	105000	-48.2	-48.2	0.09018	5.37	-4050420	-117561
spe-miR9469	ccaaagcuaacucaugaggagagguuuguccaaguccauauaaggagaccaaauuccuuaagaugucccacagcgguagagguaugggaauucggucuucuuauauggacuugacaaaccuauccucaugagcuagcuuug	141	2269504	2907801	2127660	2695035	4397163	5602837	0.92683	106667	-85.1	-85.1	0.19186	4.69	-6035461	-137258
spe-miR9471b	uugagauucaguugauuucugaggugcucacucagcuaauaguuauuguuuaagaaacucgauaauauuggcagcaaggagaauggugacuuucaggaugauaacuauuggcugagugagcaucacugaaaucgacaugauucugag	147	2448980	2993197	1428571	3129252	3877551	6122449	104545	171429	-64.5	-64.4	0.05632	9.57	-4387755	-113158
spe-miR9473-1	aaaacaauauuggcuguaaaucugaacucguuuuacuccacuagucucuucuucuaguaaaugacauuacaugaugacuaguggugugaaacgaguuuagguuggugugaaacgaguu	118	2118644	2966102	1525424	3389831	3644068	6355932	114286	138889	-42.5	-41.6	0.04516	9.82	-3601695	-0.98837
spe-miR9473-2	cggaaaaugugagugaacuagcagauauuggcuguaaaccuaaacucguuucacaccaaccuaaacucguuucacaccacuagucaucauguaaugucauuuacuagaagaagagacuaguggaguaaaacgaguucagauuuacagccaauauuguuuugcuugcacgcauuuuggu	178	1910112	3202247	1966292	2921348	3876404	6123596	0.91228	0.97143	-56.8	-47.8	0.00379	33.80	-3191011	-0.82319
spe-miR9476-1	ccuguccaaaacugcuauuggucuaguccugcaucucuuuuuauauuuuuuucguuaucaaaaaauauaaaaaaaaaugcaggacuagaccaauagcaggauggauug	108	1574074	3333333	1759259	3333333	3333333	6666667	100000	0.89474	-58.4	-58.4	0.42957	1.75	-5407407	-162222
spe-miR9476-2	agccaauccauccugcuauuggucuaguccugcauuuuuuuuuauauuuuuugauaacgaaaaaaauauaaaaagagaugcaggacuagaccaauagcaguuuuggacag	110	1727273	3363636	1636364	3272727	3363636	6636364	0.97297	105556	-64.8	-64.8	0.64210	1.56	-5890909	-175135
spe-miR9477	uaucugaacuaucacuaaacguuuaucgacacacacaccucaacuaucaguuguucucuuuuccuaccugaaugauggugauauuccagguugggaaagggaacaacugauaguugagguauguuucgauaaacauuuggugauaguucagnaa	154	1948052	2987013	1818182	3181818	3766234	6168831	106522	107143	-92.3	-86.7	0.07699	9.40	-5993506	-159138
