# Supplementary material for: New insights into tomato microRNAs
Source: Sci Rep. 2018 Oct 30;8:16069. doi: 10.1038/s41598-018-34202-3 (PMC6207730; doi:10.1038/s41598-018-34202-3)
Supplement: Supplementary file 9 — Supplementary Table S12 [file 41598_2018_34202_MOESM9_ESM.xlsx]

## Sheet: Plan1
Supplementary Table S12. Characterization of S. lycopersicum miRNA target genes using psRNAtarget. Expectation (Exp), maximum energy to unpair (UPE).
Mature miRNA	Target	Exp	UPE	Star miRNA	End miRNA	Star target	End target	miRNA aligned fragment	Target aligned fragment	Inhibition
sly-miR1128	Solyc09g074860.3.1	2.0	-1.0	1	21	53	73	UACUACUCCCUCCGUCCCAAA	AAUGAGACGGAGGGAGUAGUC	Cleavage
sly-miR1128	Solyc07g018140.3.1	2.0	-1.0	1	21	1400	1420	UACUACUCCCUCCGUCCCAAA	GGUGGGGGGGAGGGGGUAGUA	Cleavage
sly-miR1128	Solyc08g082560.3.1	2.5	-1.0	1	21	309	329	UACUACUCCCUCCGUCCCAAA	UUUUGAACGGAGGGAGUAGUG	Cleavage
sly-miR1128	Solyc12g006690.2.1	2.5	-1.0	1	21	18	38	UACUACUCCCUCCGUCCCAAA	AUUAGGACGGAGGGACUAGUA	Cleavage
sly-miR1128	Solyc12g088240.2.1	2.5	-1.0	1	21	8	28	UACUACUCCCUCCGUCCCAAA	AAAGGGACGGAGGGAGUAUUA	Cleavage
sly-miR1128	Solyc08g006530.3.1	2.5	-1.0	1	21	75	95	UACUACUCCCUCCGUCCCAAA	AAUGAGACGGAUGGAGUAGUA	Translation
sly-miR1128	Solyc06g068700.3.1	3.0	-1.0	1	21	2835	2855	UACUACUCCCUCCGUCCCAAA	AUUGGGACUGAGGGAGUAUUA	Cleavage
sly-miR1128	Solyc11g011980.3.1	3.0	-1.0	1	21	566	586	UACUACUCCCUCCGUCCCAAA	GCUGGGACGGAGGUGGUGGUG	Cleavage
sly-miR1128	Solyc06g005590.3.1	3.0	-1.0	1	21	1659	1679	UACUACUCCCUCCGUCCCAAA	AUUCCGAUGGAGGGAGUAGUG	Cleavage
sly-miR1128	Solyc03g025790.3.1	3.0	-1.0	1	21	200	220	UACUACUCCCUCCGUCCCAAA	AACAGGAGGGAGGGAGUAGUA	Cleavage
sly-miR1446-1	Solyc09g008200.3.1	1.0	-1.0	1	22	1267	1288	UGAACUCUCUCCCUCAAUGGCU	CAAUGUUGAGGGAGAGAGUUCA	Cleavage
sly-miR1446-1	Solyc03g110950.1.1	2.5	-1.0	1	22	789	810	UGAACUCUCUCCCUCAAUGGCU	AGCCUUUGAGGGAGAGAGUUUC	Cleavage
sly-miR1446-1	Solyc08g007560.2.1	3.0	-1.0	1	22	47	68	UGAACUCUCUCCCUCAAUGGCU	AGCCAUAGAGAGGGAGAGUUCA	Cleavage
sly-miR1446-1	Solyc10g044910.2.1	3.0	-1.0	1	22	69	90	UGAACUCUCUCCCUCAAUGGCU	GCCCAUUAGUGGAGAGAGUUCA	Cleavage
sly-miR1446-1	Solyc03g116000.1.1	3.0	-1.0	1	22	794	815	UGAACUCUCUCCCUCAAUGGCU	UGGCAUUUGGUGAGAGAGUUCA	Cleavage
sly-miR1446-1	Solyc02g091260.1.1	3.0	-1.0	1	22	155	176	UGAACUCUCUCCCUCAAUGGCU	UUAUAUUAAGGAAGAGAGUUCA	Translation
sly-miR1446-1	Solyc12g094440.2.1	3.0	-1.0	1	22	976	997	UGAACUCUCUCCCUCAAUGGCU	CCACAUAGAGAGAGGGAGUUCA	Cleavage
sly-miR1446-1	Solyc02g080370.3.1	3.0	-1.0	1	22	105	126	UGAACUCUCUCCCUCAAUGGCU	AUUUUUUAAGGGGGAGAGUUCA	Cleavage
sly-miR1446-2-5p	Solyc09g008200.3.1	1.0	-1.0	1	22	1267	1288	UGAACUCUCUCCCUCAAUGGCU	CAAUGUUGAGGGAGAGAGUUCA	Cleavage
sly-miR1446-2-5p	Solyc03g110950.1.1	2.5	-1.0	1	22	789	810	UGAACUCUCUCCCUCAAUGGCU	AGCCUUUGAGGGAGAGAGUUUC	Cleavage
sly-miR1446-2-5p	Solyc08g007560.2.1	3.0	-1.0	1	22	47	68	UGAACUCUCUCCCUCAAUGGCU	AGCCAUAGAGAGGGAGAGUUCA	Cleavage
sly-miR1446-2-5p	Solyc10g044910.2.1	3.0	-1.0	1	22	69	90	UGAACUCUCUCCCUCAAUGGCU	GCCCAUUAGUGGAGAGAGUUCA	Cleavage
sly-miR1446-2-5p	Solyc03g116000.1.1	3.0	-1.0	1	22	794	815	UGAACUCUCUCCCUCAAUGGCU	UGGCAUUUGGUGAGAGAGUUCA	Cleavage
sly-miR1446-2-5p	Solyc02g091260.1.1	3.0	-1.0	1	22	155	176	UGAACUCUCUCCCUCAAUGGCU	UUAUAUUAAGGAAGAGAGUUCA	Translation
sly-miR1446-2-5p	Solyc12g094440.2.1	3.0	-1.0	1	22	976	997	UGAACUCUCUCCCUCAAUGGCU	CCACAUAGAGAGAGGGAGUUCA	Cleavage
sly-miR1446-2-5p	Solyc02g080370.3.1	3.0	-1.0	1	22	105	126	UGAACUCUCUCCCUCAAUGGCU	AUUUUUUAAGGGGGAGAGUUCA	Cleavage
sly-miR156a-1	Solyc07g062980.3.1	0.5	-1.0	1	21	442	462	UGACAGAAGAGAGUGAGCACA	AAUGCUUACUCUCUUCUGUCA	Cleavage
sly-miR156a-1	Solyc05g012040.3.1	1.0	-1.0	1	21	1458	1478	UGACAGAAGAGAGUGAGCACA	UGUGCUCUCUCUCUUCUGUCA	Cleavage
sly-miR156a-1	Solyc12g038520.2.1	1.0	-1.0	1	21	1430	1450	UGACAGAAGAGAGUGAGCACA	UGUGCUCUCUCUCUUCUGUCA	Cleavage
sly-miR156a-1	Solyc04g045560.3.1	1.0	-1.0	1	21	938	958	UGACAGAAGAGAGUGAGCACA	CGUGCUCUCUCUCUUCUGUCA	Cleavage
sly-miR156a-1	Solyc05g015840.3.1	1.0	-1.0	1	21	899	919	UGACAGAAGAGAGUGAGCACA	CGUGCUCUCUCUCUUCUGUCA	Cleavage
sly-miR156a-1	Solyc05g015510.3.1	1.0	-1.0	1	21	2554	2574	UGACAGAAGAGAGUGAGCACA	CGUGCUCUCUCUCUUCUGUCA	Cleavage
sly-miR156a-1	Solyc10g078700.2.1	1.0	-1.0	1	21	3613	3633	UGACAGAAGAGAGUGAGCACA	GGUGCUCUCUCUCUUCUGUCA	Cleavage
sly-miR156a-1	Solyc07g053810.3.1	1.0	-1.0	1	21	728	748	UGACAGAAGAGAGUGAGCACA	UUUGCUCUCUCUCUUCUGUCA	Cleavage
sly-miR156a-1	Solyc03g114850.3.1	1.0	-1.0	1	21	1731	1751	UGACAGAAGAGAGUGAGCACA	AAUGCUCUCUCUCUUCUGUCA	Cleavage
sly-miR156a-1	Solyc10g009080.3.1	2.0	-1.0	1	21	501	521	UGACAGAAGAGAGUGAGCACA	CACGCUCUCUCUCUUCUGUCA	Cleavage
sly-miR156a-1	Solyc07g005640.3.1	2.0	-1.0	1	21	390	410	UGACAGAAGAGAGUGAGCACA	CUUCUUCACUUUCUUCUGUCA	Cleavage
sly-miR156a-1	Solyc09g055250.3.1	2.5	-1.0	1	21	1070	1090	UGACAGAAGAGAGUGAGCACA	UUUGCUCACUUUCAUUUGUCA	Cleavage
sly-miR156a-1	Solyc01g005600.3.1	2.5	-1.0	1	21	1047	1067	UGACAGAAGAGAGUGAGCACA	AAUGCUUACUCUUUUCUUUCA	Cleavage
sly-miR156a-1	Solyc09g097880.3.1	3.0	-1.0	1	21	908	929	UGACAGAAGAGAGU-GAGCACA	CGUGCUCGAUUCUCUUCUGUUA	Cleavage
sly-miR156a-1	Solyc09g063030.3.1	3.0	-1.0	1	21	220	240	UGACAGAAGAGAGUGAGCACA	ACAGUUCACUCUCCUCUGUCA	Cleavage
sly-miR156a-1	Solyc04g025260.3.1	3.0	-1.0	1	21	2320	2340	UGACAGAAGAGAGUGAGCACA	CUUGCUUGCUUUCUUCUGGCA	Cleavage
sly-miR156a-1	Solyc01g106200.2.1	3.0	-1.0	1	21	1638	1658	UGACAGAAGAGAGUGAGCACA	GUUGUUUACUCUCUUUUCUCA	Cleavage
sly-miR156a-1	Solyc01g010370.3.1	3.0	-1.0	1	21	88	108	UGACAGAAGAGAGUGAGCACA	UUUGGUCGUUUUUUUCUGUCA	Cleavage
sly-miR156a-1	Solyc02g070280.3.1	3.0	-1.0	1	21	648	668	UGACAGAAGAGAGUGAGCACA	CUUGCUCUCUGUCUUCUGUUA	Translation
sly-miR156a-1	Solyc03g117547.1.1	3.0	-1.0	1	21	579	599	UGACAGAAGAGAGUGAGCACA	UAUACUCUCUCUCUUCUGUCU	Cleavage
sly-miR156a-1	Solyc07g039635.1.1	3.0	-1.0	1	21	1022	1042	UGACAGAAGAGAGUGAGCACA	ACUGCUACUUCUUUUCUGUCA	Cleavage
sly-miR156a-1	Solyc09g011750.3.1	3.0	-1.0	1	21	116	136	UGACAGAAGAGAGUGAGCACA	CCUUCUUCUUCUCUUCUGUCA	Cleavage
sly-miR156a-2-3p	Solyc09g019970.3.1	3.0	-1.0	1	22	2771	2792	GCUCACUUCUCAUUCUGUCAGA	UAUGGUGGGAUGGGAAGUGGGC	Cleavage
sly-miR156a-2-3p	Solyc03g097690.3.1	3.0	-1.0	1	22	3191	3212	GCUCACUUCUCAUUCUGUCAGA	AAAGACAGGAUGAGAAGUGAAA	Cleavage
sly-miR156a-2-3p	Solyc08g023280.3.1	3.0	-1.0	1	22	200	221	GCUCACUUCUCAUUCUGUCAGA	CUUGAAAGAAUGGGAAGAGAGC	Cleavage
sly-miR156a-2-3p	Solyc10g083690.3.1	3.0	-1.0	1	22	2	23	GCUCACUUCUCAUUCUGUCAGA	AAAGAUGGAAUGGGAAUUGAGC	Cleavage
sly-miR156a-2-3p	Solyc06g035580.3.1	3.0	-1.0	1	22	543	564	GCUCACUUCUCAUUCUGUCAGA	UGGGAUGGAAUGAGAAGUUAGU	Cleavage
sly-miR156a-2-3p	Solyc02g090515.1.1	3.0	-1.0	1	22	127	148	GCUCACUUCUCAUUCUGUCAGA	CUGGAGAGGAUGAGAGGUGAGA	Cleavage
sly-miR156a-2-3p	Solyc07g025210.2.1	3.0	-1.0	1	22	468	489	GCUCACUUCUCAUUCUGUCAGA	GAAGACAGUGUGGGAGGUGAGU	Cleavage
sly-miR156a-2-5p	Solyc07g062980.3.1	0.5	-1.0	1	21	442	462	UGACAGAAGAGAGUGAGCACA	AAUGCUUACUCUCUUCUGUCA	Cleavage
sly-miR156a-2-5p	Solyc05g012040.3.1	1.0	-1.0	1	21	1458	1478	UGACAGAAGAGAGUGAGCACA	UGUGCUCUCUCUCUUCUGUCA	Cleavage
sly-miR156a-2-5p	Solyc12g038520.2.1	1.0	-1.0	1	21	1430	1450	UGACAGAAGAGAGUGAGCACA	UGUGCUCUCUCUCUUCUGUCA	Cleavage
sly-miR156a-2-5p	Solyc04g045560.3.1	1.0	-1.0	1	21	938	958	UGACAGAAGAGAGUGAGCACA	CGUGCUCUCUCUCUUCUGUCA	Cleavage
sly-miR156a-2-5p	Solyc05g015840.3.1	1.0	-1.0	1	21	899	919	UGACAGAAGAGAGUGAGCACA	CGUGCUCUCUCUCUUCUGUCA	Cleavage
sly-miR156a-2-5p	Solyc05g015510.3.1	1.0	-1.0	1	21	2554	2574	UGACAGAAGAGAGUGAGCACA	CGUGCUCUCUCUCUUCUGUCA	Cleavage
sly-miR156a-2-5p	Solyc10g078700.2.1	1.0	-1.0	1	21	3613	3633	UGACAGAAGAGAGUGAGCACA	GGUGCUCUCUCUCUUCUGUCA	Cleavage
sly-miR156a-2-5p	Solyc07g053810.3.1	1.0	-1.0	1	21	728	748	UGACAGAAGAGAGUGAGCACA	UUUGCUCUCUCUCUUCUGUCA	Cleavage
sly-miR156a-2-5p	Solyc03g114850.3.1	1.0	-1.0	1	21	1731	1751	UGACAGAAGAGAGUGAGCACA	AAUGCUCUCUCUCUUCUGUCA	Cleavage
sly-miR156a-2-5p	Solyc10g009080.3.1	2.0	-1.0	1	21	501	521	UGACAGAAGAGAGUGAGCACA	CACGCUCUCUCUCUUCUGUCA	Cleavage
sly-miR156a-2-5p	Solyc07g005640.3.1	2.0	-1.0	1	21	390	410	UGACAGAAGAGAGUGAGCACA	CUUCUUCACUUUCUUCUGUCA	Cleavage
sly-miR156a-2-5p	Solyc09g055250.3.1	2.5	-1.0	1	21	1070	1090	UGACAGAAGAGAGUGAGCACA	UUUGCUCACUUUCAUUUGUCA	Cleavage
sly-miR156a-2-5p	Solyc01g005600.3.1	2.5	-1.0	1	21	1047	1067	UGACAGAAGAGAGUGAGCACA	AAUGCUUACUCUUUUCUUUCA	Cleavage
sly-miR156a-2-5p	Solyc09g097880.3.1	3.0	-1.0	1	21	908	929	UGACAGAAGAGAGU-GAGCACA	CGUGCUCGAUUCUCUUCUGUUA	Cleavage
sly-miR156a-2-5p	Solyc09g063030.3.1	3.0	-1.0	1	21	220	240	UGACAGAAGAGAGUGAGCACA	ACAGUUCACUCUCCUCUGUCA	Cleavage
sly-miR156a-2-5p	Solyc04g025260.3.1	3.0	-1.0	1	21	2320	2340	UGACAGAAGAGAGUGAGCACA	CUUGCUUGCUUUCUUCUGGCA	Cleavage
sly-miR156a-2-5p	Solyc01g106200.2.1	3.0	-1.0	1	21	1638	1658	UGACAGAAGAGAGUGAGCACA	GUUGUUUACUCUCUUUUCUCA	Cleavage
sly-miR156a-2-5p	Solyc01g010370.3.1	3.0	-1.0	1	21	88	108	UGACAGAAGAGAGUGAGCACA	UUUGGUCGUUUUUUUCUGUCA	Cleavage
sly-miR156a-2-5p	Solyc02g070280.3.1	3.0	-1.0	1	21	648	668	UGACAGAAGAGAGUGAGCACA	CUUGCUCUCUGUCUUCUGUUA	Translation
sly-miR156a-2-5p	Solyc03g117547.1.1	3.0	-1.0	1	21	579	599	UGACAGAAGAGAGUGAGCACA	UAUACUCUCUCUCUUCUGUCU	Cleavage
sly-miR156a-2-5p	Solyc07g039635.1.1	3.0	-1.0	1	21	1022	1042	UGACAGAAGAGAGUGAGCACA	ACUGCUACUUCUUUUCUGUCA	Cleavage
sly-miR156a-2-5p	Solyc09g011750.3.1	3.0	-1.0	1	21	116	136	UGACAGAAGAGAGUGAGCACA	CCUUCUUCUUCUCUUCUGUCA	Cleavage
sly-miR156c-3p	Solyc06g010040.3.1	2.5	-1.0	1	22	754	775	UGCUUACUCUCUAUCUGUCACC	AAAGAGAGAUAAAGAGUAAGCA	Translation
sly-miR156c-3p	Solyc07g062970.3.1	3.0	-1.0	1	22	1247	1267	UGCUUACUCUCUAUCUGUCACC	GCUGACAGA-AGAGAGUAAGCA	Cleavage
sly-miR156c-3p	Solyc07g006160.3.1	3.0	-1.0	1	22	796	817	UGCUUACUCUCUAUCUGUCACC	UCAGACAGAUAGAGAGAGAGUG	Cleavage
sly-miR156c-5p	Solyc07g062980.3.1	1.0	-1.0	1	21	442	462	UGAUAGAAGAGAGUGAGCACA	AAUGCUUACUCUCUUCUGUCA	Cleavage
sly-miR156c-5p	Solyc05g012040.3.1	1.5	-1.0	1	21	1458	1478	UGAUAGAAGAGAGUGAGCACA	UGUGCUCUCUCUCUUCUGUCA	Cleavage
sly-miR156c-5p	Solyc12g038520.2.1	1.5	-1.0	1	21	1430	1450	UGAUAGAAGAGAGUGAGCACA	UGUGCUCUCUCUCUUCUGUCA	Cleavage
sly-miR156c-5p	Solyc04g045560.3.1	1.5	-1.0	1	21	938	958	UGAUAGAAGAGAGUGAGCACA	CGUGCUCUCUCUCUUCUGUCA	Cleavage
sly-miR156c-5p	Solyc05g015840.3.1	1.5	-1.0	1	21	899	919	UGAUAGAAGAGAGUGAGCACA	CGUGCUCUCUCUCUUCUGUCA	Cleavage
sly-miR156c-5p	Solyc05g015510.3.1	1.5	-1.0	1	21	2554	2574	UGAUAGAAGAGAGUGAGCACA	CGUGCUCUCUCUCUUCUGUCA	Cleavage
sly-miR156c-5p	Solyc10g078700.2.1	1.5	-1.0	1	21	3613	3633	UGAUAGAAGAGAGUGAGCACA	GGUGCUCUCUCUCUUCUGUCA	Cleavage
sly-miR156c-5p	Solyc07g053810.3.1	1.5	-1.0	1	21	728	748	UGAUAGAAGAGAGUGAGCACA	UUUGCUCUCUCUCUUCUGUCA	Cleavage
sly-miR156c-5p	Solyc03g114850.3.1	1.5	-1.0	1	21	1731	1751	UGAUAGAAGAGAGUGAGCACA	AAUGCUCUCUCUCUUCUGUCA	Cleavage
sly-miR156c-5p	Solyc01g105270.3.1	2.0	-1.0	1	21	882	902	UGAUAGAAGAGAGUGAGCACA	AGUUCUCAUUCUCUUCUAUUA	Cleavage
sly-miR156c-5p	Solyc10g005450.2.1	2.5	-1.0	1	21	493	513	UGAUAGAAGAGAGUGAGCACA	GGUGCUUACUCUCGUUUAUCA	Cleavage
sly-miR156c-5p	Solyc04g009020.3.1	2.5	-1.0	1	21	513	533	UGAUAGAAGAGAGUGAGCACA	UAAUUUCACUCUCUUCUAUCA	Cleavage
sly-miR156c-5p	Solyc01g005600.3.1	2.5	-1.0	1	21	1047	1067	UGAUAGAAGAGAGUGAGCACA	AAUGCUUACUCUUUUCUUUCA	Cleavage
sly-miR156c-5p	Solyc02g079040.3.1	2.5	-1.0	1	21	145	165	UGAUAGAAGAGAGUGAGCACA	UUUUCUCACUUUCUUCUAUCC	Cleavage
sly-miR156c-5p	Solyc10g009080.3.1	2.5	-1.0	1	21	501	521	UGAUAGAAGAGAGUGAGCACA	CACGCUCUCUCUCUUCUGUCA	Cleavage
sly-miR156c-5p	Solyc07g005640.3.1	2.5	-1.0	1	21	390	410	UGAUAGAAGAGAGUGAGCACA	CUUCUUCACUUUCUUCUGUCA	Cleavage
sly-miR156c-5p	Solyc03g112830.3.1	2.5	-1.0	1	21	3364	3384	UGAUAGAAGAGAGUGAGCACA	CAUGAUCAUUUUCUUCUAUUA	Cleavage
sly-miR156c-5p	Solyc11g007960.2.1	3.0	-1.0	1	21	1850	1870	UGAUAGAAGAGAGUGAGCACA	UGUACUUGCUUUCUUUUAUCA	Cleavage
sly-miR156c-5p	Solyc05g013340.3.1	3.0	-1.0	1	21	1638	1658	UGAUAGAAGAGAGUGAGCACA	AGUGUUCAUUUUCUUGUAUCA	Cleavage
sly-miR156c-5p	Solyc03g121670.3.1	3.0	-1.0	1	21	146	166	UGAUAGAAGAGAGUGAGCACA	CCCAUUCACUCUUUUCUAUCA	Cleavage
sly-miR156c-5p	Solyc09g055250.3.1	3.0	-1.0	1	21	1070	1090	UGAUAGAAGAGAGUGAGCACA	UUUGCUCACUUUCAUUUGUCA	Cleavage
sly-miR156c-5p	Solyc05g051880.3.1	3.0	-1.0	1	21	52	72	UGAUAGAAGAGAGUGAGCACA	CAUGUUCAAUCUUUUCUAUUA	Cleavage
sly-miR156c-5p	Solyc01g106200.2.1	3.0	-1.0	1	21	1638	1658	UGAUAGAAGAGAGUGAGCACA	GUUGUUUACUCUCUUUUCUCA	Cleavage
sly-miR156c-5p	Solyc09g018840.3.1	3.0	-1.0	1	21	1198	1218	UGAUAGAAGAGAGUGAGCACA	UAUGAUCACUUUCUUUUAUCC	Cleavage
sly-miR156c-5p	Solyc02g087980.3.1	3.0	-1.0	1	21	3933	3953	UGAUAGAAGAGAGUGAGCACA	UCUGAUCACUUUCUUUUAUCU	Cleavage
sly-miR156c-5p	Solyc06g035790.3.1	3.0	-1.0	1	21	15	35	UGAUAGAAGAGAGUGAGCACA	CUUCCUCACUUUCUUCUAUAA	Cleavage
sly-miR156c-5p	Solyc11g013180.2.1	3.0	-1.0	1	21	119	139	UGAUAGAAGAGAGUGAGCACA	CUUUCUCUCUCUCUUCUAUCU	Cleavage
sly-miR156c-5p	Solyc06g065640.3.1	3.0	-1.0	1	21	152	172	UGAUAGAAGAGAGUGAGCACA	CUUUCUCUCUCUUUUUUAUCA	Cleavage
sly-miR156f	Solyc04g045560.3.1	0.5	-1.0	1	22	938	959	UUGACAGAAGAGAGAGAGUACA	CGUGCUCUCUCUCUUCUGUCAA	Cleavage
sly-miR156f	Solyc05g015510.3.1	0.5	-1.0	1	22	2554	2575	UUGACAGAAGAGAGAGAGUACA	CGUGCUCUCUCUCUUCUGUCAA	Cleavage
sly-miR156f	Solyc10g078700.2.1	0.5	-1.0	1	22	3613	3634	UUGACAGAAGAGAGAGAGUACA	GGUGCUCUCUCUCUUCUGUCAA	Cleavage
sly-miR156f	Solyc05g012040.3.1	1.0	-1.0	1	22	1458	1479	UUGACAGAAGAGAGAGAGUACA	UGUGCUCUCUCUCUUCUGUCAG	Cleavage
sly-miR156f	Solyc12g038520.2.1	1.5	-1.0	1	22	1430	1451	UUGACAGAAGAGAGAGAGUACA	UGUGCUCUCUCUCUUCUGUCAU	Cleavage
sly-miR156f	Solyc05g015840.3.1	1.5	-1.0	1	22	899	920	UUGACAGAAGAGAGAGAGUACA	CGUGCUCUCUCUCUUCUGUCAU	Cleavage
sly-miR156f	Solyc07g053810.3.1	1.5	-1.0	1	22	728	749	UUGACAGAAGAGAGAGAGUACA	UUUGCUCUCUCUCUUCUGUCAU	Cleavage
sly-miR156f	Solyc03g114850.3.1	1.5	-1.0	1	22	1731	1752	UUGACAGAAGAGAGAGAGUACA	AAUGCUCUCUCUCUUCUGUCAU	Cleavage
sly-miR156f	Solyc10g009180.3.1	1.5	-1.0	1	22	108	129	UUGACAGAAGAGAGAGAGUACA	AAUAAUCUCUCUCUUUUGUCAA	Cleavage
sly-miR156f	Solyc10g009080.3.1	1.5	-1.0	1	22	501	522	UUGACAGAAGAGAGAGAGUACA	CACGCUCUCUCUCUUCUGUCAU	Cleavage
sly-miR156f	Solyc02g071220.3.1	1.5	-1.0	1	22	295	316	UUGACAGAAGAGAGAGAGUACA	AUCUCUCUUUCUCUUCUGUCAA	Cleavage
sly-miR156f	Solyc03g117547.1.1	2.5	-1.0	1	22	579	600	UUGACAGAAGAGAGAGAGUACA	UAUACUCUCUCUCUUCUGUCUG	Cleavage
sly-miR156f	Solyc04g008455.1.1	2.5	-1.0	1	22	78	99	UUGACAGAAGAGAGAGAGUACA	UUUACUCUCUCUCUUCAGUCAU	Cleavage
sly-miR156f	Solyc07g062980.3.1	2.5	-1.0	1	22	442	463	UUGACAGAAGAGAGAGAGUACA	AAUGCUUACUCUCUUCUGUCAG	Cleavage
sly-miR156f	Solyc02g068420.3.1	2.5	-1.0	1	22	368	389	UUGACAGAAGAGAGAGAGUACA	GUGACUCUCUCUUUUAUGUCGA	Cleavage
sly-miR156f	Solyc07g064190.3.1	2.5	-1.0	1	22	28	49	UUGACAGAAGAGAGAGAGUACA	UCAAUUCUCCCUCUUUUGUCAA	Cleavage
sly-miR156f	Solyc04g012060.3.1	2.5	-1.0	1	22	3408	3429	UUGACAGAAGAGAGAGAGUACA	AUAAUUCUUUUUUUUUUGUCAA	Cleavage
sly-miR156f	Solyc08g067270.3.1	2.5	-1.0	1	22	859	880	UUGACAGAAGAGAGAGAGUACA	CCCAGUUUUUCUUUUCUGUCAA	Cleavage
sly-miR156f	Solyc08g081270.3.1	2.5	-1.0	1	22	785	806	UUGACAGAAGAGAGAGAGUACA	AUAGUUCUAUUUCUUCUGUCAA	Cleavage
sly-miR156f	Solyc02g064540.2.1	2.5	-1.0	1	22	788	809	UUGACAGAAGAGAGAGAGUACA	CAAAUUCACUUUCUUUUGUCAA	Cleavage
sly-miR156f	Solyc04g072630.3.1	2.5	-1.0	1	22	7026	7047	UUGACAGAAGAGAGAGAGUACA	UACAAUCUCUUUCUUCUGUUAG	Cleavage
sly-miR156f	Solyc11g065090.2.1	2.5	-1.0	1	22	806	827	UUGACAGAAGAGAGAGAGUACA	AGCAUCCUAUCUCUUCUGUCAA	Cleavage
sly-miR156f	Solyc04g077850.3.1	3.0	-1.0	1	22	2620	2641	UUGACAGAAGAGAGAGAGUACA	UGUACUCUCUCUGUUCUGUGAA	Translation
sly-miR156f	Solyc11g072480.2.1	3.0	-1.0	1	22	2663	2684	UUGACAGAAGAGAGAGAGUACA	GGUACUUUCUCUUUUCUCUCGA	Cleavage
sly-miR156f	Solyc08g062040.1.1	3.0	-1.0	1	22	9	30	UUGACAGAAGAGAGAGAGUACA	UAUAUUCUCUCUCAUUUGUCAG	Cleavage
sly-miR156f	Solyc09g015830.2.1	3.0	-1.0	1	22	101	122	UUGACAGAAGAGAGAGAGUACA	CCUAUUCUCUCUCUUCUUUCAU	Cleavage
sly-miR156f	Solyc11g007020.2.1	3.0	-1.0	1	22	1912	1933	UUGACAGAAGAGAGAGAGUACA	UUUGUUCUUUCUCUACUGUCAA	Cleavage
sly-miR156f	Solyc03g006010.3.1	3.0	-1.0	1	22	140	161	UUGACAGAAGAGAGAGAGUACA	CUUGUUCUUUCUCUUCUUUCAA	Cleavage
sly-miR156f	Solyc02g089150.3.1	3.0	-1.0	1	22	72	93	UUGACAGAAGAGAGAGAGUACA	CCUAUGCUUUUUCUUCUGUCAG	Cleavage
sly-miR156f	Solyc03g098020.3.1	3.0	-1.0	1	22	57	78	UUGACAGAAGAGAGAGAGUACA	ACUUUUCUCUCUCUUCUCUCAA	Cleavage
sly-miR156f	Solyc10g076350.2.1	3.0	-1.0	1	22	1139	1160	UUGACAGAAGAGAGAGAGUACA	CAACCUUUUUUUUUUCUGUCAA	Cleavage
sly-miR156f	Solyc01g006630.3.1	3.0	-1.0	1	22	1434	1455	UUGACAGAAGAGAGAGAGUACA	CUCUCUCUCUCUCUUCUGUGAG	Cleavage
sly-miR156f	Solyc03g115180.2.1	3.0	-1.0	1	22	2242	2263	UUGACAGAAGAGAGAGAGUACA	ACUUUUUUCUCUCUUUUGUUAA	Cleavage
sly-miR156f	Solyc07g041930.3.1	3.0	-1.0	1	22	2594	2615	UUGACAGAAGAGAGAGAGUACA	AGAACUCUUUCUUUUCUUUUAA	Cleavage
sly-miR156f	Solyc03g114410.3.1	3.0	-1.0	1	22	3249	3270	UUGACAGAAGAGAGAGAGUACA	AGAGCUCUUUCUCUUUGGUCAA	Cleavage
sly-miR156f	Solyc08g065970.3.1	3.0	-1.0	1	22	98	119	UUGACAGAAGAGAGAGAGUACA	UUAACUUUUUUUCUUCUGCCAA	Cleavage
sly-miR156f	Solyc07g063850.3.1	3.0	-1.0	1	22	130	151	UUGACAGAAGAGAGAGAGUACA	CAAACUCUCUCUUUUUUGUUCA	Cleavage
sly-miR156f	Solyc03g120360.1.1	3.0	-1.0	1	22	761	782	UUGACAGAAGAGAGAGAGUACA	AUAGCUCUUUCUCUUCUGUGAG	Cleavage
sly-miR156f	Solyc07g005640.3.1	3.0	-1.0	1	22	390	411	UUGACAGAAGAGAGAGAGUACA	CUUCUUCACUUUCUUCUGUCAA	Cleavage
sly-miR156f	Solyc08g041980.3.1	3.0	-1.0	1	22	910	931	UUGACAGAAGAGAGAGAGUACA	AAUCCUUUGUCUCUUCUGUUAA	Cleavage
sly-miR156f	Solyc11g007700.2.1	3.0	-1.0	1	22	1688	1709	UUGACAGAAGAGAGAGAGUACA	AACUUUCGCUCUCUUUUGUCAA	Cleavage
sly-miR156i-1-3p	Solyc05g054365.1.1	2.5	-1.0	1	22	646	667	GCUCACUGCUCUAUCUUUCAUC	AGAGACAGGUAGAGCGGUGGGC	Cleavage
sly-miR156i-1-3p	Solyc04g079120.3.1	3.0	-1.0	1	22	1616	1637	GCUCACUGCUCUAUCUUUCAUC	GAUGGAAGAUACAGUAGUGAGU	Translation
sly-miR156i-1-3p	Solyc12g027880.2.1	3.0	-1.0	1	22	793	814	GCUCACUGCUCUAUCUUUCAUC	UAUUGAAGGUAGGGUAGUGAGC	Cleavage
sly-miR156i-1-5p	Solyc07g062980.3.1	2.0	-1.0	1	20	443	462	UGACAGAAGAGCGUGAGCAC	AUGCUUACUCUCUUCUGUCA	Cleavage
sly-miR156i-1-5p	Solyc01g099500.1.1	2.5	-1.0	1	20	695	714	UGACAGAAGAGCGUGAGCAC	GUGCUUGUGCUUUUCUGUUA	Cleavage
sly-miR156i-1-5p	Solyc11g040340.2.1	2.5	-1.0	1	20	871	890	UGACAGAAGAGCGUGAGCAC	GUGCUCAUGUUCUUAUGUCA	Cleavage
sly-miR156i-1-5p	Solyc04g045560.3.1	2.5	-1.0	1	20	939	958	UGACAGAAGAGCGUGAGCAC	GUGCUCUCUCUCUUCUGUCA	Cleavage
sly-miR156i-1-5p	Solyc05g015840.3.1	2.5	-1.0	1	20	900	919	UGACAGAAGAGCGUGAGCAC	GUGCUCUCUCUCUUCUGUCA	Cleavage
sly-miR156i-1-5p	Solyc05g012040.3.1	2.5	-1.0	1	20	1459	1478	UGACAGAAGAGCGUGAGCAC	GUGCUCUCUCUCUUCUGUCA	Cleavage
sly-miR156i-1-5p	Solyc12g038520.2.1	2.5	-1.0	1	20	1431	1450	UGACAGAAGAGCGUGAGCAC	GUGCUCUCUCUCUUCUGUCA	Cleavage
sly-miR156i-1-5p	Solyc05g015510.3.1	2.5	-1.0	1	20	2555	2574	UGACAGAAGAGCGUGAGCAC	GUGCUCUCUCUCUUCUGUCA	Cleavage
sly-miR156i-1-5p	Solyc10g078700.2.1	2.5	-1.0	1	20	3614	3633	UGACAGAAGAGCGUGAGCAC	GUGCUCUCUCUCUUCUGUCA	Cleavage
sly-miR156i-1-5p	Solyc03g025617.1.1	2.5	-1.0	1	20	101	120	UGACAGAAGAGCGUGAGCAC	AUGCUGAAGCUCUUCUGUCA	Cleavage
sly-miR156i-1-5p	Solyc07g053810.3.1	2.5	-1.0	1	20	729	748	UGACAGAAGAGCGUGAGCAC	UUGCUCUCUCUCUUCUGUCA	Cleavage
sly-miR156i-1-5p	Solyc03g025585.1.1	2.5	-1.0	1	20	1702	1721	UGACAGAAGAGCGUGAGCAC	AUGCUGAAGCUCUUCUGUCA	Cleavage
sly-miR156i-1-5p	Solyc05g012270.3.1	2.5	-1.0	1	20	149	168	UGACAGAAGAGCGUGAGCAC	UUCUUCAUGUUCUUCUGUCA	Cleavage
sly-miR156i-1-5p	Solyc03g114850.3.1	2.5	-1.0	1	20	1732	1751	UGACAGAAGAGCGUGAGCAC	AUGCUCUCUCUCUUCUGUCA	Cleavage
sly-miR156i-1-5p	Solyc11g013090.2.1	3.0	-1.0	1	20	541	560	UGACAGAAGAGCGUGAGCAC	UUGCUCGUGCUGUUUUGUCA	Cleavage
sly-miR156i-1-5p	Solyc11g013083.1.1	3.0	-1.0	1	20	541	560	UGACAGAAGAGCGUGAGCAC	UUGCUCGUGCUGUUUUGUCA	Cleavage
sly-miR156i-1-5p	Solyc07g064500.3.1	3.0	-1.0	1	20	4152	4171	UGACAGAAGAGCGUGAGCAC	AUUUUCAUGCUUUUCUGUUA	Cleavage
sly-miR156i-1-5p	Solyc12g008420.2.1	3.0	-1.0	1	20	446	465	UGACAGAAGAGCGUGAGCAC	UUCCUCUUGUUCUUCUGUCA	Cleavage
sly-miR156i-2-3p	Solyc05g032750.3.1	2.5	-1.0	1	23	88	110	UGCUCACUUCUCUAUCUGUCAUC	AUUCAUAGGUAGAGGAGUGAGUG	Cleavage
sly-miR156i-2-3p	Solyc06g008960.3.1	3.0	-1.0	1	23	4216	4238	UGCUCACUUCUCUAUCUGUCAUC	GAGGACAGAUAUAGAAGUUAGCA	Cleavage
sly-miR156i-2-3p	Solyc06g071140.3.1	3.0	-1.0	1	23	773	795	UGCUCACUUCUCUAUCUGUCAUC	GAAGAAGGUUAGAGAAGUGGGCA	Cleavage
sly-miR156i-2-3p	Solyc01g068210.3.1	3.0	-1.0	1	23	673	695	UGCUCACUUCUCUAUCUGUCAUC	AAAGAUGGAGAGAGGAGUGGGCA	Cleavage
sly-miR156i-2-3p	Solyc01g104430.2.1	3.0	-1.0	1	23	2012	2034	UGCUCACUUCUCUAUCUGUCAUC	GUGGACAUAUGGAGAAGUGAGAA	Cleavage
sly-miR156i-2-3p	Solyc08g074280.3.1	3.0	-1.0	1	23	1730	1752	UGCUCACUUCUCUAUCUGUCAUC	CUACAAAGAUGGAGAAGUGAUCA	Cleavage
sly-miR156i-2-5p	Solyc07g062980.3.1	1.0	-1.0	1	20	443	462	UGACAGAAGAGAGUGGGCAC	AUGCUUACUCUCUUCUGUCA	Cleavage
sly-miR156i-2-5p	Solyc04g045560.3.1	1.5	-1.0	1	20	939	958	UGACAGAAGAGAGUGGGCAC	GUGCUCUCUCUCUUCUGUCA	Cleavage
sly-miR156i-2-5p	Solyc05g015840.3.1	1.5	-1.0	1	20	900	919	UGACAGAAGAGAGUGGGCAC	GUGCUCUCUCUCUUCUGUCA	Cleavage
sly-miR156i-2-5p	Solyc05g012040.3.1	1.5	-1.0	1	20	1459	1478	UGACAGAAGAGAGUGGGCAC	GUGCUCUCUCUCUUCUGUCA	Cleavage
sly-miR156i-2-5p	Solyc12g038520.2.1	1.5	-1.0	1	20	1431	1450	UGACAGAAGAGAGUGGGCAC	GUGCUCUCUCUCUUCUGUCA	Cleavage
sly-miR156i-2-5p	Solyc05g015510.3.1	1.5	-1.0	1	20	2555	2574	UGACAGAAGAGAGUGGGCAC	GUGCUCUCUCUCUUCUGUCA	Cleavage
sly-miR156i-2-5p	Solyc10g078700.2.1	1.5	-1.0	1	20	3614	3633	UGACAGAAGAGAGUGGGCAC	GUGCUCUCUCUCUUCUGUCA	Cleavage
sly-miR156i-2-5p	Solyc07g053810.3.1	1.5	-1.0	1	20	729	748	UGACAGAAGAGAGUGGGCAC	UUGCUCUCUCUCUUCUGUCA	Cleavage
sly-miR156i-2-5p	Solyc03g114850.3.1	1.5	-1.0	1	20	1732	1751	UGACAGAAGAGAGUGGGCAC	AUGCUCUCUCUCUUCUGUCA	Cleavage
sly-miR156i-2-5p	Solyc06g073090.3.1	2.5	-1.0	1	20	466	485	UGACAGAAGAGAGUGGGCAC	UGGUCCACUUUCUUCUGUUA	Cleavage
sly-miR156i-2-5p	Solyc09g075130.3.1	2.5	-1.0	1	20	57	76	UGACAGAAGAGAGUGGGCAC	UUGCCCACUUUUUUUUGUUG	Cleavage
sly-miR156i-2-5p	Solyc10g009080.3.1	2.5	-1.0	1	20	502	521	UGACAGAAGAGAGUGGGCAC	ACGCUCUCUCUCUUCUGUCA	Cleavage
sly-miR156i-2-5p	Solyc07g005640.3.1	2.5	-1.0	1	20	391	410	UGACAGAAGAGAGUGGGCAC	UUCUUCACUUUCUUCUGUCA	Cleavage
sly-miR156i-2-5p	Solyc12g006870.2.1	3.0	-1.0	1	20	662	681	UGACAGAAGAGAGUGGGCAC	UUGCCCAUUCUUCUUUGUCA	Cleavage
sly-miR156i-2-5p	Solyc09g055250.3.1	3.0	-1.0	1	20	1071	1090	UGACAGAAGAGAGUGGGCAC	UUGCUCACUUUCAUUUGUCA	Cleavage
sly-miR156i-2-5p	Solyc01g005600.3.1	3.0	-1.0	1	20	1048	1067	UGACAGAAGAGAGUGGGCAC	AUGCUUACUCUUUUCUUUCA	Cleavage
sly-miR156l-1-3p	Solyc05g054365.1.1	1.5	-1.0	1	22	646	667	GCUCACUGCUCUAUCUGUCACC	AGAGACAGGUAGAGCGGUGGGC	Cleavage
sly-miR156l-1-3p	Solyc06g073680.3.1	2.5	-1.0	1	22	2623	2644	GCUCACUGCUCUAUCUGUCACC	CAACACAGAUGGAGCAGUGGGU	Cleavage
sly-miR156l-1-3p	Solyc05g055980.3.1	3.0	-1.0	1	22	1493	1514	GCUCACUGCUCUAUCUGUCACC	AAGGAUAGAUAGAGGAGUGAGG	Cleavage
sly-miR156l-1-5p	Solyc07g062980.3.1	0.5	-1.0	1	20	443	462	UGACAGAAGAGAGUGAGCAC	AUGCUUACUCUCUUCUGUCA	Cleavage
sly-miR156l-1-5p	Solyc04g045560.3.1	1.0	-1.0	1	20	939	958	UGACAGAAGAGAGUGAGCAC	GUGCUCUCUCUCUUCUGUCA	Cleavage
sly-miR156l-1-5p	Solyc05g015840.3.1	1.0	-1.0	1	20	900	919	UGACAGAAGAGAGUGAGCAC	GUGCUCUCUCUCUUCUGUCA	Cleavage
sly-miR156l-1-5p	Solyc05g012040.3.1	1.0	-1.0	1	20	1459	1478	UGACAGAAGAGAGUGAGCAC	GUGCUCUCUCUCUUCUGUCA	Cleavage
sly-miR156l-1-5p	Solyc12g038520.2.1	1.0	-1.0	1	20	1431	1450	UGACAGAAGAGAGUGAGCAC	GUGCUCUCUCUCUUCUGUCA	Cleavage
sly-miR156l-1-5p	Solyc05g015510.3.1	1.0	-1.0	1	20	2555	2574	UGACAGAAGAGAGUGAGCAC	GUGCUCUCUCUCUUCUGUCA	Cleavage
sly-miR156l-1-5p	Solyc10g078700.2.1	1.0	-1.0	1	20	3614	3633	UGACAGAAGAGAGUGAGCAC	GUGCUCUCUCUCUUCUGUCA	Cleavage
sly-miR156l-1-5p	Solyc07g053810.3.1	1.0	-1.0	1	20	729	748	UGACAGAAGAGAGUGAGCAC	UUGCUCUCUCUCUUCUGUCA	Cleavage
sly-miR156l-1-5p	Solyc03g114850.3.1	1.0	-1.0	1	20	1732	1751	UGACAGAAGAGAGUGAGCAC	AUGCUCUCUCUCUUCUGUCA	Cleavage
sly-miR156l-1-5p	Solyc10g009080.3.1	2.0	-1.0	1	20	502	521	UGACAGAAGAGAGUGAGCAC	ACGCUCUCUCUCUUCUGUCA	Cleavage
sly-miR156l-1-5p	Solyc07g005640.3.1	2.0	-1.0	1	20	391	410	UGACAGAAGAGAGUGAGCAC	UUCUUCACUUUCUUCUGUCA	Cleavage
sly-miR156l-1-5p	Solyc09g055250.3.1	2.5	-1.0	1	20	1071	1090	UGACAGAAGAGAGUGAGCAC	UUGCUCACUUUCAUUUGUCA	Cleavage
sly-miR156l-1-5p	Solyc01g005600.3.1	2.5	-1.0	1	20	1048	1067	UGACAGAAGAGAGUGAGCAC	AUGCUUACUCUUUUCUUUCA	Cleavage
sly-miR156l-1-5p	Solyc09g097880.3.1	3.0	-1.0	1	20	909	929	UGACAGAAGAGAGU-GAGCAC	GUGCUCGAUUCUCUUCUGUUA	Cleavage
sly-miR156l-1-5p	Solyc09g063030.3.1	3.0	-1.0	1	20	221	240	UGACAGAAGAGAGUGAGCAC	CAGUUCACUCUCCUCUGUCA	Cleavage
sly-miR156l-1-5p	Solyc04g025260.3.1	3.0	-1.0	1	20	2321	2340	UGACAGAAGAGAGUGAGCAC	UUGCUUGCUUUCUUCUGGCA	Cleavage
sly-miR156l-1-5p	Solyc01g106200.2.1	3.0	-1.0	1	20	1639	1658	UGACAGAAGAGAGUGAGCAC	UUGUUUACUCUCUUUUCUCA	Cleavage
sly-miR156l-1-5p	Solyc02g070280.3.1	3.0	-1.0	1	20	649	668	UGACAGAAGAGAGUGAGCAC	UUGCUCUCUGUCUUCUGUUA	Translation
sly-miR156l-1-5p	Solyc01g010370.3.1	3.0	-1.0	1	20	89	108	UGACAGAAGAGAGUGAGCAC	UUGGUCGUUUUUUUCUGUCA	Cleavage
sly-miR156l-1-5p	Solyc03g117547.1.1	3.0	-1.0	1	20	580	599	UGACAGAAGAGAGUGAGCAC	AUACUCUCUCUCUUCUGUCU	Cleavage
sly-miR156l-1-5p	Solyc07g039635.1.1	3.0	-1.0	1	20	1023	1042	UGACAGAAGAGAGUGAGCAC	CUGCUACUUCUUUUCUGUCA	Cleavage
sly-miR156l-1-5p	Solyc09g011750.3.1	3.0	-1.0	1	20	117	136	UGACAGAAGAGAGUGAGCAC	CUUCUUCUUCUCUUCUGUCA	Cleavage
sly-miR156l-2-3p	Solyc05g054365.1.1	1.5	-1.0	1	22	646	667	GCUCACUGCUCUAUCUGUCACC	AGAGACAGGUAGAGCGGUGGGC	Cleavage
sly-miR156l-2-3p	Solyc06g073680.3.1	2.5	-1.0	1	22	2623	2644	GCUCACUGCUCUAUCUGUCACC	CAACACAGAUGGAGCAGUGGGU	Cleavage
sly-miR156l-2-3p	Solyc05g055980.3.1	3.0	-1.0	1	22	1493	1514	GCUCACUGCUCUAUCUGUCACC	AAGGAUAGAUAGAGGAGUGAGG	Cleavage
sly-miR156l-2-5p	Solyc07g062980.3.1	0.5	-1.0	1	20	443	462	UGACAGAAGAGAGUGAGCAC	AUGCUUACUCUCUUCUGUCA	Cleavage
sly-miR156l-2-5p	Solyc04g045560.3.1	1.0	-1.0	1	20	939	958	UGACAGAAGAGAGUGAGCAC	GUGCUCUCUCUCUUCUGUCA	Cleavage
sly-miR156l-2-5p	Solyc05g015840.3.1	1.0	-1.0	1	20	900	919	UGACAGAAGAGAGUGAGCAC	GUGCUCUCUCUCUUCUGUCA	Cleavage
sly-miR156l-2-5p	Solyc05g012040.3.1	1.0	-1.0	1	20	1459	1478	UGACAGAAGAGAGUGAGCAC	GUGCUCUCUCUCUUCUGUCA	Cleavage
sly-miR156l-2-5p	Solyc12g038520.2.1	1.0	-1.0	1	20	1431	1450	UGACAGAAGAGAGUGAGCAC	GUGCUCUCUCUCUUCUGUCA	Cleavage
sly-miR156l-2-5p	Solyc05g015510.3.1	1.0	-1.0	1	20	2555	2574	UGACAGAAGAGAGUGAGCAC	GUGCUCUCUCUCUUCUGUCA	Cleavage
sly-miR156l-2-5p	Solyc10g078700.2.1	1.0	-1.0	1	20	3614	3633	UGACAGAAGAGAGUGAGCAC	GUGCUCUCUCUCUUCUGUCA	Cleavage
sly-miR156l-2-5p	Solyc07g053810.3.1	1.0	-1.0	1	20	729	748	UGACAGAAGAGAGUGAGCAC	UUGCUCUCUCUCUUCUGUCA	Cleavage
sly-miR156l-2-5p	Solyc03g114850.3.1	1.0	-1.0	1	20	1732	1751	UGACAGAAGAGAGUGAGCAC	AUGCUCUCUCUCUUCUGUCA	Cleavage
sly-miR156l-2-5p	Solyc10g009080.3.1	2.0	-1.0	1	20	502	521	UGACAGAAGAGAGUGAGCAC	ACGCUCUCUCUCUUCUGUCA	Cleavage
sly-miR156l-2-5p	Solyc07g005640.3.1	2.0	-1.0	1	20	391	410	UGACAGAAGAGAGUGAGCAC	UUCUUCACUUUCUUCUGUCA	Cleavage
sly-miR156l-2-5p	Solyc09g055250.3.1	2.5	-1.0	1	20	1071	1090	UGACAGAAGAGAGUGAGCAC	UUGCUCACUUUCAUUUGUCA	Cleavage
sly-miR156l-2-5p	Solyc01g005600.3.1	2.5	-1.0	1	20	1048	1067	UGACAGAAGAGAGUGAGCAC	AUGCUUACUCUUUUCUUUCA	Cleavage
sly-miR156l-2-5p	Solyc09g097880.3.1	3.0	-1.0	1	20	909	929	UGACAGAAGAGAGU-GAGCAC	GUGCUCGAUUCUCUUCUGUUA	Cleavage
sly-miR156l-2-5p	Solyc09g063030.3.1	3.0	-1.0	1	20	221	240	UGACAGAAGAGAGUGAGCAC	CAGUUCACUCUCCUCUGUCA	Cleavage
sly-miR156l-2-5p	Solyc04g025260.3.1	3.0	-1.0	1	20	2321	2340	UGACAGAAGAGAGUGAGCAC	UUGCUUGCUUUCUUCUGGCA	Cleavage
sly-miR156l-2-5p	Solyc01g106200.2.1	3.0	-1.0	1	20	1639	1658	UGACAGAAGAGAGUGAGCAC	UUGUUUACUCUCUUUUCUCA	Cleavage
sly-miR156l-2-5p	Solyc02g070280.3.1	3.0	-1.0	1	20	649	668	UGACAGAAGAGAGUGAGCAC	UUGCUCUCUGUCUUCUGUUA	Translation
sly-miR156l-2-5p	Solyc01g010370.3.1	3.0	-1.0	1	20	89	108	UGACAGAAGAGAGUGAGCAC	UUGGUCGUUUUUUUCUGUCA	Cleavage
sly-miR156l-2-5p	Solyc03g117547.1.1	3.0	-1.0	1	20	580	599	UGACAGAAGAGAGUGAGCAC	AUACUCUCUCUCUUCUGUCU	Cleavage
sly-miR156l-2-5p	Solyc07g039635.1.1	3.0	-1.0	1	20	1023	1042	UGACAGAAGAGAGUGAGCAC	CUGCUACUUCUUUUCUGUCA	Cleavage
sly-miR156l-2-5p	Solyc09g011750.3.1	3.0	-1.0	1	20	117	136	UGACAGAAGAGAGUGAGCAC	CUUCUUCUUCUCUUCUGUCA	Cleavage
sly-miR157a-1-3p	Solyc01g081050.4.1	2.5	-1.0	1	22	3788	3809	GCUCUUUAUUCUUCUGUCAUCA	GCACGACAGAAGAAUCAAGAGC	Cleavage
sly-miR157a-1-3p	Solyc07g047980.2.1	2.5	-1.0	1	22	767	788	GCUCUUUAUUCUUCUGUCAUCA	CCUUGACUGAAGAAGAAAGAGC	Cleavage
sly-miR157a-1-3p	Solyc01g095320.3.1	3.0	-1.0	1	22	534	556	GCUCUUUAUUCUUC-UGUCAUCA	UGAUGACAUGAAGAAUAGGGAGC	Cleavage
sly-miR157a-1-3p	Solyc11g032100.2.1	3.0	-1.0	1	22	35	56	GCUCUUUAUUCUUCUGUCAUCA	UGUUGAUAGAAGAAGGAAGAGU	Cleavage
sly-miR157a-1-3p	Solyc02g091350.3.1	3.0	-1.0	1	22	175	196	GCUCUUUAUUCUUCUGUCAUCA	AUAUGAUAGAAGAAUAUAGAGA	Cleavage
sly-miR157a-1-3p	Solyc01g109470.3.1	3.0	-1.0	1	22	17	38	GCUCUUUAUUCUUCUGUCAUCA	AUAUGACAGAAGAAAAAAGAAC	Cleavage
sly-miR157a-1-3p	Solyc01g094790.3.1	3.0	-1.0	1	22	487	508	GCUCUUUAUUCUUCUGUCAUCA	AAGUGACAGAAGGAUGUGGAGC	Cleavage
sly-miR157a-1-3p	Solyc10g079170.2.1	3.0	-1.0	1	22	6676	6697	GCUCUUUAUUCUUCUGUCAUCA	UAGUGGCACAAGCAUAAAGAGC	Translation
sly-miR157a-1-3p	Solyc01g094750.3.1	3.0	-1.0	1	22	1230	1251	GCUCUUUAUUCUUCUGUCAUCA	CUCAGCCGGAAGAAUGAAGAGC	Cleavage
sly-miR157a-1-5p	Solyc04g045560.3.1	1.5	-1.0	1	21	939	959	UUGACAGAAGAUAGAGAGCAC	GUGCUCUCUCUCUUCUGUCAA	Cleavage
sly-miR157a-1-5p	Solyc05g015510.3.1	1.5	-1.0	1	21	2555	2575	UUGACAGAAGAUAGAGAGCAC	GUGCUCUCUCUCUUCUGUCAA	Cleavage
sly-miR157a-1-5p	Solyc10g078700.2.1	1.5	-1.0	1	21	3614	3634	UUGACAGAAGAUAGAGAGCAC	GUGCUCUCUCUCUUCUGUCAA	Cleavage
sly-miR157a-1-5p	Solyc11g005660.2.1	1.5	-1.0	1	21	295	315	UUGACAGAAGAUAGAGAGCAC	CAGCUUUUUAUCUUCUGUUAA	Cleavage
sly-miR157a-1-5p	Solyc05g012040.3.1	2.0	-1.0	1	21	1459	1479	UUGACAGAAGAUAGAGAGCAC	GUGCUCUCUCUCUUCUGUCAG	Cleavage
sly-miR157a-1-5p	Solyc02g070280.3.1	2.0	-1.0	1	21	649	669	UUGACAGAAGAUAGAGAGCAC	UUGCUCUCUGUCUUCUGUUAC	Cleavage
sly-miR157a-1-5p	Solyc04g082845.1.1	2.0	-1.0	1	21	28	48	UUGACAGAAGAUAGAGAGCAC	AAGCUCUCUAUUUUCUGUAAA	Cleavage
sly-miR157a-1-5p	Solyc01g106780.3.1	2.0	-1.0	1	21	1169	1189	UUGACAGAAGAUAGAGAGCAC	UGGCUCUUCAUCUUCUGUCAA	Cleavage
sly-miR157a-1-5p	Solyc05g015840.3.1	2.5	-1.0	1	21	900	920	UUGACAGAAGAUAGAGAGCAC	GUGCUCUCUCUCUUCUGUCAU	Cleavage
sly-miR157a-1-5p	Solyc12g038520.2.1	2.5	-1.0	1	21	1431	1451	UUGACAGAAGAUAGAGAGCAC	GUGCUCUCUCUCUUCUGUCAU	Cleavage
sly-miR157a-1-5p	Solyc07g053810.3.1	2.5	-1.0	1	21	729	749	UUGACAGAAGAUAGAGAGCAC	UUGCUCUCUCUCUUCUGUCAU	Cleavage
sly-miR157a-1-5p	Solyc03g114850.3.1	2.5	-1.0	1	21	1732	1752	UUGACAGAAGAUAGAGAGCAC	AUGCUCUCUCUCUUCUGUCAU	Cleavage
sly-miR157a-1-5p	Solyc10g009080.3.1	2.5	-1.0	1	21	502	522	UUGACAGAAGAUAGAGAGCAC	ACGCUCUCUCUCUUCUGUCAU	Cleavage
sly-miR157a-1-5p	Solyc03g119360.3.1	2.5	-1.0	1	21	25	45	UUGACAGAAGAUAGAGAGCAC	AGGGUUUUUAUCUUCUGUCAG	Cleavage
sly-miR157a-1-5p	Solyc07g045150.3.1	3.0	-1.0	1	21	1185	1205	UUGACAGAAGAUAGAGAGCAC	UUGCUCUCUAUUUUCUGCUGA	Cleavage
sly-miR157a-1-5p	Solyc11g065490.2.1	3.0	-1.0	1	21	1535	1555	UUGACAGAAGAUAGAGAGCAC	UUGCUUUAUAUUUUCUGUCAU	Cleavage
sly-miR157a-1-5p	Solyc09g092420.2.1	3.0	-1.0	1	21	708	728	UUGACAGAAGAUAGAGAGCAC	GGAAUUUCUAUCUUUUGUCAA	Cleavage
sly-miR157a-1-5p	Solyc01g097150.3.1	3.0	-1.0	1	21	697	717	UUGACAGAAGAUAGAGAGCAC	GGAAUUUCUAUCUUUUGUCAA	Cleavage
sly-miR157a-1-5p	Solyc10g047680.2.1	3.0	-1.0	1	21	12	32	UUGACAGAAGAUAGAGAGCAC	UGCCUCUUUAUCUUCUCUCAA	Cleavage
sly-miR157a-1-5p	Solyc02g071220.3.1	3.0	-1.0	1	21	296	316	UUGACAGAAGAUAGAGAGCAC	UCUCUCUUUCUCUUCUGUCAA	Cleavage
sly-miR157a-1-5p	Solyc07g063510.3.1	3.0	-1.0	1	21	1317	1337	UUGACAGAAGAUAGAGAGCAC	CCUUUCUCUGUUUUCUGUCAG	Cleavage
sly-miR157a-1-5p	Solyc06g068280.3.1	3.0	-1.0	1	21	4793	4813	UUGACAGAAGAUAGAGAGCAC	UUGAUCCUUAUCUUCUGUUAA	Cleavage
sly-miR157a-1-5p	Solyc02g064690.3.1	3.0	-1.0	1	21	262	282	UUGACAGAAGAUAGAGAGCAC	AAUCUAUUUAUCUUUUGUCAA	Cleavage
sly-miR157a-1-5p	Solyc08g081270.3.1	3.0	-1.0	1	21	786	806	UUGACAGAAGAUAGAGAGCAC	UAGUUCUAUUUCUUCUGUCAA	Cleavage
sly-miR157a-1-5p	Solyc04g079020.3.1	3.0	-1.0	1	21	170	190	UUGACAGAAGAUAGAGAGCAC	CAGUUGUUUAUCUUCUGUUGA	Cleavage
sly-miR157a-1-5p	Solyc01g096440.3.1	3.0	-1.0	1	21	628	648	UUGACAGAAGAUAGAGAGCAC	UCGUAUUCUGUUUUCUGUCAA	Cleavage
sly-miR157a-2-3p	Solyc01g095320.3.1	2.5	-1.0	1	22	534	556	GCUCUCUAUUCUUC-UGUCAUCA	UGAUGACAUGAAGAAUAGGGAGC	Cleavage
sly-miR157a-2-3p	Solyc02g080410.3.1	2.5	-1.0	1	22	973	994	GCUCUCUAUUCUUCUGUCAUCA	UUGUCACAAAAGAAUGGAGAGC	Cleavage
sly-miR157a-2-3p	Solyc02g091350.3.1	3.0	-1.0	1	22	175	196	GCUCUCUAUUCUUCUGUCAUCA	AUAUGAUAGAAGAAUAUAGAGA	Cleavage
sly-miR157a-2-3p	Solyc01g091850.3.1	3.0	-1.0	1	22	3953	3974	GCUCUCUAUUCUUCUGUCAUCA	ACAUGAAAGAAGAAUAGGGGGA	Cleavage
sly-miR157a-2-3p	Solyc01g094790.3.1	3.0	-1.0	1	22	487	508	GCUCUCUAUUCUUCUGUCAUCA	AAGUGACAGAAGGAUGUGGAGC	Cleavage
sly-miR157a-2-3p	Solyc03g117600.3.1	3.0	-1.0	1	22	3631	3652	GCUCUCUAUUCUUCUGUCAUCA	AGUUGACAGAGAGAUGGAGAGC	Translation
sly-miR157a-2-3p	Solyc10g081650.2.1	3.0	-1.0	1	22	707	728	GCUCUCUAUUCUUCUGUCAUCA	UGUAGACAAAAGAGUGGAGAGC	Cleavage
sly-miR157a-2-3p	Solyc12g013580.2.1	3.0	-1.0	1	22	1169	1190	GCUCUCUAUUCUUCUGUCAUCA	UCGUUACGGAAGGAUGGGGAGC	Cleavage
sly-miR157a-2-5p	Solyc04g045560.3.1	1.5	-1.0	1	21	939	959	UUGACAGAAGAUAGAGAGCAC	GUGCUCUCUCUCUUCUGUCAA	Cleavage
sly-miR157a-2-5p	Solyc05g015510.3.1	1.5	-1.0	1	21	2555	2575	UUGACAGAAGAUAGAGAGCAC	GUGCUCUCUCUCUUCUGUCAA	Cleavage
sly-miR157a-2-5p	Solyc10g078700.2.1	1.5	-1.0	1	21	3614	3634	UUGACAGAAGAUAGAGAGCAC	GUGCUCUCUCUCUUCUGUCAA	Cleavage
sly-miR157a-2-5p	Solyc11g005660.2.1	1.5	-1.0	1	21	295	315	UUGACAGAAGAUAGAGAGCAC	CAGCUUUUUAUCUUCUGUUAA	Cleavage
sly-miR157a-2-5p	Solyc05g012040.3.1	2.0	-1.0	1	21	1459	1479	UUGACAGAAGAUAGAGAGCAC	GUGCUCUCUCUCUUCUGUCAG	Cleavage
sly-miR157a-2-5p	Solyc02g070280.3.1	2.0	-1.0	1	21	649	669	UUGACAGAAGAUAGAGAGCAC	UUGCUCUCUGUCUUCUGUUAC	Cleavage
sly-miR157a-2-5p	Solyc04g082845.1.1	2.0	-1.0	1	21	28	48	UUGACAGAAGAUAGAGAGCAC	AAGCUCUCUAUUUUCUGUAAA	Cleavage
sly-miR157a-2-5p	Solyc01g106780.3.1	2.0	-1.0	1	21	1169	1189	UUGACAGAAGAUAGAGAGCAC	UGGCUCUUCAUCUUCUGUCAA	Cleavage
sly-miR157a-2-5p	Solyc05g015840.3.1	2.5	-1.0	1	21	900	920	UUGACAGAAGAUAGAGAGCAC	GUGCUCUCUCUCUUCUGUCAU	Cleavage
sly-miR157a-2-5p	Solyc12g038520.2.1	2.5	-1.0	1	21	1431	1451	UUGACAGAAGAUAGAGAGCAC	GUGCUCUCUCUCUUCUGUCAU	Cleavage
sly-miR157a-2-5p	Solyc07g053810.3.1	2.5	-1.0	1	21	729	749	UUGACAGAAGAUAGAGAGCAC	UUGCUCUCUCUCUUCUGUCAU	Cleavage
sly-miR157a-2-5p	Solyc03g114850.3.1	2.5	-1.0	1	21	1732	1752	UUGACAGAAGAUAGAGAGCAC	AUGCUCUCUCUCUUCUGUCAU	Cleavage
sly-miR157a-2-5p	Solyc10g009080.3.1	2.5	-1.0	1	21	502	522	UUGACAGAAGAUAGAGAGCAC	ACGCUCUCUCUCUUCUGUCAU	Cleavage
sly-miR157a-2-5p	Solyc03g119360.3.1	2.5	-1.0	1	21	25	45	UUGACAGAAGAUAGAGAGCAC	AGGGUUUUUAUCUUCUGUCAG	Cleavage
sly-miR157a-2-5p	Solyc07g045150.3.1	3.0	-1.0	1	21	1185	1205	UUGACAGAAGAUAGAGAGCAC	UUGCUCUCUAUUUUCUGCUGA	Cleavage
sly-miR157a-2-5p	Solyc11g065490.2.1	3.0	-1.0	1	21	1535	1555	UUGACAGAAGAUAGAGAGCAC	UUGCUUUAUAUUUUCUGUCAU	Cleavage
sly-miR157a-2-5p	Solyc09g092420.2.1	3.0	-1.0	1	21	708	728	UUGACAGAAGAUAGAGAGCAC	GGAAUUUCUAUCUUUUGUCAA	Cleavage
sly-miR157a-2-5p	Solyc01g097150.3.1	3.0	-1.0	1	21	697	717	UUGACAGAAGAUAGAGAGCAC	GGAAUUUCUAUCUUUUGUCAA	Cleavage
sly-miR157a-2-5p	Solyc10g047680.2.1	3.0	-1.0	1	21	12	32	UUGACAGAAGAUAGAGAGCAC	UGCCUCUUUAUCUUCUCUCAA	Cleavage
sly-miR157a-2-5p	Solyc02g071220.3.1	3.0	-1.0	1	21	296	316	UUGACAGAAGAUAGAGAGCAC	UCUCUCUUUCUCUUCUGUCAA	Cleavage
sly-miR157a-2-5p	Solyc07g063510.3.1	3.0	-1.0	1	21	1317	1337	UUGACAGAAGAUAGAGAGCAC	CCUUUCUCUGUUUUCUGUCAG	Cleavage
sly-miR157a-2-5p	Solyc06g068280.3.1	3.0	-1.0	1	21	4793	4813	UUGACAGAAGAUAGAGAGCAC	UUGAUCCUUAUCUUCUGUUAA	Cleavage
sly-miR157a-2-5p	Solyc02g064690.3.1	3.0	-1.0	1	21	262	282	UUGACAGAAGAUAGAGAGCAC	AAUCUAUUUAUCUUUUGUCAA	Cleavage
sly-miR157a-2-5p	Solyc08g081270.3.1	3.0	-1.0	1	21	786	806	UUGACAGAAGAUAGAGAGCAC	UAGUUCUAUUUCUUCUGUCAA	Cleavage
sly-miR157a-2-5p	Solyc04g079020.3.1	3.0	-1.0	1	21	170	190	UUGACAGAAGAUAGAGAGCAC	CAGUUGUUUAUCUUCUGUUGA	Cleavage
sly-miR157a-2-5p	Solyc01g096440.3.1	3.0	-1.0	1	21	628	648	UUGACAGAAGAUAGAGAGCAC	UCGUAUUCUGUUUUCUGUCAA	Cleavage
sly-miR157a-3-3p	Solyc05g051690.3.1	2.5	-1.0	1	21	718	738	GCUCUCUAUGCUUCUGUCAUC	UGUGCCAGGAGCAUAGAGAGA	Cleavage
sly-miR157a-3-3p	Solyc09g090200.3.1	2.5	-1.0	1	21	698	718	GCUCUCUAUGCUUCUGUCAUC	GCUUGCAGGAGCGUAGAGAGC	Cleavage
sly-miR157a-3-3p	Solyc12g006180.2.1	3.0	-1.0	1	21	642	662	GCUCUCUAUGCUUCUGUCAUC	GAUGGUAGAAGCAAAGAGGGC	Cleavage
sly-miR157a-3-3p	Solyc06g016800.2.1	3.0	-1.0	1	21	262	282	GCUCUCUAUGCUUCUGUCAUC	GGUGACAGAGGUGUGGAGGGU	Cleavage
sly-miR157a-3-3p	Solyc04g008100.2.1	3.0	-1.0	1	21	657	677	GCUCUCUAUGCUUCUGUCAUC	GAUGGAAGAAGUAUGGAGAGU	Cleavage
sly-miR157a-3-3p	Solyc01g056850.3.1	3.0	-1.0	1	21	1399	1419	GCUCUCUAUGCUUCUGUCAUC	GGUGACAGAGGUGUGGAGGGU	Cleavage
sly-miR157a-3-3p	Solyc03g079865.1.1	3.0	-1.0	1	20	1	21	GCUCUCUAUGCUUCUGU-CAU	AUGUACAGAAGUGUAGAGAGC	Cleavage
sly-miR157a-3-3p	Solyc05g052590.1.1	3.0	-1.0	1	21	2205	2225	GCUCUCUAUGCUUCUGUCAUC	GUUGACGGAAGCAGAGGGAGU	Cleavage
sly-miR157a-3-3p	Solyc10g079170.2.1	3.0	-1.0	1	21	6677	6697	GCUCUCUAUGCUUCUGUCAUC	AGUGGCACAAGCAUAAAGAGC	Cleavage
sly-miR157a-3-3p	Solyc01g109700.3.1	3.0	-1.0	1	21	746	766	GCUCUCUAUGCUUCUGUCAUC	UCUAACAGAGGCAGAGAGAGC	Cleavage
sly-miR157a-3-5p	Solyc04g045560.3.1	1.5	-1.0	1	21	939	959	UUGACAGAAGAUAGAGAGCAC	GUGCUCUCUCUCUUCUGUCAA	Cleavage
sly-miR157a-3-5p	Solyc05g015510.3.1	1.5	-1.0	1	21	2555	2575	UUGACAGAAGAUAGAGAGCAC	GUGCUCUCUCUCUUCUGUCAA	Cleavage
sly-miR157a-3-5p	Solyc10g078700.2.1	1.5	-1.0	1	21	3614	3634	UUGACAGAAGAUAGAGAGCAC	GUGCUCUCUCUCUUCUGUCAA	Cleavage
sly-miR157a-3-5p	Solyc11g005660.2.1	1.5	-1.0	1	21	295	315	UUGACAGAAGAUAGAGAGCAC	CAGCUUUUUAUCUUCUGUUAA	Cleavage
sly-miR157a-3-5p	Solyc05g012040.3.1	2.0	-1.0	1	21	1459	1479	UUGACAGAAGAUAGAGAGCAC	GUGCUCUCUCUCUUCUGUCAG	Cleavage
sly-miR157a-3-5p	Solyc02g070280.3.1	2.0	-1.0	1	21	649	669	UUGACAGAAGAUAGAGAGCAC	UUGCUCUCUGUCUUCUGUUAC	Cleavage
sly-miR157a-3-5p	Solyc04g082845.1.1	2.0	-1.0	1	21	28	48	UUGACAGAAGAUAGAGAGCAC	AAGCUCUCUAUUUUCUGUAAA	Cleavage
sly-miR157a-3-5p	Solyc01g106780.3.1	2.0	-1.0	1	21	1169	1189	UUGACAGAAGAUAGAGAGCAC	UGGCUCUUCAUCUUCUGUCAA	Cleavage
sly-miR157a-3-5p	Solyc05g015840.3.1	2.5	-1.0	1	21	900	920	UUGACAGAAGAUAGAGAGCAC	GUGCUCUCUCUCUUCUGUCAU	Cleavage
sly-miR157a-3-5p	Solyc12g038520.2.1	2.5	-1.0	1	21	1431	1451	UUGACAGAAGAUAGAGAGCAC	GUGCUCUCUCUCUUCUGUCAU	Cleavage
sly-miR157a-3-5p	Solyc07g053810.3.1	2.5	-1.0	1	21	729	749	UUGACAGAAGAUAGAGAGCAC	UUGCUCUCUCUCUUCUGUCAU	Cleavage
sly-miR157a-3-5p	Solyc03g114850.3.1	2.5	-1.0	1	21	1732	1752	UUGACAGAAGAUAGAGAGCAC	AUGCUCUCUCUCUUCUGUCAU	Cleavage
sly-miR157a-3-5p	Solyc10g009080.3.1	2.5	-1.0	1	21	502	522	UUGACAGAAGAUAGAGAGCAC	ACGCUCUCUCUCUUCUGUCAU	Cleavage
sly-miR157a-3-5p	Solyc03g119360.3.1	2.5	-1.0	1	21	25	45	UUGACAGAAGAUAGAGAGCAC	AGGGUUUUUAUCUUCUGUCAG	Cleavage
sly-miR157a-3-5p	Solyc07g045150.3.1	3.0	-1.0	1	21	1185	1205	UUGACAGAAGAUAGAGAGCAC	UUGCUCUCUAUUUUCUGCUGA	Cleavage
sly-miR157a-3-5p	Solyc11g065490.2.1	3.0	-1.0	1	21	1535	1555	UUGACAGAAGAUAGAGAGCAC	UUGCUUUAUAUUUUCUGUCAU	Cleavage
sly-miR157a-3-5p	Solyc09g092420.2.1	3.0	-1.0	1	21	708	728	UUGACAGAAGAUAGAGAGCAC	GGAAUUUCUAUCUUUUGUCAA	Cleavage
sly-miR157a-3-5p	Solyc01g097150.3.1	3.0	-1.0	1	21	697	717	UUGACAGAAGAUAGAGAGCAC	GGAAUUUCUAUCUUUUGUCAA	Cleavage
sly-miR157a-3-5p	Solyc10g047680.2.1	3.0	-1.0	1	21	12	32	UUGACAGAAGAUAGAGAGCAC	UGCCUCUUUAUCUUCUCUCAA	Cleavage
sly-miR157a-3-5p	Solyc02g071220.3.1	3.0	-1.0	1	21	296	316	UUGACAGAAGAUAGAGAGCAC	UCUCUCUUUCUCUUCUGUCAA	Cleavage
sly-miR157a-3-5p	Solyc07g063510.3.1	3.0	-1.0	1	21	1317	1337	UUGACAGAAGAUAGAGAGCAC	CCUUUCUCUGUUUUCUGUCAG	Cleavage
sly-miR157a-3-5p	Solyc06g068280.3.1	3.0	-1.0	1	21	4793	4813	UUGACAGAAGAUAGAGAGCAC	UUGAUCCUUAUCUUCUGUUAA	Cleavage
sly-miR157a-3-5p	Solyc02g064690.3.1	3.0	-1.0	1	21	262	282	UUGACAGAAGAUAGAGAGCAC	AAUCUAUUUAUCUUUUGUCAA	Cleavage
sly-miR157a-3-5p	Solyc08g081270.3.1	3.0	-1.0	1	21	786	806	UUGACAGAAGAUAGAGAGCAC	UAGUUCUAUUUCUUCUGUCAA	Cleavage
sly-miR157a-3-5p	Solyc04g079020.3.1	3.0	-1.0	1	21	170	190	UUGACAGAAGAUAGAGAGCAC	CAGUUGUUUAUCUUCUGUUGA	Cleavage
sly-miR157a-3-5p	Solyc01g096440.3.1	3.0	-1.0	1	21	628	648	UUGACAGAAGAUAGAGAGCAC	UCGUAUUCUGUUUUCUGUCAA	Cleavage
sly-miR157a-4-5p	Solyc04g045560.3.1	1.5	-1.0	1	21	939	959	UUGACAGAAGAUAGAGAGCAC	GUGCUCUCUCUCUUCUGUCAA	Cleavage
sly-miR157a-4-5p	Solyc05g015510.3.1	1.5	-1.0	1	21	2555	2575	UUGACAGAAGAUAGAGAGCAC	GUGCUCUCUCUCUUCUGUCAA	Cleavage
sly-miR157a-4-5p	Solyc10g078700.2.1	1.5	-1.0	1	21	3614	3634	UUGACAGAAGAUAGAGAGCAC	GUGCUCUCUCUCUUCUGUCAA	Cleavage
sly-miR157a-4-5p	Solyc11g005660.2.1	1.5	-1.0	1	21	295	315	UUGACAGAAGAUAGAGAGCAC	CAGCUUUUUAUCUUCUGUUAA	Cleavage
sly-miR157a-4-5p	Solyc05g012040.3.1	2.0	-1.0	1	21	1459	1479	UUGACAGAAGAUAGAGAGCAC	GUGCUCUCUCUCUUCUGUCAG	Cleavage
sly-miR157a-4-5p	Solyc02g070280.3.1	2.0	-1.0	1	21	649	669	UUGACAGAAGAUAGAGAGCAC	UUGCUCUCUGUCUUCUGUUAC	Cleavage
sly-miR157a-4-5p	Solyc04g082845.1.1	2.0	-1.0	1	21	28	48	UUGACAGAAGAUAGAGAGCAC	AAGCUCUCUAUUUUCUGUAAA	Cleavage
sly-miR157a-4-5p	Solyc01g106780.3.1	2.0	-1.0	1	21	1169	1189	UUGACAGAAGAUAGAGAGCAC	UGGCUCUUCAUCUUCUGUCAA	Cleavage
sly-miR157a-4-5p	Solyc05g015840.3.1	2.5	-1.0	1	21	900	920	UUGACAGAAGAUAGAGAGCAC	GUGCUCUCUCUCUUCUGUCAU	Cleavage
sly-miR157a-4-5p	Solyc12g038520.2.1	2.5	-1.0	1	21	1431	1451	UUGACAGAAGAUAGAGAGCAC	GUGCUCUCUCUCUUCUGUCAU	Cleavage
sly-miR157a-4-5p	Solyc07g053810.3.1	2.5	-1.0	1	21	729	749	UUGACAGAAGAUAGAGAGCAC	UUGCUCUCUCUCUUCUGUCAU	Cleavage
sly-miR157a-4-5p	Solyc03g114850.3.1	2.5	-1.0	1	21	1732	1752	UUGACAGAAGAUAGAGAGCAC	AUGCUCUCUCUCUUCUGUCAU	Cleavage
sly-miR157a-4-5p	Solyc10g009080.3.1	2.5	-1.0	1	21	502	522	UUGACAGAAGAUAGAGAGCAC	ACGCUCUCUCUCUUCUGUCAU	Cleavage
sly-miR157a-4-5p	Solyc03g119360.3.1	2.5	-1.0	1	21	25	45	UUGACAGAAGAUAGAGAGCAC	AGGGUUUUUAUCUUCUGUCAG	Cleavage
sly-miR157a-4-5p	Solyc07g045150.3.1	3.0	-1.0	1	21	1185	1205	UUGACAGAAGAUAGAGAGCAC	UUGCUCUCUAUUUUCUGCUGA	Cleavage
sly-miR157a-4-5p	Solyc11g065490.2.1	3.0	-1.0	1	21	1535	1555	UUGACAGAAGAUAGAGAGCAC	UUGCUUUAUAUUUUCUGUCAU	Cleavage
sly-miR157a-4-5p	Solyc09g092420.2.1	3.0	-1.0	1	21	708	728	UUGACAGAAGAUAGAGAGCAC	GGAAUUUCUAUCUUUUGUCAA	Cleavage
sly-miR157a-4-5p	Solyc01g097150.3.1	3.0	-1.0	1	21	697	717	UUGACAGAAGAUAGAGAGCAC	GGAAUUUCUAUCUUUUGUCAA	Cleavage
sly-miR157a-4-5p	Solyc10g047680.2.1	3.0	-1.0	1	21	12	32	UUGACAGAAGAUAGAGAGCAC	UGCCUCUUUAUCUUCUCUCAA	Cleavage
sly-miR157a-4-5p	Solyc02g071220.3.1	3.0	-1.0	1	21	296	316	UUGACAGAAGAUAGAGAGCAC	UCUCUCUUUCUCUUCUGUCAA	Cleavage
sly-miR157a-4-5p	Solyc07g063510.3.1	3.0	-1.0	1	21	1317	1337	UUGACAGAAGAUAGAGAGCAC	CCUUUCUCUGUUUUCUGUCAG	Cleavage
sly-miR157a-4-5p	Solyc06g068280.3.1	3.0	-1.0	1	21	4793	4813	UUGACAGAAGAUAGAGAGCAC	UUGAUCCUUAUCUUCUGUUAA	Cleavage
sly-miR157a-4-5p	Solyc02g064690.3.1	3.0	-1.0	1	21	262	282	UUGACAGAAGAUAGAGAGCAC	AAUCUAUUUAUCUUUUGUCAA	Cleavage
sly-miR157a-4-5p	Solyc08g081270.3.1	3.0	-1.0	1	21	786	806	UUGACAGAAGAUAGAGAGCAC	UAGUUCUAUUUCUUCUGUCAA	Cleavage
sly-miR157a-4-5p	Solyc04g079020.3.1	3.0	-1.0	1	21	170	190	UUGACAGAAGAUAGAGAGCAC	CAGUUGUUUAUCUUCUGUUGA	Cleavage
sly-miR157a-4-5p	Solyc01g096440.3.1	3.0	-1.0	1	21	628	648	UUGACAGAAGAUAGAGAGCAC	UCGUAUUCUGUUUUCUGUCAA	Cleavage
sly-miR159a-3p	Solyc01g009070.3.1	1.5	-1.0	1	21	1836	1856	UUUGGAUUGAAGGGAGCUCUA	UGGAGCUCCCUUCACUCCAAA	Cleavage
sly-miR159a-3p	Solyc03g119530.3.1	1.5	-1.0	1	21	2506	2526	UUUGGAUUGAAGGGAGCUCUA	AGGAGCUCCCUUCAGUCCAAU	Cleavage
sly-miR159a-3p	Solyc06g073640.3.1	1.5	-1.0	1	21	1758	1778	UUUGGAUUGAAGGGAGCUCUA	UCGAGCUCCCUUCACUCCAAA	Cleavage
sly-miR159a-3p	Solyc07g062750.3.1	2.0	-1.0	1	21	1814	1834	UUUGGAUUGAAGGGAGCUCUA	UAGAGUUCCUUUUAAUCCAAG	Cleavage
sly-miR159a-3p	Solyc10g019260.2.1	2.0	-1.0	1	21	187	207	UUUGGAUUGAAGGGAGCUCUA	UGGAGCUCCAUUCGAUCCAAA	Cleavage
sly-miR159a-3p	Solyc01g090530.2.1	2.0	-1.0	1	21	1104	1124	UUUGGAUUGAAGGGAGCUCUA	UGGAGCUCCAUUCGAUCCAAA	Cleavage
sly-miR159a-3p	Solyc06g008320.3.1	2.0	-1.0	1	21	2008	2028	UUUGGAUUGAAGGGAGCUCUA	UCGAGUUUCUUUCAAUCCGAA	Cleavage
sly-miR159a-3p	Solyc07g062685.1.1	2.5	-1.0	1	21	476	496	UUUGGAUUGAAGGGAGCUCUA	UGGAGCCCCCUUCAAACCAAA	Cleavage
sly-miR159a-3p	Solyc12g014120.2.1	2.5	-1.0	1	21	1070	1090	UUUGGAUUGAAGGGAGCUCUA	UGGAGCCCCCUUCAAACCAAA	Cleavage
sly-miR159a-3p	Solyc02g079010.3.1	2.5	-1.0	1	21	819	839	UUUGGAUUGAAGGGAGCUCUA	CGGAGCUUCAUUCAGUCCAAA	Cleavage
sly-miR159a-3p	Solyc05g006830.3.1	2.5	-1.0	1	21	1935	1955	UUUGGAUUGAAGGGAGCUCUA	GUGAGUUCCCUUCCGUCCAAA	Cleavage
sly-miR159a-3p	Solyc01g068260.3.1	2.5	-1.0	1	21	1750	1770	UUUGGAUUGAAGGGAGCUCUA	AAGAGUAGCCUUCAAUCCAAA	Cleavage
sly-miR159a-3p	Solyc07g052640.3.1	2.5	-1.0	1	21	403	423	UUUGGAUUGAAGGGAGCUCUA	CAAAACUUCCUUCAAUCCAAA	Cleavage
sly-miR159a-3p	Solyc08g076885.1.1	3.0	-1.0	1	21	786	806	UUUGGAUUGAAGGGAGCUCUA	UAGAGCUCUCCUCAAUCUAGA	Translation
sly-miR159a-3p	Solyc11g072060.2.1	3.0	-1.0	1	21	914	934	UUUGGAUUGAAGGGAGCUCUA	UGGAGCUCCCUUCUUUCCAAA	Cleavage
sly-miR159a-3p	Solyc02g078670.3.1	3.0	-1.0	1	21	542	562	UUUGGAUUGAAGGGAGCUCUA	GAGAGUUCCAUUCAAUCCAAU	Cleavage
sly-miR159a-3p	Solyc09g082890.2.1	3.0	-1.0	1	21	159	179	UUUGGAUUGAAGGGAGCUCUA	UGGAGCUGCCUACAAUCCAAG	Translation
sly-miR159a-3p	Solyc03g043890.3.1	3.0	-1.0	1	21	526	546	UUUGGAUUGAAGGGAGCUCUA	UAAAGUUACCUUUAAUCCAAA	Cleavage
sly-miR159a-3p	Solyc01g106680.3.1	3.0	-1.0	1	21	298	318	UUUGGAUUGAAGGGAGCUCUA	AAGGACUCCCUUCAAUUCAAU	Cleavage
sly-miR159a-3p	Solyc03g114330.3.1	3.0	-1.0	1	21	1594	1614	UUUGGAUUGAAGGGAGCUCUA	AGGAGUUUCUUUCAAUCCCAA	Cleavage
sly-miR159a-3p	Solyc09g013080.3.1	3.0	-1.0	1	21	1687	1707	UUUGGAUUGAAGGGAGCUCUA	GGGAGUUCCCAUUGAUCCAAA	Translation
sly-miR159a-3p	Solyc06g073520.3.1	3.0	-1.0	1	21	3885	3905	UUUGGAUUGAAGGGAGCUCUA	CAAAGCUUUCUUUGAUCCAAA	Cleavage
sly-miR159a-3p	Solyc06g075630.3.1	3.0	-1.0	1	21	81	101	UUUGGAUUGAAGGGAGCUCUA	UCGAGCUCUUUUCAAAUCAAA	Cleavage
sly-miR159a-3p	Solyc11g066590.2.1	3.0	-1.0	1	21	1184	1204	UUUGGAUUGAAGGGAGCUCUA	UUCAGCUCCUUUCAAUUUGAA	Cleavage
sly-miR159a-3p	Solyc12g042530.2.1	3.0	-1.0	1	21	1313	1333	UUUGGAUUGAAGGGAGCUCUA	UUGAGUUCCUUUCAAGCCAGA	Cleavage
sly-miR159a-3p	Solyc10g076240.2.1	3.0	-1.0	1	21	1950	1970	UUUGGAUUGAAGGGAGCUCUA	ACCAGCUCUUUUCGAUUCAAA	Cleavage
sly-miR159a-3p	Solyc06g074210.3.1	3.0	-1.0	1	21	210	230	UUUGGAUUGAAGGGAGCUCUA	CUGGGCUUCCUUCAAUUUGGA	Cleavage
sly-miR159a-3p	Solyc10g078390.2.1	3.0	-1.0	1	21	2245	2265	UUUGGAUUGAAGGGAGCUCUA	GUGAGUUCUCUUCAAUACAGA	Cleavage
sly-miR159a-3p	Solyc12g038490.2.1	3.0	-1.0	1	21	2293	2313	UUUGGAUUGAAGGGAGCUCUA	AUGGGCUUUCUUCUAUCCAAA	Cleavage
sly-miR159a-3p	Solyc07g043580.3.1	3.0	-1.0	1	21	2497	2517	UUUGGAUUGAAGGGAGCUCUA	UUGAUCUUCUUUCAAUCCAAU	Cleavage
sly-miR159a-3p	Solyc02g021430.1.1	3.0	-1.0	1	21	292	312	UUUGGAUUGAAGGGAGCUCUA	AUCACUUUCCUUCAAUCCAAA	Cleavage
sly-miR159a-3p	Solyc01g106440.3.1	3.0	-1.0	1	21	4361	4381	UUUGGAUUGAAGGGAGCUCUA	AGAAACUCCCUUCAAUCUGAA	Cleavage
sly-miR159a-3p	Solyc12g008940.2.1	3.0	-1.0	1	21	75	95	UUUGGAUUGAAGGGAGCUCUA	AUGAUCUCCUUUGAAUCCAAA	Cleavage
sly-miR159b-3p	Solyc03g119530.3.1	1.5	-1.0	1	21	2506	2526	AUUGGAAUGAAGGGAGCUCUA	AGGAGCUCCCUUCAGUCCAAU	Cleavage
sly-miR159b-3p	Solyc02g079290.3.1	2.0	-1.0	1	21	321	341	AUUGGAAUGAAGGGAGCUCUA	AAGGGUUCUCUUCAUUCUAAU	Cleavage
sly-miR159b-3p	Solyc01g080720.3.1	2.5	-1.0	1	21	3964	3984	AUUGGAAUGAAGGGAGCUCUA	UAGAGUUCCCUUCAUUCUGAG	Cleavage
sly-miR159b-3p	Solyc11g072060.2.1	2.5	-1.0	1	21	914	934	AUUGGAAUGAAGGGAGCUCUA	UGGAGCUCCCUUCUUUCCAAA	Cleavage
sly-miR159b-3p	Solyc01g009070.3.1	2.5	-1.0	1	21	1836	1856	AUUGGAAUGAAGGGAGCUCUA	UGGAGCUCCCUUCACUCCAAA	Cleavage
sly-miR159b-3p	Solyc06g073640.3.1	2.5	-1.0	1	21	1758	1778	AUUGGAAUGAAGGGAGCUCUA	UCGAGCUCCCUUCACUCCAAA	Cleavage
sly-miR159b-3p	Solyc06g009550.3.1	2.5	-1.0	1	21	2392	2412	AUUGGAAUGAAGGGAGCUCUA	UGUAACUCUCUUCAUUCCAAU	Cleavage
sly-miR159b-3p	Solyc07g039620.2.1	2.5	-1.0	1	21	3	23	AUUGGAAUGAAGGGAGCUCUA	AUGAGUUCCGUUCAUUCCGAU	Cleavage
sly-miR159b-3p	Solyc04g026210.3.1	2.5	-1.0	1	21	37	57	AUUGGAAUGAAGGGAGCUCUA	UUGAGUUACCUUCAUUCCAAG	Cleavage
sly-miR159b-3p	Solyc08g006060.3.1	2.5	-1.0	1	21	2528	2548	AUUGGAAUGAAGGGAGCUCUA	AAGUACUCCCUUCAUUUCAAU	Cleavage
sly-miR159b-3p	Solyc06g050550.3.1	3.0	-1.0	1	21	811	831	AUUGGAAUGAAGGGAGCUCUA	UAGAGGUUUUUUCAUUCCGAU	Cleavage
sly-miR159b-3p	Solyc08g066740.3.1	3.0	-1.0	1	21	3466	3486	AUUGGAAUGAAGGGAGCUCUA	UGGAUUUCCCUUUAUUCCAAC	Cleavage
sly-miR159b-3p	Solyc09g082280.3.1	3.0	-1.0	1	21	1050	1070	AUUGGAAUGAAGGGAGCUCUA	AAGAACUUCCUUCAUUUUGAU	Cleavage
sly-miR159b-3p	Solyc12g013890.2.1	3.0	-1.0	1	21	1485	1505	AUUGGAAUGAAGGGAGCUCUA	AACAGUUCCUUUCAUUCUAGU	Cleavage
sly-miR159b-3p	Solyc03g112960.1.1	3.0	-1.0	1	21	81	101	AUUGGAAUGAAGGGAGCUCUA	GUUAGCUCUCUUCAUUCCCAU	Cleavage
sly-miR159b-3p	Solyc11g065890.2.1	3.0	-1.0	1	21	208	228	AUUGGAAUGAAGGGAGCUCUA	GGUAGUUCUCUUCAUUCUAGU	Cleavage
sly-miR159b-3p	Solyc06g035970.3.1	3.0	-1.0	1	21	2473	2493	AUUGGAAUGAAGGGAGCUCUA	UUGAGUUUAUUUCAUUCCAAU	Cleavage
sly-miR159b-3p	Solyc04g026235.1.1	3.0	-1.0	1	21	202	222	AUUGGAAUGAAGGGAGCUCUA	UUGAGUUACCUUCAUUCUAAG	Cleavage
sly-miR159b-3p	Solyc10g080340.2.1	3.0	-1.0	1	21	1692	1712	AUUGGAAUGAAGGGAGCUCUA	AAGUACUCCCUUCGUUUCAAU	Cleavage
sly-miR159b-3p	Solyc08g076290.3.1	3.0	-1.0	1	21	1638	1658	AUUGGAAUGAAGGGAGCUCUA	UUCAUCUUUCUUCAUUCCAAU	Cleavage
sly-miR159b-3p	Solyc09g010160.2.1	3.0	-1.0	1	21	38	58	AUUGGAAUGAAGGGAGCUCUA	AUGGUUUUUCUUCAUUCCAAU	Cleavage
sly-miR159b-5p	Solyc09g072660.3.1	2.0	-1.0	1	21	1946	1966	UUGCAUAUAUCAGGAGCUUCA	CGAAGUUCAUGAUAUAUGCAA	Cleavage
sly-miR159b-5p	Solyc01g098640.3.1	2.0	-1.0	1	21	2120	2140	UUGCAUAUAUCAGGAGCUUCA	AGAGGAUUCUGAUAUAUGCAA	Cleavage
sly-miR159b-5p	Solyc08g068010.2.1	2.5	-1.0	1	21	3447	3467	UUGCAUAUAUCAGGAGCUUCA	UCCAGUUCUUGAUAUGUGCAA	Cleavage
sly-miR159b-5p	Solyc08g079080.4.1	3.0	-1.0	1	21	1259	1279	UUGCAUAUAUCAGGAGCUUCA	UGAAGCUGCUGAUAUUUGCAG	Cleavage
sly-miR159b-5p	Solyc01g009190.2.1	3.0	-1.0	1	21	478	498	UUGCAUAUAUCAGGAGCUUCA	AGAAGCUGCAGAUGUAUGCAA	Cleavage
sly-miR159b-5p	Solyc12g098860.2.1	3.0	-1.0	1	21	1774	1794	UUGCAUAUAUCAGGAGCUUCA	GCAAGUUCCUGAUAUUUGCAC	Cleavage
sly-miR159b-5p	Solyc01g104660.3.1	3.0	-1.0	1	21	577	597	UUGCAUAUAUCAGGAGCUUCA	AAAAGCACUUGAUAUUUGCAA	Cleavage
sly-miR159b-5p	Solyc04g005030.3.1	3.0	-1.0	1	21	159	179	UUGCAUAUAUCAGGAGCUUCA	GCGAGCUGCUGAUAUAUACAA	Cleavage
sly-miR159b-5p	Solyc06g065680.3.1	3.0	-1.0	1	21	1081	1101	UUGCAUAUAUCAGGAGCUUCA	GUAUGCUCCUGAUAUAUAUAA	Cleavage
sly-miR159b-5p	Solyc06g062780.3.1	3.0	-1.0	1	21	1293	1313	UUGCAUAUAUCAGGAGCUUCA	CCAAGCUGGUGGUAUAUGCAA	Cleavage
sly-miR159b-5p	Solyc06g065240.3.1	3.0	-1.0	1	21	2728	2748	UUGCAUAUAUCAGGAGCUUCA	AUAUGUUCCUGAUAUAUUCAA	Cleavage
sly-miR159b-5p	Solyc11g005090.2.1	3.0	-1.0	1	21	1383	1403	UUGCAUAUAUCAGGAGCUUCA	CGCAGCAGCUGAUAUAUGCAA	Cleavage
sly-miR160	Solyc06g075120.1.1	3.0	-1.0	1	21	170	190	UGGCAUACAGGGAGCCAGGCA	UCACUCGCUCUCUGUAUGCUA	Cleavage
sly-miR160	Solyc04g076910.3.1	3.0	-1.0	1	21	933	953	UGGCAUACAGGGAGCCAGGCA	GUCCUGGGUUCCUGUAUCCCA	Cleavage
sly-miR160a-3p	Solyc05g012080.3.1	2.5	-1.0	1	21	541	561	GCGUAUAAGGAGCCAAGCAUA	GGUGCUUGGCUUCUUGUACAC	Cleavage
sly-miR160a-3p	Solyc02g032140.2.1	3.0	-1.0	1	21	1042	1062	GCGUAUAAGGAGCCAAGCAUA	AAUGCUUGACUUCUUAUAUGU	Cleavage
sly-miR160a-3p	Solyc02g089770.3.1	3.0	-1.0	1	21	395	415	GCGUAUAAGGAGCCAAGCAUA	UUUAUUUGGUUUCUUAUAUGC	Cleavage
sly-miR160a-3p	Solyc06g051060.3.1	3.0	-1.0	1	21	75	95	GCGUAUAAGGAGCCAAGCAUA	AUUGUUUUGUUCUUUAUAUGC	Cleavage
sly-miR160a-5p	Solyc06g075150.3.1	0.0	-1.0	1	21	1544	1564	UGCCUGGCUCCCUGUAUGCCA	AGGCAUACAGGGAGCCAGGCA	Cleavage
sly-miR160a-5p	Solyc11g069500.2.1	0.0	-1.0	1	21	1837	1857	UGCCUGGCUCCCUGUAUGCCA	AGGCAUACAGGGAGCCAGGCA	Cleavage
sly-miR160a-5p	Solyc09g007810.3.1	0.5	-1.0	1	21	2031	2051	UGCCUGGCUCCCUGUAUGCCA	UGGCAUGCAGGGAGCCAGGCA	Cleavage
sly-miR160a-5p	Solyc11g013480.2.1	0.5	-1.0	1	21	1447	1467	UGCCUGGCUCCCUGUAUGCCA	GGGCAUGCAGGGAGCCAGGCA	Cleavage
sly-miR160a-5p	Solyc10g086130.2.1	1.0	-1.0	1	21	1347	1367	UGCCUGGCUCCCUGUAUGCCA	UGGUAUGCAGGGAGCCAGGCA	Cleavage
sly-miR160a-5p	Solyc01g011350.3.1	3.0	-1.0	1	21	1020	1040	UGCCUGGCUCCCUGUAUGCCA	GUGGAUAUAGGGAGUUAGGUA	Cleavage
sly-miR160g-5p	Solyc09g007810.3.1	1.0	-1.0	1	21	2031	2051	UGCCUGGCUCCCUGGAUGCCA	UGGCAUGCAGGGAGCCAGGCA	Cleavage
sly-miR160g-5p	Solyc11g013480.2.1	1.0	-1.0	1	21	1447	1467	UGCCUGGCUCCCUGGAUGCCA	GGGCAUGCAGGGAGCCAGGCA	Cleavage
sly-miR160g-5p	Solyc06g075150.3.1	1.0	-1.0	1	21	1544	1564	UGCCUGGCUCCCUGGAUGCCA	AGGCAUACAGGGAGCCAGGCA	Cleavage
sly-miR160g-5p	Solyc11g069500.2.1	1.0	-1.0	1	21	1837	1857	UGCCUGGCUCCCUGGAUGCCA	AGGCAUACAGGGAGCCAGGCA	Cleavage
sly-miR160g-5p	Solyc10g086130.2.1	1.5	-1.0	1	21	1347	1367	UGCCUGGCUCCCUGGAUGCCA	UGGUAUGCAGGGAGCCAGGCA	Cleavage
sly-miR160g-5p	Solyc01g091630.3.1	2.5	-1.0	1	21	1697	1717	UGCCUGGCUCCCUGGAUGCCA	AGGCUUCCAGGGAGACAGGCA	Cleavage
sly-miR160g-5p	Solyc07g066550.3.1	3.0	-1.0	1	21	2340	2360	UGCCUGGCUCCCUGGAUGCCA	CUGCAUCGAGGGAGACAGGCG	Cleavage
sly-miR160h-1	Solyc06g075150.3.1	0.0	-1.0	1	23	1542	1564	UGCCUGGCUCCCUGUAUGCCAUU	GCAGGCAUACAGGGAGCCAGGCA	Cleavage
sly-miR160h-1	Solyc11g069500.2.1	0.0	-1.0	1	23	1835	1857	UGCCUGGCUCCCUGUAUGCCAUU	GCAGGCAUACAGGGAGCCAGGCA	Cleavage
sly-miR160h-1	Solyc09g007810.3.1	0.5	-1.0	1	23	2029	2051	UGCCUGGCUCCCUGUAUGCCAUU	GCUGGCAUGCAGGGAGCCAGGCA	Cleavage
sly-miR160h-1	Solyc11g013480.2.1	0.5	-1.0	1	23	1445	1467	UGCCUGGCUCCCUGUAUGCCAUU	GCGGGCAUGCAGGGAGCCAGGCA	Cleavage
sly-miR160h-1	Solyc10g086130.2.1	1.0	-1.0	1	23	1345	1367	UGCCUGGCUCCCUGUAUGCCAUU	GUUGGUAUGCAGGGAGCCAGGCA	Cleavage
sly-miR160h-2	Solyc06g075150.3.1	0.5	-1.0	1	23	1542	1564	UGCCUGGCUCCUUGUAUGCCAUU	GCAGGCAUACAGGGAGCCAGGCA	Cleavage
sly-miR160h-2	Solyc11g069500.2.1	0.5	-1.0	1	23	1835	1857	UGCCUGGCUCCUUGUAUGCCAUU	GCAGGCAUACAGGGAGCCAGGCA	Cleavage
sly-miR160h-2	Solyc09g007810.3.1	1.0	-1.0	1	23	2029	2051	UGCCUGGCUCCUUGUAUGCCAUU	GCUGGCAUGCAGGGAGCCAGGCA	Cleavage
sly-miR160h-2	Solyc11g013480.2.1	1.0	-1.0	1	23	1445	1467	UGCCUGGCUCCUUGUAUGCCAUU	GCGGGCAUGCAGGGAGCCAGGCA	Cleavage
sly-miR160h-2	Solyc10g086130.2.1	1.5	-1.0	1	23	1345	1367	UGCCUGGCUCCUUGUAUGCCAUU	GUUGGUAUGCAGGGAGCCAGGCA	Cleavage
sly-miR160h-2	Solyc11g068950.2.1	2.5	-1.0	1	23	1671	1693	UGCCUGGCUCCUUGUAUGCCAUU	CAGGGCUAACAAGGAGCCAGGUA	Cleavage
sly-miR160h-2	Solyc06g066670.3.1	2.5	-1.0	1	23	2293	2315	UGCCUGGCUCCUUGUAUGCCAUU	UGAUGCAUGGAAGGAGUCGGGCA	Cleavage
sly-miR160h-2	Solyc04g072130.2.1	3.0	-1.0	1	23	2477	2498	UGCCUGGCUCCUUGUAUGCCAUU	AGAUGCAUA-AAGGAGUUAGGCA	Cleavage
sly-miR162-1-3p	Solyc04g016510.3.1	2.5	-1.0	1	21	910	930	UCGAUAAACCUCUGCAUCCAG	GUGGAUGCAGAGGUUGAUUGG	Cleavage
sly-miR162-1-3p	Solyc03g113740.3.1	2.5	-1.0	1	21	2846	2866	UCGAUAAACCUCUGCAUCCAG	GAAGAUGCAGAGGUUUAUUGC	Cleavage
sly-miR162-1-3p	Solyc10g005130.3.1	3.0	-1.0	1	21	3432	3453	UCGAUAA-ACCUCUGCAUCCAG	CUGGAUGCAGAGGUAUUAUCGA	Cleavage
sly-miR162-1-3p	Solyc01g080500.2.1	3.0	-1.0	1	21	1161	1181	UCGAUAAACCUCUGCAUCCAG	AUGGAUGGAGGGGUUUAUUGU	Cleavage
sly-miR162-1-5p	Solyc07g063870.3.1	2.5	-1.0	1	22	562	583	UGGAGGCAGCGGUUCAUCGAUC	UCCUGGUGAACCGCUGCCUCGA	Cleavage
sly-miR162-1-5p	Solyc11g010650.3.1	3.0	-1.0	1	22	184	205	UGGAGGCAGCGGUUCAUCGAUC	GGAAGAUGAACCGCUGCUUCUC	Cleavage
sly-miR162-1-5p	Solyc07g054180.3.1	3.0	-1.0	1	22	417	438	UGGAGGCAGCGGUUCAUCGAUC	UACUGAUGGACCGUUGCUUCCU	Cleavage
sly-miR162-1-5p	Solyc10g006860.3.1	3.0	-1.0	1	22	1702	1723	UGGAGGCAGCGGUUCAUCGAUC	UCUCCGUGAGCUGCUGCCUCCG	Cleavage
sly-miR162-1-5p	Solyc10g081460.2.1	3.0	-1.0	1	22	1300	1321	UGGAGGCAGCGGUUCAUCGAUC	UCGGGAUGGAUUGCUGCCUUCA	Cleavage
sly-miR162-1-5p	Solyc03g095680.2.1	3.0	-1.0	1	22	2312	2333	UGGAGGCAGCGGUUCAUCGAUC	UGCUGAUGAACUGCAGCUUCCA	Cleavage
sly-miR162-1-5p	Solyc04g078590.3.1	3.0	-1.0	1	22	1977	1998	UGGAGGCAGCGGUUCAUCGAUC	AGUCCAUCCACCGCUGCCUCCA	Cleavage
sly-miR162-1-5p	Solyc06g063020.3.1	3.0	-1.0	1	22	823	844	UGGAGGCAGCGGUUCAUCGAUC	AGGGGAAAAACCGCUGCCUCCA	Cleavage
sly-miR162-2-3p	Solyc04g016510.3.1	2.5	-1.0	1	21	910	930	UCGAUAAACCUCUGCAUCCAG	GUGGAUGCAGAGGUUGAUUGG	Cleavage
sly-miR162-2-3p	Solyc03g113740.3.1	2.5	-1.0	1	21	2846	2866	UCGAUAAACCUCUGCAUCCAG	GAAGAUGCAGAGGUUUAUUGC	Cleavage
sly-miR162-2-3p	Solyc10g005130.3.1	3.0	-1.0	1	21	3432	3453	UCGAUAA-ACCUCUGCAUCCAG	CUGGAUGCAGAGGUAUUAUCGA	Cleavage
sly-miR162-2-3p	Solyc01g080500.2.1	3.0	-1.0	1	21	1161	1181	UCGAUAAACCUCUGCAUCCAG	AUGGAUGGAGGGGUUUAUUGU	Cleavage
sly-miR162-2-5p	Solyc07g063870.3.1	2.5	-1.0	1	22	562	583	UGGAGGCAGCGGUUCAUCGAUC	UCCUGGUGAACCGCUGCCUCGA	Cleavage
sly-miR162-2-5p	Solyc11g010650.3.1	3.0	-1.0	1	22	184	205	UGGAGGCAGCGGUUCAUCGAUC	GGAAGAUGAACCGCUGCUUCUC	Cleavage
sly-miR162-2-5p	Solyc07g054180.3.1	3.0	-1.0	1	22	417	438	UGGAGGCAGCGGUUCAUCGAUC	UACUGAUGGACCGUUGCUUCCU	Cleavage
sly-miR162-2-5p	Solyc10g006860.3.1	3.0	-1.0	1	22	1702	1723	UGGAGGCAGCGGUUCAUCGAUC	UCUCCGUGAGCUGCUGCCUCCG	Cleavage
sly-miR162-2-5p	Solyc10g081460.2.1	3.0	-1.0	1	22	1300	1321	UGGAGGCAGCGGUUCAUCGAUC	UCGGGAUGGAUUGCUGCCUUCA	Cleavage
sly-miR162-2-5p	Solyc03g095680.2.1	3.0	-1.0	1	22	2312	2333	UGGAGGCAGCGGUUCAUCGAUC	UGCUGAUGAACUGCAGCUUCCA	Cleavage
sly-miR162-2-5p	Solyc04g078590.3.1	3.0	-1.0	1	22	1977	1998	UGGAGGCAGCGGUUCAUCGAUC	AGUCCAUCCACCGCUGCCUCCA	Cleavage
sly-miR162-2-5p	Solyc06g063020.3.1	3.0	-1.0	1	22	823	844	UGGAGGCAGCGGUUCAUCGAUC	AGGGGAAAAACCGCUGCCUCCA	Cleavage
sly-miR164a-3p	Solyc09g082560.3.1	2.0	-1.0	1	20	1	20	CAUGUGCCUGUUUUCCCCAU	AUGGGGAAAACAGGUAGAUG	Cleavage
sly-miR164a-3p	Solyc01g081140.1.1	3.0	-1.0	1	21	1605	1625	CAUGUGCCUGUUUUCCCCAUC	AAAGGGGAAAACAAGCAUAUG	Cleavage
sly-miR164a-3p	Solyc01g009040.3.1	3.0	-1.0	1	21	309	329	CAUGUGCCUGUUUUCCCCAUC	GCUGGGAAAAAUAGGCGUGUG	Cleavage
sly-miR164a-3p	Solyc10g005740.2.1	3.0	-1.0	1	21	1837	1857	CAUGUGCCUGUUUUCCCCAUC	AUUGGAGGAAACAGGCAAAUG	Cleavage
sly-miR164a-3p	Solyc12g010820.2.1	3.0	-1.0	1	21	1555	1575	CAUGUGCCUGUUUUCCCCAUC	ACUGUGAAAAGCAGGUACAUG	Cleavage
sly-miR164a-5p	Solyc07g062840.3.1	0.5	-1.0	1	21	1361	1381	UGGAGAAGCAGGGCACGUGCA	AGCACGUGCCCUGUUUCUCCA	Cleavage
sly-miR164a-5p	Solyc07g066330.3.1	1.0	-1.0	1	21	909	929	UGGAGAAGCAGGGCACGUGCA	AGCAAGUGCCCUGCUUCUCCA	Cleavage
sly-miR164a-5p	Solyc03g115850.3.1	1.5	-1.0	1	21	1236	1256	UGGAGAAGCAGGGCACGUGCA	GCCACGUGCACUGCUUCUCCA	Cleavage
sly-miR164a-5p	Solyc06g069710.3.1	1.5	-1.0	1	21	873	893	UGGAGAAGCAGGGCACGUGCA	GCCACGUGCACUGCUUCUCCA	Cleavage
sly-miR164a-5p	Solyc11g066150.2.1	1.5	-1.0	1	21	433	453	UGGAGAAGCAGGGCACGUGCA	CUCGCAUGCCCUGCUUCUCCA	Cleavage
sly-miR164a-5p	Solyc01g066710.3.1	2.0	-1.0	1	21	418	438	UGGAGAAGCAGGGCACGUGCA	UUGGCGUGCCCUGCUUCUCCG	Cleavage
sly-miR164a-5p	Solyc01g090590.3.1	2.5	-1.0	1	21	1539	1559	UGGAGAAGCAGGGCACGUGCA	UGCAUGUGCCCAGCUUCUUCA	Translation
sly-miR164a-5p	Solyc09g075120.3.1	2.5	-1.0	1	21	652	672	UGGAGAAGCAGGGCACGUGCA	CUCGCUUGCCCUGCUUCUCCC	Cleavage
sly-miR164a-5p	Solyc01g080840.3.1	3.0	-1.0	1	21	4926	4946	UGGAGAAGCAGGGCACGUGCA	AGCACGGGCUUUGCUUUUCUA	Cleavage
sly-miR164a-5p	Solyc03g111840.3.1	3.0	-1.0	1	21	5694	5714	UGGAGAAGCAGGGCACGUGCA	CCCACGUGUCCUUUUUUUCCA	Cleavage
sly-miR164a-5p	Solyc06g084350.3.1	3.0	-1.0	1	21	88	108	UGGAGAAGCAGGGCACGUGCA	UUCACUUGCCCUACUUUUCCA	Cleavage
sly-miR164a-5p	Solyc09g005810.3.1	3.0	-1.0	1	21	571	591	UGGAGAAGCAGGGCACGUGCA	UUGGCUUGUCCUGCUUCUCCA	Cleavage
sly-miR164a-5p	Solyc01g086750.3.1	3.0	-1.0	1	21	3471	3491	UGGAGAAGCAGGGCACGUGCA	GUCACGGGCCUUGCUUCUUCU	Cleavage
sly-miR164a-5p	Solyc08g013720.3.1	3.0	-1.0	1	21	286	306	UGGAGAAGCAGGGCACGUGCA	AUCACGAGUCCUGCUUCUCGA	Cleavage
sly-miR164a-5p	Solyc02g069580.3.1	3.0	-1.0	1	21	4461	4481	UGGAGAAGCAGGGCACGUGCA	AACAUUUGCUUUGCUUCUUCA	Cleavage
sly-miR164a-5p	Solyc06g076970.3.1	3.0	-1.0	1	21	1002	1022	UGGAGAAGCAGGGCACGUGCA	AUCGCAUACCUUGCUUCUCCA	Cleavage
sly-miR164e-3p	Solyc03g111785.1.1	2.5	-1.0	1	21	111	131	CACGUGUUCUCCUUCUCCAAC	AAUGGAGAAGGAGAACACCUU	Cleavage
sly-miR164e-3p	Solyc06g072160.3.1	3.0	-1.0	1	21	400	420	CACGUGUUCUCCUUCUCCAAC	UUUGUAGAAGGGGACCACGUG	Cleavage
sly-miR164e-3p	Solyc07g065960.1.1	3.0	-1.0	1	21	122	142	CACGUGUUCUCCUUCUCCAAC	AUCGGAGGGGGAGAAUAUGUG	Cleavage
sly-miR164e-3p	Solyc01g101070.3.1	3.0	-1.0	1	21	1192	1212	CACGUGUUCUCCUUCUCCAAC	UGUGGAUGAGGAGAACAUGUU	Cleavage
sly-miR164e-3p	Solyc00g154980.1.1	3.0	-1.0	1	21	159	179	CACGUGUUCUCCUUCUCCAAC	AGUAGAGGAGGAGAACAUGUU	Cleavage
sly-miR164e-3p	Solyc03g115680.3.1	3.0	-1.0	1	21	184	204	CACGUGUUCUCCUUCUCCAAC	UAUGUGGAAGGAGAACAAGUG	Cleavage
sly-miR164e-3p	Solyc01g090640.3.1	3.0	-1.0	1	21	1458	1478	CACGUGUUCUCCUUCUCCAAC	UAUGAAGAGGGAGAACACCUG	Cleavage
sly-miR164e-3p	Solyc03g115660.3.1	3.0	-1.0	1	21	813	833	CACGUGUUCUCCUUCUCCAAC	UAUGUGGAAGGAGAACAAGUG	Cleavage
sly-miR164e-3p	Solyc01g090645.1.1	3.0	-1.0	1	21	1534	1554	CACGUGUUCUCCUUCUCCAAC	UAUGAAGAGGGAGAACACCUG	Cleavage
sly-miR164e-5p	Solyc07g062840.3.1	0.5	-1.0	1	22	1360	1381	UGGAGAAGCAGGGCACGUGCAA	GAGCACGUGCCCUGUUUCUCCA	Cleavage
sly-miR164e-5p	Solyc07g066330.3.1	1.0	-1.0	1	22	908	929	UGGAGAAGCAGGGCACGUGCAA	GAGCAAGUGCCCUGCUUCUCCA	Cleavage
sly-miR164e-5p	Solyc03g115850.3.1	1.5	-1.0	1	22	1235	1256	UGGAGAAGCAGGGCACGUGCAA	AGCCACGUGCACUGCUUCUCCA	Cleavage
sly-miR164e-5p	Solyc06g069710.3.1	1.5	-1.0	1	22	872	893	UGGAGAAGCAGGGCACGUGCAA	AGCCACGUGCACUGCUUCUCCA	Cleavage
sly-miR164e-5p	Solyc11g066150.2.1	1.5	-1.0	1	22	432	453	UGGAGAAGCAGGGCACGUGCAA	UCUCGCAUGCCCUGCUUCUCCA	Cleavage
sly-miR164e-5p	Solyc01g066710.3.1	2.0	-1.0	1	22	417	438	UGGAGAAGCAGGGCACGUGCAA	UUUGGCGUGCCCUGCUUCUCCG	Cleavage
sly-miR164e-5p	Solyc01g090590.3.1	2.5	-1.0	1	22	1538	1559	UGGAGAAGCAGGGCACGUGCAA	CUGCAUGUGCCCAGCUUCUUCA	Translation
sly-miR164e-5p	Solyc09g075120.3.1	2.5	-1.0	1	22	651	672	UGGAGAAGCAGGGCACGUGCAA	UCUCGCUUGCCCUGCUUCUCCC	Cleavage
sly-miR164e-5p	Solyc01g080840.3.1	3.0	-1.0	1	22	4925	4946	UGGAGAAGCAGGGCACGUGCAA	GAGCACGGGCUUUGCUUUUCUA	Cleavage
sly-miR164e-5p	Solyc09g005810.3.1	3.0	-1.0	1	22	570	591	UGGAGAAGCAGGGCACGUGCAA	UUUGGCUUGUCCUGCUUCUCCA	Cleavage
sly-miR164e-5p	Solyc03g111840.3.1	3.0	-1.0	1	22	5693	5714	UGGAGAAGCAGGGCACGUGCAA	UCCCACGUGUCCUUUUUUUCCA	Cleavage
sly-miR164e-5p	Solyc06g084350.3.1	3.0	-1.0	1	22	87	108	UGGAGAAGCAGGGCACGUGCAA	GUUCACUUGCCCUACUUUUCCA	Cleavage
sly-miR164e-5p	Solyc01g086750.3.1	3.0	-1.0	1	22	3470	3491	UGGAGAAGCAGGGCACGUGCAA	UGUCACGGGCCUUGCUUCUUCU	Cleavage
sly-miR164e-5p	Solyc08g013720.3.1	3.0	-1.0	1	22	285	306	UGGAGAAGCAGGGCACGUGCAA	AAUCACGAGUCCUGCUUCUCGA	Cleavage
sly-miR164e-5p	Solyc02g069580.3.1	3.0	-1.0	1	22	4460	4481	UGGAGAAGCAGGGCACGUGCAA	AAACAUUUGCUUUGCUUCUUCA	Cleavage
sly-miR164e-5p	Solyc06g076970.3.1	3.0	-1.0	1	22	1001	1022	UGGAGAAGCAGGGCACGUGCAA	UAUCGCAUACCUUGCUUCUCCA	Cleavage
sly-miR164f	Solyc07g066330.3.1	1.0	-1.0	1	21	909	929	UGGAGAAGCAGGGCACAUGCU	AGCAAGUGCCCUGCUUCUCCA	Cleavage
sly-miR164f	Solyc07g062840.3.1	1.5	-1.0	1	21	1361	1381	UGGAGAAGCAGGGCACAUGCU	AGCACGUGCCCUGUUUCUCCA	Cleavage
sly-miR164f	Solyc01g090590.3.1	2.0	-1.0	1	21	1539	1559	UGGAGAAGCAGGGCACAUGCU	UGCAUGUGCCCAGCUUCUUCA	Translation
sly-miR164f	Solyc02g069580.3.1	2.5	-1.0	1	21	4461	4481	UGGAGAAGCAGGGCACAUGCU	AACAUUUGCUUUGCUUCUUCA	Cleavage
sly-miR164f	Solyc03g115850.3.1	2.5	-1.0	1	21	1236	1256	UGGAGAAGCAGGGCACAUGCU	GCCACGUGCACUGCUUCUCCA	Cleavage
sly-miR164f	Solyc06g069710.3.1	2.5	-1.0	1	21	873	893	UGGAGAAGCAGGGCACAUGCU	GCCACGUGCACUGCUUCUCCA	Cleavage
sly-miR164f	Solyc04g081440.3.1	3.0	-1.0	1	21	1442	1462	UGGAGAAGCAGGGCACAUGCU	AAGAUGUGCCUUGUUUCUCCU	Cleavage
sly-miR164f	Solyc07g044750.3.1	3.0	-1.0	1	21	1423	1443	UGGAGAAGCAGGGCACAUGCU	AAUAUGUGUUUUGUUUUUCCA	Cleavage
sly-miR164f	Solyc01g079590.3.1	3.0	-1.0	1	21	295	315	UGGAGAAGCAGGGCACAUGCU	CUCAUCUCCUCUGCUUUUCCA	Cleavage
sly-miR164f	Solyc11g072590.2.1	3.0	-1.0	1	21	1516	1536	UGGAGAAGCAGGGCACAUGCU	GCCAUACGUCCUGCUUCUUCA	Cleavage
sly-miR166-1	Solyc12g044410.2.1	0.5	-1.0	1	22	1032	1053	UCGGACCAGGCUUCAUUCCCCC	CCUGGAAUGAAGCCUGGUCCGG	Cleavage
sly-miR166-1	Solyc03g120910.3.1	0.5	-1.0	1	22	1218	1239	UCGGACCAGGCUUCAUUCCCCC	CCUGGAAUGAAGCCUGGUCCGG	Cleavage
sly-miR166-1	Solyc02g069830.3.1	1.0	-1.0	1	22	747	768	UCGGACCAGGCUUCAUUCCCCC	AUUGGGAUGAAGCCUGGUCCGG	Cleavage
sly-miR166-1	Solyc08g066500.3.1	1.0	-1.0	1	22	1447	1468	UCGGACCAGGCUUCAUUCCCCC	CCUGGGAUGAAGCCUGGUCCGG	Cleavage
sly-miR166-1	Solyc02g024070.3.1	1.0	-1.0	1	22	1228	1249	UCGGACCAGGCUUCAUUCCCCC	AUUGGGAUGAAGCCUGGUCCGG	Cleavage
sly-miR166-1	Solyc11g069470.2.1	1.0	-1.0	1	22	1604	1625	UCGGACCAGGCUUCAUUCCCCC	CCUGGGAUGAAGCCUGGUCCGG	Cleavage
sly-miR166-1	Solyc05g008940.3.1	2.5	-1.0	1	22	838	859	UCGGACCAGGCUUCAUUCCCCC	AAGAGAAGGAAGCCUGGUUCGA	Cleavage
sly-miR166-1	Solyc07g045410.2.1	2.5	-1.0	1	22	1248	1269	UCGGACCAGGCUUCAUUCCCCC	AAAGGUAUCAAGCCUGGUUCGA	Cleavage
sly-miR166-1	Solyc08g005050.3.1	3.0	-1.0	1	22	610	631	UCGGACCAGGCUUCAUUCCCCC	GGUGUAGUGGAGCUUGGUUCGA	Cleavage
sly-miR166-1	Solyc06g054000.1.1	3.0	-1.0	1	22	118	139	UCGGACCAGGCUUCAUUCCCCC	AAUGGCAUGAAGCUUGGUGCGA	Cleavage
sly-miR166-2	Solyc12g044410.2.1	0.5	-1.0	1	22	1032	1053	UCGGACCAGGCUUCAUUCCCCC	CCUGGAAUGAAGCCUGGUCCGG	Cleavage
sly-miR166-2	Solyc03g120910.3.1	0.5	-1.0	1	22	1218	1239	UCGGACCAGGCUUCAUUCCCCC	CCUGGAAUGAAGCCUGGUCCGG	Cleavage
sly-miR166-2	Solyc02g069830.3.1	1.0	-1.0	1	22	747	768	UCGGACCAGGCUUCAUUCCCCC	AUUGGGAUGAAGCCUGGUCCGG	Cleavage
sly-miR166-2	Solyc08g066500.3.1	1.0	-1.0	1	22	1447	1468	UCGGACCAGGCUUCAUUCCCCC	CCUGGGAUGAAGCCUGGUCCGG	Cleavage
sly-miR166-2	Solyc02g024070.3.1	1.0	-1.0	1	22	1228	1249	UCGGACCAGGCUUCAUUCCCCC	AUUGGGAUGAAGCCUGGUCCGG	Cleavage
sly-miR166-2	Solyc11g069470.2.1	1.0	-1.0	1	22	1604	1625	UCGGACCAGGCUUCAUUCCCCC	CCUGGGAUGAAGCCUGGUCCGG	Cleavage
sly-miR166-2	Solyc05g008940.3.1	2.5	-1.0	1	22	838	859	UCGGACCAGGCUUCAUUCCCCC	AAGAGAAGGAAGCCUGGUUCGA	Cleavage
sly-miR166-2	Solyc07g045410.2.1	2.5	-1.0	1	22	1248	1269	UCGGACCAGGCUUCAUUCCCCC	AAAGGUAUCAAGCCUGGUUCGA	Cleavage
sly-miR166-2	Solyc08g005050.3.1	3.0	-1.0	1	22	610	631	UCGGACCAGGCUUCAUUCCCCC	GGUGUAGUGGAGCUUGGUUCGA	Cleavage
sly-miR166-2	Solyc06g054000.1.1	3.0	-1.0	1	22	118	139	UCGGACCAGGCUUCAUUCCCCC	AAUGGCAUGAAGCUUGGUGCGA	Cleavage
sly-miR166-3	Solyc12g044410.2.1	0.5	-1.0	1	22	1032	1053	UCGGACCAGGCUUCAUUCCCCC	CCUGGAAUGAAGCCUGGUCCGG	Cleavage
sly-miR166-3	Solyc03g120910.3.1	0.5	-1.0	1	22	1218	1239	UCGGACCAGGCUUCAUUCCCCC	CCUGGAAUGAAGCCUGGUCCGG	Cleavage
sly-miR166-3	Solyc02g069830.3.1	1.0	-1.0	1	22	747	768	UCGGACCAGGCUUCAUUCCCCC	AUUGGGAUGAAGCCUGGUCCGG	Cleavage
sly-miR166-3	Solyc08g066500.3.1	1.0	-1.0	1	22	1447	1468	UCGGACCAGGCUUCAUUCCCCC	CCUGGGAUGAAGCCUGGUCCGG	Cleavage
sly-miR166-3	Solyc02g024070.3.1	1.0	-1.0	1	22	1228	1249	UCGGACCAGGCUUCAUUCCCCC	AUUGGGAUGAAGCCUGGUCCGG	Cleavage
sly-miR166-3	Solyc11g069470.2.1	1.0	-1.0	1	22	1604	1625	UCGGACCAGGCUUCAUUCCCCC	CCUGGGAUGAAGCCUGGUCCGG	Cleavage
sly-miR166-3	Solyc05g008940.3.1	2.5	-1.0	1	22	838	859	UCGGACCAGGCUUCAUUCCCCC	AAGAGAAGGAAGCCUGGUUCGA	Cleavage
sly-miR166-3	Solyc07g045410.2.1	2.5	-1.0	1	22	1248	1269	UCGGACCAGGCUUCAUUCCCCC	AAAGGUAUCAAGCCUGGUUCGA	Cleavage
sly-miR166-3	Solyc08g005050.3.1	3.0	-1.0	1	22	610	631	UCGGACCAGGCUUCAUUCCCCC	GGUGUAGUGGAGCUUGGUUCGA	Cleavage
sly-miR166-3	Solyc06g054000.1.1	3.0	-1.0	1	22	118	139	UCGGACCAGGCUUCAUUCCCCC	AAUGGCAUGAAGCUUGGUGCGA	Cleavage
sly-miR166a-1-3p	Solyc12g044410.2.1	0.5	-1.0	1	21	1033	1053	UCGGACCAGGCUUCAUUCCCC	CUGGAAUGAAGCCUGGUCCGG	Cleavage
sly-miR166a-1-3p	Solyc03g120910.3.1	0.5	-1.0	1	21	1219	1239	UCGGACCAGGCUUCAUUCCCC	CUGGAAUGAAGCCUGGUCCGG	Cleavage
sly-miR166a-1-3p	Solyc02g069830.3.1	1.0	-1.0	1	21	748	768	UCGGACCAGGCUUCAUUCCCC	UUGGGAUGAAGCCUGGUCCGG	Cleavage
sly-miR166a-1-3p	Solyc08g066500.3.1	1.0	-1.0	1	21	1448	1468	UCGGACCAGGCUUCAUUCCCC	CUGGGAUGAAGCCUGGUCCGG	Cleavage
sly-miR166a-1-3p	Solyc02g024070.3.1	1.0	-1.0	1	21	1229	1249	UCGGACCAGGCUUCAUUCCCC	UUGGGAUGAAGCCUGGUCCGG	Cleavage
sly-miR166a-1-3p	Solyc11g069470.2.1	1.0	-1.0	1	21	1605	1625	UCGGACCAGGCUUCAUUCCCC	CUGGGAUGAAGCCUGGUCCGG	Cleavage
sly-miR166a-1-3p	Solyc05g008940.3.1	2.5	-1.0	1	21	839	859	UCGGACCAGGCUUCAUUCCCC	AGAGAAGGAAGCCUGGUUCGA	Cleavage
sly-miR166a-1-3p	Solyc07g045410.2.1	2.5	-1.0	1	21	1249	1269	UCGGACCAGGCUUCAUUCCCC	AAGGUAUCAAGCCUGGUUCGA	Cleavage
sly-miR166a-1-3p	Solyc08g005050.3.1	3.0	-1.0	1	21	611	631	UCGGACCAGGCUUCAUUCCCC	GUGUAGUGGAGCUUGGUUCGA	Cleavage
sly-miR166a-1-3p	Solyc06g054000.1.1	3.0	-1.0	1	21	119	139	UCGGACCAGGCUUCAUUCCCC	AUGGCAUGAAGCUUGGUGCGA	Cleavage
sly-miR166a-2-3p	Solyc12g044410.2.1	0.5	-1.0	1	21	1033	1053	UCGGACCAGGCUUCAUUCCCC	CUGGAAUGAAGCCUGGUCCGG	Cleavage
sly-miR166a-2-3p	Solyc03g120910.3.1	0.5	-1.0	1	21	1219	1239	UCGGACCAGGCUUCAUUCCCC	CUGGAAUGAAGCCUGGUCCGG	Cleavage
sly-miR166a-2-3p	Solyc02g069830.3.1	1.0	-1.0	1	21	748	768	UCGGACCAGGCUUCAUUCCCC	UUGGGAUGAAGCCUGGUCCGG	Cleavage
sly-miR166a-2-3p	Solyc08g066500.3.1	1.0	-1.0	1	21	1448	1468	UCGGACCAGGCUUCAUUCCCC	CUGGGAUGAAGCCUGGUCCGG	Cleavage
sly-miR166a-2-3p	Solyc02g024070.3.1	1.0	-1.0	1	21	1229	1249	UCGGACCAGGCUUCAUUCCCC	UUGGGAUGAAGCCUGGUCCGG	Cleavage
sly-miR166a-2-3p	Solyc11g069470.2.1	1.0	-1.0	1	21	1605	1625	UCGGACCAGGCUUCAUUCCCC	CUGGGAUGAAGCCUGGUCCGG	Cleavage
sly-miR166a-2-3p	Solyc05g008940.3.1	2.5	-1.0	1	21	839	859	UCGGACCAGGCUUCAUUCCCC	AGAGAAGGAAGCCUGGUUCGA	Cleavage
sly-miR166a-2-3p	Solyc07g045410.2.1	2.5	-1.0	1	21	1249	1269	UCGGACCAGGCUUCAUUCCCC	AAGGUAUCAAGCCUGGUUCGA	Cleavage
sly-miR166a-2-3p	Solyc08g005050.3.1	3.0	-1.0	1	21	611	631	UCGGACCAGGCUUCAUUCCCC	GUGUAGUGGAGCUUGGUUCGA	Cleavage
sly-miR166a-2-3p	Solyc06g054000.1.1	3.0	-1.0	1	21	119	139	UCGGACCAGGCUUCAUUCCCC	AUGGCAUGAAGCUUGGUGCGA	Cleavage
sly-miR166a-2-5p	Solyc04g009040.3.1	2.0	-1.0	1	21	2535	2555	GGAAUGUUGUUUGGCUCGAGG	UCUCAAGCCAAGCAACAUUCU	Cleavage
sly-miR166a-2-5p	Solyc08g006420.3.1	2.0	-1.0	1	21	892	912	GGAAUGUUGUUUGGCUCGAGG	UAGCGAGCCAAACAAUGUUCC	Cleavage
sly-miR166a-2-5p	Solyc04g050170.3.1	2.0	-1.0	1	21	2523	2543	GGAAUGUUGUUUGGCUCGAGG	CGUCAAGUCAAACAACAUUCU	Cleavage
sly-miR166a-2-5p	Solyc06g076910.2.1	2.5	-1.0	1	21	3342	3362	GGAAUGUUGUUUGGCUCGAGG	UCUUAAGCCAAGCAACAUUCU	Cleavage
sly-miR166a-2-5p	Solyc07g065860.3.1	2.5	-1.0	1	21	4683	4703	GGAAUGUUGUUUGGCUCGAGG	GCUCGAUCCAAAUGACAUUCU	Cleavage
sly-miR166a-2-5p	Solyc06g066790.3.1	2.5	-1.0	1	21	2565	2585	GGAAUGUUGUUUGGCUCGAGG	AAUUGAGGCAAACAACAUUUU	Cleavage
sly-miR166a-2-5p	Solyc03g120020.3.1	2.5	-1.0	1	21	1636	1656	GGAAUGUUGUUUGGCUCGAGG	UAUCGUGCCAAGCAAUGUUCC	Cleavage
sly-miR166a-2-5p	Solyc08g005010.3.1	2.5	-1.0	1	21	1415	1435	GGAAUGUUGUUUGGCUCGAGG	GAUCCAGACAAACAACAUUCU	Cleavage
sly-miR166a-2-5p	Solyc10g076845.1.1	3.0	-1.0	1	21	451	471	GGAAUGUUGUUUGGCUCGAGG	CUUCGAGUCAAACAACAUGCG	Cleavage
sly-miR166a-2-5p	Solyc10g083980.1.1	3.0	-1.0	1	21	366	386	GGAAUGUUGUUUGGCUCGAGG	CUUCGAGCCAUAUGACAUUCU	Translation
sly-miR166a-2-5p	Solyc06g036180.3.1	3.0	-1.0	1	21	2316	2336	GGAAUGUUGUUUGGCUCGAGG	ACUCGAGCCAAAUAAUAUAUC	Cleavage
sly-miR166a-2-5p	Solyc09g060080.3.1	3.0	-1.0	1	21	6694	6714	GGAAUGUUGUUUGGCUCGAGG	UCUCAAGCUGAACAACGUUCU	Cleavage
sly-miR166a-2-5p	Solyc08g006920.2.1	3.0	-1.0	1	21	357	377	GGAAUGUUGUUUGGCUCGAGG	AUUUGAGUUGAACAACAUUUU	Cleavage
sly-miR166a-2-5p	Solyc06g065570.3.1	3.0	-1.0	1	21	1058	1078	GGAAUGUUGUUUGGCUCGAGG	AGUCGAGCCAAGCACUAUUCU	Cleavage
sly-miR166a-2-5p	Solyc03g095450.3.1	3.0	-1.0	1	21	949	969	GGAAUGUUGUUUGGCUCGAGG	GUUCAAGUCAAAUGACAUUCU	Cleavage
sly-miR166a-2-5p	Solyc02g081470.3.1	3.0	-1.0	1	21	324	344	GGAAUGUUGUUUGGCUCGAGG	CAUCAAGCCACACAACAUUCU	Translation
sly-miR166a-2-5p	Solyc02g081510.2.1	3.0	-1.0	1	21	153	173	GGAAUGUUGUUUGGCUCGAGG	CAUCAAGCCACACAACAUUCU	Translation
sly-miR166a-2-5p	Solyc05g005900.3.1	3.0	-1.0	1	21	1287	1307	GGAAUGUUGUUUGGCUCGAGG	UGUUGAGACAGACAACAUUUU	Cleavage
sly-miR166a-2-5p	Solyc06g066200.2.1	3.0	-1.0	1	20	1	20	GGAAUGUUGUUUGGCUCGAG	AUGGAACCAAACAACAUUCA	Cleavage
sly-miR166a-3-3p	Solyc12g044410.2.1	0.5	-1.0	1	21	1033	1053	UCGGACCAGGCUUCAUUCCCC	CUGGAAUGAAGCCUGGUCCGG	Cleavage
sly-miR166a-3-3p	Solyc03g120910.3.1	0.5	-1.0	1	21	1219	1239	UCGGACCAGGCUUCAUUCCCC	CUGGAAUGAAGCCUGGUCCGG	Cleavage
sly-miR166a-3-3p	Solyc02g069830.3.1	1.0	-1.0	1	21	748	768	UCGGACCAGGCUUCAUUCCCC	UUGGGAUGAAGCCUGGUCCGG	Cleavage
sly-miR166a-3-3p	Solyc08g066500.3.1	1.0	-1.0	1	21	1448	1468	UCGGACCAGGCUUCAUUCCCC	CUGGGAUGAAGCCUGGUCCGG	Cleavage
sly-miR166a-3-3p	Solyc02g024070.3.1	1.0	-1.0	1	21	1229	1249	UCGGACCAGGCUUCAUUCCCC	UUGGGAUGAAGCCUGGUCCGG	Cleavage
sly-miR166a-3-3p	Solyc11g069470.2.1	1.0	-1.0	1	21	1605	1625	UCGGACCAGGCUUCAUUCCCC	CUGGGAUGAAGCCUGGUCCGG	Cleavage
sly-miR166a-3-3p	Solyc05g008940.3.1	2.5	-1.0	1	21	839	859	UCGGACCAGGCUUCAUUCCCC	AGAGAAGGAAGCCUGGUUCGA	Cleavage
sly-miR166a-3-3p	Solyc07g045410.2.1	2.5	-1.0	1	21	1249	1269	UCGGACCAGGCUUCAUUCCCC	AAGGUAUCAAGCCUGGUUCGA	Cleavage
sly-miR166a-3-3p	Solyc08g005050.3.1	3.0	-1.0	1	21	611	631	UCGGACCAGGCUUCAUUCCCC	GUGUAGUGGAGCUUGGUUCGA	Cleavage
sly-miR166a-3-3p	Solyc06g054000.1.1	3.0	-1.0	1	21	119	139	UCGGACCAGGCUUCAUUCCCC	AUGGCAUGAAGCUUGGUGCGA	Cleavage
sly-miR166a-4-3p	Solyc12g044410.2.1	0.5	-1.0	1	21	1033	1053	UCGGACCAGGCUUCAUUCCCC	CUGGAAUGAAGCCUGGUCCGG	Cleavage
sly-miR166a-4-3p	Solyc03g120910.3.1	0.5	-1.0	1	21	1219	1239	UCGGACCAGGCUUCAUUCCCC	CUGGAAUGAAGCCUGGUCCGG	Cleavage
sly-miR166a-4-3p	Solyc02g069830.3.1	1.0	-1.0	1	21	748	768	UCGGACCAGGCUUCAUUCCCC	UUGGGAUGAAGCCUGGUCCGG	Cleavage
sly-miR166a-4-3p	Solyc08g066500.3.1	1.0	-1.0	1	21	1448	1468	UCGGACCAGGCUUCAUUCCCC	CUGGGAUGAAGCCUGGUCCGG	Cleavage
sly-miR166a-4-3p	Solyc02g024070.3.1	1.0	-1.0	1	21	1229	1249	UCGGACCAGGCUUCAUUCCCC	UUGGGAUGAAGCCUGGUCCGG	Cleavage
sly-miR166a-4-3p	Solyc11g069470.2.1	1.0	-1.0	1	21	1605	1625	UCGGACCAGGCUUCAUUCCCC	CUGGGAUGAAGCCUGGUCCGG	Cleavage
sly-miR166a-4-3p	Solyc05g008940.3.1	2.5	-1.0	1	21	839	859	UCGGACCAGGCUUCAUUCCCC	AGAGAAGGAAGCCUGGUUCGA	Cleavage
sly-miR166a-4-3p	Solyc07g045410.2.1	2.5	-1.0	1	21	1249	1269	UCGGACCAGGCUUCAUUCCCC	AAGGUAUCAAGCCUGGUUCGA	Cleavage
sly-miR166a-4-3p	Solyc08g005050.3.1	3.0	-1.0	1	21	611	631	UCGGACCAGGCUUCAUUCCCC	GUGUAGUGGAGCUUGGUUCGA	Cleavage
sly-miR166a-4-3p	Solyc06g054000.1.1	3.0	-1.0	1	21	119	139	UCGGACCAGGCUUCAUUCCCC	AUGGCAUGAAGCUUGGUGCGA	Cleavage
sly-miR166a-4-5p	Solyc05g005900.3.1	2.5	-1.0	1	21	1287	1307	GGAAUGUUGUCUGGCUCGAGG	UGUUGAGACAGACAACAUUUU	Cleavage
sly-miR166a-4-5p	Solyc10g083980.1.1	3.0	-1.0	1	21	366	386	GGAAUGUUGUCUGGCUCGAGG	CUUCGAGCCAUAUGACAUUCU	Translation
sly-miR166a-4-5p	Solyc04g012110.2.1	3.0	-1.0	1	21	1755	1775	GGAAUGUUGUCUGGCUCGAGG	CCUAAAGCCAGACAACGUUCU	Cleavage
sly-miR166a-4-5p	Solyc01g010506.1.1	3.0	-1.0	1	21	168	188	GGAAUGUUGUCUGGCUCGAGG	UGUCGGGCUAGAUGACAUUCA	Cleavage
sly-miR166a-4-5p	Solyc07g024070.2.1	3.0	-1.0	1	21	1982	2002	GGAAUGUUGUCUGGCUCGAGG	UCUCAAUCUGGACAACAUUCC	Cleavage
sly-miR166a-4-5p	Solyc01g066840.3.1	3.0	-1.0	1	21	539	559	GGAAUGUUGUCUGGCUCGAGG	AGUUGAGUUAGACAAUGUUCU	Cleavage
sly-miR166a-4-5p	Solyc05g012253.1.1	3.0	-1.0	1	21	172	192	GGAAUGUUGUCUGGCUCGAGG	ACUGCAGCUAGACAAUAUUCC	Cleavage
sly-miR166a-4-5p	Solyc02g081470.3.1	3.0	-1.0	1	21	324	344	GGAAUGUUGUCUGGCUCGAGG	CAUCAAGCCACACAACAUUCU	Translation
sly-miR166a-4-5p	Solyc02g081510.2.1	3.0	-1.0	1	21	153	173	GGAAUGUUGUCUGGCUCGAGG	CAUCAAGCCACACAACAUUCU	Translation
sly-miR166a-4-5p	Solyc01g110430.3.1	3.0	-1.0	1	21	743	763	GGAAUGUUGUCUGGCUCGAGG	CGUCAGGUCAGACAGUAUUCC	Cleavage
sly-miR166a-4-5p	Solyc04g064750.2.1	3.0	-1.0	1	21	876	896	GGAAUGUUGUCUGGCUCGAGG	GGUGGAGCCGGACAAUGUUUC	Cleavage
sly-miR166g-3p	Solyc12g044410.2.1	0.5	-1.0	1	21	1033	1053	UCGGACCAGGCUUCAUUCCUC	CUGGAAUGAAGCCUGGUCCGG	Cleavage
sly-miR166g-3p	Solyc03g120910.3.1	0.5	-1.0	1	21	1219	1239	UCGGACCAGGCUUCAUUCCUC	CUGGAAUGAAGCCUGGUCCGG	Cleavage
sly-miR166g-3p	Solyc02g069830.3.1	1.0	-1.0	1	21	748	768	UCGGACCAGGCUUCAUUCCUC	UUGGGAUGAAGCCUGGUCCGG	Cleavage
sly-miR166g-3p	Solyc08g066500.3.1	1.0	-1.0	1	21	1448	1468	UCGGACCAGGCUUCAUUCCUC	CUGGGAUGAAGCCUGGUCCGG	Cleavage
sly-miR166g-3p	Solyc02g024070.3.1	1.0	-1.0	1	21	1229	1249	UCGGACCAGGCUUCAUUCCUC	UUGGGAUGAAGCCUGGUCCGG	Cleavage
sly-miR166g-3p	Solyc11g069470.2.1	1.0	-1.0	1	21	1605	1625	UCGGACCAGGCUUCAUUCCUC	CUGGGAUGAAGCCUGGUCCGG	Cleavage
sly-miR166g-3p	Solyc07g045410.2.1	2.5	-1.0	1	21	1249	1269	UCGGACCAGGCUUCAUUCCUC	AAGGUAUCAAGCCUGGUUCGA	Cleavage
sly-miR166g-3p	Solyc05g008940.3.1	2.5	-1.0	1	21	839	859	UCGGACCAGGCUUCAUUCCUC	AGAGAAGGAAGCCUGGUUCGA	Cleavage
sly-miR166g-3p	Solyc08g005050.3.1	3.0	-1.0	1	21	611	631	UCGGACCAGGCUUCAUUCCUC	GUGUAGUGGAGCUUGGUUCGA	Cleavage
sly-miR166g-3p	Solyc06g054000.1.1	3.0	-1.0	1	21	119	139	UCGGACCAGGCUUCAUUCCUC	AUGGCAUGAAGCUUGGUGCGA	Cleavage
sly-miR167a-1-3p	Solyc10g080440.2.1	2.5	-1.0	1	20	1093	1112	GAUCAUGUGGCAGCCUUACC	UGUAAGGCUGCCAAAUGAUA	Cleavage
sly-miR167a-1-3p	Solyc06g062887.1.1	3.0	-1.0	1	20	454	473	GAUCAUGUGGCAGCCUUACC	GGAAAGGCUGCUUCAUGAUC	Cleavage
sly-miR167a-1-3p	Solyc01g109640.3.1	3.0	-1.0	1	20	4890	4909	GAUCAUGUGGCAGCCUUACC	AGUAAGGUUGCUGCAUGAAC	Cleavage
sly-miR167a-1-3p	Solyc06g076340.3.1	3.0	-1.0	1	20	2643	2662	GAUCAUGUGGCAGCCUUACC	UGUACGGUUGCCGCGUGAUU	Cleavage
sly-miR167a-1-5p	Solyc06g036780.3.1	2.0	-1.0	1	22	971	992	UGAAGCUGCCAGCAUGAUCUAA	UGUGAUUCUGCUGGUAGCUUCA	Cleavage
sly-miR167a-1-5p	Solyc03g117700.2.1	2.5	-1.0	1	22	526	547	UGAAGCUGCCAGCAUGAUCUAA	AUUGAUCAUGUUGGCAGUCUCA	Cleavage
sly-miR167a-1-5p	Solyc06g035710.1.1	3.0	-1.0	1	22	1060	1081	UGAAGCUGCCAGCAUGAUCUAA	GUAGGGCUUGCUGGCAGCUUCG	Cleavage
sly-miR167a-1-5p	Solyc04g073990.3.1	3.0	-1.0	1	22	1100	1121	UGAAGCUGCCAGCAUGAUCUAA	UGAGAAUAUGCUGGUGGCUUUA	Cleavage
sly-miR167a-1-5p	Solyc04g009940.3.1	3.0	-1.0	1	22	836	857	UGAAGCUGCCAGCAUGAUCUAA	AUCGAGUAUGCUGGUGGUUUCA	Cleavage
sly-miR167a-1-5p	Solyc01g099790.3.1	3.0	-1.0	1	22	1417	1438	UGAAGCUGCCAGCAUGAUCUAA	UCUGAUCAGGCUGGUGGCUUCU	Cleavage
sly-miR167a-1-5p	Solyc09g074840.3.1	3.0	-1.0	1	22	474	495	UGAAGCUGCCAGCAUGAUCUAA	AAUGAUCAGGAUGGUAGCUUCA	Cleavage
sly-miR167a-2-3p	Solyc01g110480.3.1	2.5	-1.0	1	20	1675	1694	GAUCAUGUGGUUGCUUCACC	ACUGAAGCAACCACAUUAUC	Cleavage
sly-miR167a-2-3p	Solyc03g111180.3.1	2.5	-1.0	1	20	1368	1387	GAUCAUGUGGUUGCUUCACC	UGUGAAGCAUUCAUAUGAUC	Translation
sly-miR167a-2-3p	Solyc04g082510.3.1	2.5	-1.0	1	20	2154	2173	GAUCAUGUGGUUGCUUCACC	UGUAAAGCAAACACAUGAUC	Translation
sly-miR167a-2-3p	Solyc05g009970.3.1	3.0	-1.0	1	20	1021	1040	GAUCAUGUGGUUGCUUCACC	CAUGAAGCAAUCAUAUGAUA	Cleavage
sly-miR167a-2-3p	Solyc11g069530.2.1	3.0	-1.0	1	20	1716	1735	GAUCAUGUGGUUGCUUCACC	CGUGAAGAGACUGCAUGAUC	Cleavage
sly-miR167a-2-3p	Solyc01g106100.2.1	3.0	-1.0	1	20	833	852	GAUCAUGUGGUUGCUUCACC	AGAGAAGCAACUACAUGACC	Cleavage
sly-miR167a-2-3p	Solyc01g088680.3.1	3.0	-1.0	1	20	2173	2192	GAUCAUGUGGUUGCUUCACC	UGGGCAGCAAUUACAUGAUC	Cleavage
sly-miR167a-2-5p	Solyc06g036780.3.1	2.0	-1.0	1	22	971	992	UGAAGCUGCCAGCAUGAUCUAA	UGUGAUUCUGCUGGUAGCUUCA	Cleavage
sly-miR167a-2-5p	Solyc03g117700.2.1	2.5	-1.0	1	22	526	547	UGAAGCUGCCAGCAUGAUCUAA	AUUGAUCAUGUUGGCAGUCUCA	Cleavage
sly-miR167a-2-5p	Solyc06g035710.1.1	3.0	-1.0	1	22	1060	1081	UGAAGCUGCCAGCAUGAUCUAA	GUAGGGCUUGCUGGCAGCUUCG	Cleavage
sly-miR167a-2-5p	Solyc04g073990.3.1	3.0	-1.0	1	22	1100	1121	UGAAGCUGCCAGCAUGAUCUAA	UGAGAAUAUGCUGGUGGCUUUA	Cleavage
sly-miR167a-2-5p	Solyc04g009940.3.1	3.0	-1.0	1	22	836	857	UGAAGCUGCCAGCAUGAUCUAA	AUCGAGUAUGCUGGUGGUUUCA	Cleavage
sly-miR167a-2-5p	Solyc01g099790.3.1	3.0	-1.0	1	22	1417	1438	UGAAGCUGCCAGCAUGAUCUAA	UCUGAUCAGGCUGGUGGCUUCU	Cleavage
sly-miR167a-2-5p	Solyc09g074840.3.1	3.0	-1.0	1	22	474	495	UGAAGCUGCCAGCAUGAUCUAA	AAUGAUCAGGAUGGUAGCUUCA	Cleavage
sly-miR167c-5p	Solyc06g036780.3.1	2.0	-1.0	1	21	972	992	UGAAGCUGCCAGCAUGAUCUA	GUGAUUCUGCUGGUAGCUUCA	Cleavage
sly-miR167c-5p	Solyc03g117700.2.1	2.5	-1.0	1	21	527	547	UGAAGCUGCCAGCAUGAUCUA	UUGAUCAUGUUGGCAGUCUCA	Cleavage
sly-miR167c-5p	Solyc06g035710.1.1	3.0	-1.0	1	21	1061	1081	UGAAGCUGCCAGCAUGAUCUA	UAGGGCUUGCUGGCAGCUUCG	Cleavage
sly-miR167c-5p	Solyc04g073990.3.1	3.0	-1.0	1	21	1101	1121	UGAAGCUGCCAGCAUGAUCUA	GAGAAUAUGCUGGUGGCUUUA	Cleavage
sly-miR167c-5p	Solyc04g009940.3.1	3.0	-1.0	1	21	837	857	UGAAGCUGCCAGCAUGAUCUA	UCGAGUAUGCUGGUGGUUUCA	Cleavage
sly-miR167c-5p	Solyc01g099790.3.1	3.0	-1.0	1	21	1418	1438	UGAAGCUGCCAGCAUGAUCUA	CUGAUCAGGCUGGUGGCUUCU	Cleavage
sly-miR167c-5p	Solyc09g074840.3.1	3.0	-1.0	1	21	475	495	UGAAGCUGCCAGCAUGAUCUA	AUGAUCAGGAUGGUAGCUUCA	Cleavage
sly-miR167h-1	Solyc09g082820.3.1	0.0	-1.0	1	24	264	287	AUCAUGCUGGCAGCUUCAACUGCU	AUCAGUUGAAGCUGCCAGCAUGAU	Cleavage
sly-miR167h-1	Solyc09g089640.2.1	3.0	-1.0	1	24	461	484	AUCAUGCUGGCAGCUUCAACUGCU	GUCAUUUGAAGUUGCUAAUAUGAU	Cleavage
sly-miR167h-1	Solyc12g096860.2.1	3.0	-1.0	1	24	17	40	AUCAUGCUGGCAGCUUCAACUGCU	GCCAUUUGAAGUUGUAAGCAUGGU	Cleavage
sly-miR167h-1	Solyc01g107130.3.1	3.0	-1.0	1	24	1928	1951	AUCAUGCUGGCAGCUUCAACUGCU	AACAAUGGAGGCUGUUGGCAUGAU	Cleavage
sly-miR167h-1	Solyc08g079850.3.1	3.0	-1.0	1	24	198	221	AUCAUGCUGGCAGCUUCAACUGCU	AGAUGAAGAGGCUGCUAGCAUGAU	Cleavage
sly-miR167h-1	Solyc10g047050.2.1	3.0	-1.0	1	24	3026	3049	AUCAUGCUGGCAGCUUCAACUGCU	CAUGAUUGAAGCUUUUAGUAUGAU	Translation
sly-miR167h-1	Solyc01g005385.1.1	3.0	-1.0	1	24	999	1022	AUCAUGCUGGCAGCUUCAACUGCU	UCUUCUUGAUGCUGCCAGUAUGGC	Cleavage
sly-miR167h-1	Solyc01g005380.2.1	3.0	-1.0	1	24	1054	1077	AUCAUGCUGGCAGCUUCAACUGCU	UCUUCUUGAUGCUGCCAGUAUGGC	Cleavage
sly-miR167h-2	Solyc09g082820.3.1	0.0	-1.0	1	24	264	287	AUCAUGCUGGCAGCUUCAACUGCU	AUCAGUUGAAGCUGCCAGCAUGAU	Cleavage
sly-miR167h-2	Solyc09g089640.2.1	3.0	-1.0	1	24	461	484	AUCAUGCUGGCAGCUUCAACUGCU	GUCAUUUGAAGUUGCUAAUAUGAU	Cleavage
sly-miR167h-2	Solyc12g096860.2.1	3.0	-1.0	1	24	17	40	AUCAUGCUGGCAGCUUCAACUGCU	GCCAUUUGAAGUUGUAAGCAUGGU	Cleavage
sly-miR167h-2	Solyc01g107130.3.1	3.0	-1.0	1	24	1928	1951	AUCAUGCUGGCAGCUUCAACUGCU	AACAAUGGAGGCUGUUGGCAUGAU	Cleavage
sly-miR167h-2	Solyc08g079850.3.1	3.0	-1.0	1	24	198	221	AUCAUGCUGGCAGCUUCAACUGCU	AGAUGAAGAGGCUGCUAGCAUGAU	Cleavage
sly-miR167h-2	Solyc10g047050.2.1	3.0	-1.0	1	24	3026	3049	AUCAUGCUGGCAGCUUCAACUGCU	CAUGAUUGAAGCUUUUAGUAUGAU	Translation
sly-miR167h-2	Solyc01g005385.1.1	3.0	-1.0	1	24	999	1022	AUCAUGCUGGCAGCUUCAACUGCU	UCUUCUUGAUGCUGCCAGUAUGGC	Cleavage
sly-miR167h-2	Solyc01g005380.2.1	3.0	-1.0	1	24	1054	1077	AUCAUGCUGGCAGCUUCAACUGCU	UCUUCUUGAUGCUGCCAGUAUGGC	Cleavage
sly-miR167h-3-3p	Solyc02g072470.3.1	3.0	-1.0	1	21	1111	1131	AGAUCAUGUGGCAGCAUCACC	CAAGAUGCUGUCACAUGAUUA	Cleavage
sly-miR167h-3-3p	Solyc02g069040.3.1	3.0	-1.0	1	21	2006	2026	AGAUCAUGUGGCAGCAUCACC	UUUGAUGCUGCCAAAUGCUCU	Cleavage
sly-miR167h-3-3p	Solyc03g078240.2.1	3.0	-1.0	1	21	599	619	AGAUCAUGUGGCAGCAUCACC	CCUGGUGCUGCUGCAUGUUCU	Cleavage
sly-miR167h-3-3p	Solyc05g018875.1.1	3.0	-1.0	1	21	71	91	AGAUCAUGUGGCAGCAUCACC	GUUGAUGGUGUCAUAUGGUUU	Cleavage
sly-miR167h-3-3p	Solyc01g068620.3.1	3.0	-1.0	1	21	327	347	AGAUCAUGUGGCAGCAUCACC	CUUGAUACUGUCACAUGUUCU	Cleavage
sly-miR167h-3-3p	Solyc06g076930.2.1	3.0	-1.0	1	21	2314	2334	AGAUCAUGUGGCAGCAUCACC	AUUGAAGCUGUCGUAUGGUCU	Cleavage
sly-miR167h-3-3p	Solyc01g068590.3.1	3.0	-1.0	1	21	5022	5042	AGAUCAUGUGGCAGCAUCACC	CUUGAUACUGUCACAUGUUCU	Cleavage
sly-miR167h-3-5p	Solyc01g088380.2.1	1.5	-1.0	1	24	1499	1522	AGCAGUUGAAGCUGCCAGCAUGAU	GGGUUGCUGGCAGCUUCAGUUGUU	Cleavage
sly-miR167h-3-5p	Solyc03g063900.1.1	2.0	-1.0	1	24	170	193	AGCAGUUGAAGCUGCCAGCAUGAU	CCAAUGUUGGCAGUUUCAAUUGUU	Cleavage
sly-miR167h-3-5p	Solyc11g007910.2.1	3.0	-1.0	1	24	2677	2700	AGCAGUUGAAGCUGCCAGCAUGAU	GUCAGGCAGGAAGUUUCAGCUGCU	Cleavage
sly-miR167h-3-5p	Solyc01g096200.3.1	3.0	-1.0	1	24	786	809	AGCAGUUGAAGCUGCCAGCAUGAU	AACAAGUUGUUAGUUUCAAUUGCU	Cleavage
sly-miR167h-3-5p	Solyc05g013860.3.1	3.0	-1.0	1	24	670	693	AGCAGUUGAAGCUGCCAGCAUGAU	AACUCUUUGGCAGCUUUAACUGCA	Cleavage
sly-miR167h-3-5p	Solyc09g005340.3.1	3.0	-1.0	1	24	193	216	AGCAGUUGAAGCUGCCAGCAUGAU	AUGUUGAUGUCAGUUUCAACUGUU	Cleavage
sly-miR168	Solyc09g074390.2.1	3.0	-1.0	1	24	281	304	AUUCAGUUGAUGCAAGGCGGGACC	CAACUUGCCUUGCAUCAACUCAAG	Cleavage
sly-miR168	Solyc01g110090.1.1	3.0	-1.0	1	24	129	152	AUUCAGUUGAUGCAAGGCGGGACC	UCAUCCGUUUUGCAUCGACUGUAU	Cleavage
sly-miR168	Solyc10g085650.2.1	3.0	-1.0	1	24	2545	2568	AUUCAGUUGAUGCAAGGCGGGACC	UUUCUCGAUCUGCAUCAACUGGAU	Cleavage
sly-miR168	Solyc01g101050.3.1	3.0	-1.0	1	24	2549	2572	AUUCAGUUGAUGCAAGGCGGGACC	GAGUGUGUAUUGCAUCAAUUGGAU	Cleavage
sly-miR168a-1-3p	Solyc06g076700.1.1	3.0	-1.0	1	21	872	892	CCCGCCUUGCAUCAACUGAAU	UUUCAGUUGAUGCAGGGCGAU	Cleavage
sly-miR168a-1-3p	Solyc01g102510.3.1	3.0	-1.0	1	21	3881	3901	CCCGCCUUGCAUCAACUGAAU	UAUCAGUUGGUGCGGGACGGG	Cleavage
sly-miR168a-1-3p	Solyc01g108250.3.1	3.0	-1.0	1	21	816	836	CCCGCCUUGCAUCAACUGAAU	AAUCAGAUGAUGCAAUGUGGG	Cleavage
sly-miR168a-1-3p	Solyc07g066650.3.1	3.0	-1.0	1	21	347	367	CCCGCCUUGCAUCAACUGAAU	CAUCUGCUGAUGCAAGGCGGU	Cleavage
sly-miR168a-1-5p	Solyc08g005690.1.1	0.0	-1.0	1	21	118	138	UCGCUUGGUGCAGGUCGGGAC	GUCCCGACCUGCACCAAGCGA	Cleavage
sly-miR168a-1-5p	Solyc03g098280.3.1	2.5	-1.0	1	21	770	790	UCGCUUGGUGCAGGUCGGGAC	UUCCCGAGCUGCACCAAGCAA	Cleavage
sly-miR168a-1-5p	Solyc06g072300.3.1	2.5	-1.0	1	21	528	548	UCGCUUGGUGCAGGUCGGGAC	UUCCCGAGCUGCACCAAGCAA	Cleavage
sly-miR168a-1-5p	Solyc05g053230.3.1	2.5	-1.0	1	21	1414	1434	UCGCUUGGUGCAGGUCGGGAC	CGCUCGACCUGCACCUAGUGA	Cleavage
sly-miR168a-1-5p	Solyc00g030110.2.1	3.0	-1.0	1	21	909	929	UCGCUUGGUGCAGGUCGGGAC	UGGCCGACCUGCACAAAGCGG	Cleavage
sly-miR168a-1-5p	Solyc12g098980.2.1	3.0	-1.0	1	21	1312	1332	UCGCUUGGUGCAGGUCGGGAC	GCCUCGACCUGUACCAAGUUA	Cleavage
sly-miR168a-1-5p	Solyc01g103295.1.1	3.0	-1.0	1	21	158	178	UCGCUUGGUGCAGGUCGGGAC	GAUCCAGCCUGUAUCAAGCGA	Cleavage
sly-miR168a-1-5p	Solyc01g103300.2.1	3.0	-1.0	1	21	338	358	UCGCUUGGUGCAGGUCGGGAC	GAUCCAGCCUGUAUCAAGCGA	Cleavage
sly-miR168a-1-5p	Solyc01g103335.1.1	3.0	-1.0	1	21	954	974	UCGCUUGGUGCAGGUCGGGAC	GAUCCAGCCUGUAUCAAGCGA	Cleavage
sly-miR168a-1-5p	Solyc01g103310.3.1	3.0	-1.0	1	21	2498	2518	UCGCUUGGUGCAGGUCGGGAC	GAUCCAGCCUGUAUCAAGCGA	Cleavage
sly-miR168a-2-5p	Solyc08g005690.1.1	0.0	-1.0	1	21	118	138	UCGCUUGGUGCAGGUCGGGAC	GUCCCGACCUGCACCAAGCGA	Cleavage
sly-miR168a-2-5p	Solyc03g098280.3.1	2.5	-1.0	1	21	770	790	UCGCUUGGUGCAGGUCGGGAC	UUCCCGAGCUGCACCAAGCAA	Cleavage
sly-miR168a-2-5p	Solyc06g072300.3.1	2.5	-1.0	1	21	528	548	UCGCUUGGUGCAGGUCGGGAC	UUCCCGAGCUGCACCAAGCAA	Cleavage
sly-miR168a-2-5p	Solyc05g053230.3.1	2.5	-1.0	1	21	1414	1434	UCGCUUGGUGCAGGUCGGGAC	CGCUCGACCUGCACCUAGUGA	Cleavage
sly-miR168a-2-5p	Solyc00g030110.2.1	3.0	-1.0	1	21	909	929	UCGCUUGGUGCAGGUCGGGAC	UGGCCGACCUGCACAAAGCGG	Cleavage
sly-miR168a-2-5p	Solyc12g098980.2.1	3.0	-1.0	1	21	1312	1332	UCGCUUGGUGCAGGUCGGGAC	GCCUCGACCUGUACCAAGUUA	Cleavage
sly-miR168a-2-5p	Solyc01g103295.1.1	3.0	-1.0	1	21	158	178	UCGCUUGGUGCAGGUCGGGAC	GAUCCAGCCUGUAUCAAGCGA	Cleavage
sly-miR168a-2-5p	Solyc01g103300.2.1	3.0	-1.0	1	21	338	358	UCGCUUGGUGCAGGUCGGGAC	GAUCCAGCCUGUAUCAAGCGA	Cleavage
sly-miR168a-2-5p	Solyc01g103335.1.1	3.0	-1.0	1	21	954	974	UCGCUUGGUGCAGGUCGGGAC	GAUCCAGCCUGUAUCAAGCGA	Cleavage
sly-miR168a-2-5p	Solyc01g103310.3.1	3.0	-1.0	1	21	2498	2518	UCGCUUGGUGCAGGUCGGGAC	GAUCCAGCCUGUAUCAAGCGA	Cleavage
sly-miR169a-1-3p	Solyc04g009330.3.1	2.0	-1.0	1	21	2516	2536	GGCAAGUUGUUCUUGGCUAUA	UAUAGCCAAGAGCAAUUUGUU	Cleavage
sly-miR169a-1-3p	Solyc02g088120.3.1	2.5	-1.0	1	21	2850	2870	GGCAAGUUGUUCUUGGCUAUA	UGCAGCCAAGGAUGACUUGCC	Cleavage
sly-miR169a-1-3p	Solyc09g090150.3.1	2.5	-1.0	1	21	570	590	GGCAAGUUGUUCUUGGCUAUA	AAUGGACAAGAACAACUUGUU	Cleavage
sly-miR169a-1-3p	Solyc09g009970.3.1	3.0	-1.0	1	21	1461	1481	GGCAAGUUGUUCUUGGCUAUA	AAUGGCCAAGAAGAAUUUGUC	Cleavage
sly-miR169a-1-3p	Solyc05g053000.1.1	3.0	-1.0	1	21	595	615	GGCAAGUUGUUCUUGGCUAUA	GGUAGCCAAGGACAAGUUGUU	Cleavage
sly-miR169a-1-3p	Solyc06g075250.3.1	3.0	-1.0	1	21	1605	1625	GGCAAGUUGUUCUUGGCUAUA	AAUGGACAAGGACAAUUUGCU	Cleavage
sly-miR169a-1-3p	Solyc05g025687.1.1	3.0	-1.0	1	21	423	443	GGCAAGUUGUUCUUGGCUAUA	UUUGGCCAAGAAUGGUUUGCU	Cleavage
sly-miR169a-1-3p	Solyc08g080860.3.1	3.0	-1.0	1	21	594	614	GGCAAGUUGUUCUUGGCUAUA	ACUAGCCAAGAACAAGUUGUG	Cleavage
sly-miR169a-1-3p	Solyc05g007130.3.1	3.0	-1.0	1	21	1416	1436	GGCAAGUUGUUCUUGGCUAUA	UCUAGUCAGGAAUGGCUUGUC	Cleavage
sly-miR169a-1-3p	Solyc02g085810.3.1	3.0	-1.0	1	21	4080	4100	GGCAAGUUGUUCUUGGCUAUA	GUUAGUCGAGAUCAACUUGCU	Translation
sly-miR169a-1-3p	Solyc10g074520.2.1	3.0	-1.0	1	21	42	62	GGCAAGUUGUUCUUGGCUAUA	GUUGGCGAAGAACAAUUUGUU	Cleavage
sly-miR169a-1-3p	Solyc09g083390.2.1	3.0	-1.0	1	21	2975	2995	GGCAAGUUGUUCUUGGCUAUA	GCUACACAAGAACAACUUGUU	Cleavage
sly-miR169a-2-5p	Solyc07g007480.2.1	1.0	-1.0	1	21	1533	1553	CAGCCAAGGAUGACUUGCCGA	CAGGCAAGUCAUCCUUGGCUA	Cleavage
sly-miR169a-2-5p	Solyc07g007480.2.1	2.0	-1.0	1	21	1070	1090	CAGCCAAGGAUGACUUGCCGA	CAGACAAGUCAUCCUUGGCUA	Cleavage
sly-miR169a-2-5p	Solyc02g088120.3.1	2.0	-1.0	1	21	2899	2919	CAGCCAAGGAUGACUUGCCGA	CUGGCAAGUCAUUUUUGGCUA	Cleavage
sly-miR169a-2-5p	Solyc01g008490.3.1	2.0	-1.0	1	21	610	630	CAGCCAAGGAUGACUUGCCGA	GUGGCAAUUCAUCCUUGGCUU	Cleavage
sly-miR169a-2-5p	Solyc03g121940.3.1	2.0	-1.0	1	21	1276	1296	CAGCCAAGGAUGACUUGCCGA	GUGGGAAGUCAUCCUUGGCUA	Cleavage
sly-miR169a-2-5p	Solyc12g009050.2.1	2.0	-1.0	1	21	1409	1429	CAGCCAAGGAUGACUUGCCGA	CAGGCAAUUCAUCCUUGGCUU	Cleavage
sly-miR169a-2-5p	Solyc08g062210.3.1	2.5	-1.0	1	21	1637	1657	CAGCCAAGGAUGACUUGCCGA	UCGGCAGUUCAUCCUUGGCUA	Cleavage
sly-miR169a-2-5p	Solyc01g006930.3.1	2.5	-1.0	1	21	2833	2853	CAGCCAAGGAUGACUUGCCGA	UGGGCAGUUCAUCCUUGGCUU	Cleavage
sly-miR169a-2-5p	Solyc01g087240.3.1	2.5	-1.0	1	21	2573	2593	CAGCCAAGGAUGACUUGCCGA	CAGGCAAUUCAUUCUUGGCUU	Cleavage
sly-miR169a-2-5p	Solyc03g079850.3.1	3.0	-1.0	1	21	664	684	CAGCCAAGGAUGACUUGCCGA	AAAUUAAGUCAUUCUUGGCUG	Cleavage
sly-miR169a-2-5p	Solyc04g079550.3.1	3.0	-1.0	1	21	1635	1655	CAGCCAAGGAUGACUUGCCGA	UGUUUAAGUCAUCUUUGGCUG	Cleavage
sly-miR169a-2-5p	Solyc04g016540.2.1	3.0	-1.0	1	21	1838	1858	CAGCCAAGGAUGACUUGCCGA	GUGGAAAUUUAUCUUUGGCUG	Cleavage
sly-miR169a-2-5p	Solyc08g006830.3.1	3.0	-1.0	1	21	598	618	CAGCCAAGGAUGACUUGCCGA	CUGGAUAUUCAUCCUUGGCUG	Cleavage
sly-miR169b-1-5p	Solyc07g007480.2.1	1.0	-1.0	1	21	1533	1553	CAGCCAAGGAUGACUUGCCGG	CAGGCAAGUCAUCCUUGGCUA	Cleavage
sly-miR169b-1-5p	Solyc07g007480.2.1	2.0	-1.0	1	21	1070	1090	CAGCCAAGGAUGACUUGCCGG	CAGACAAGUCAUCCUUGGCUA	Cleavage
sly-miR169b-1-5p	Solyc02g088120.3.1	2.0	-1.0	1	21	2899	2919	CAGCCAAGGAUGACUUGCCGG	CUGGCAAGUCAUUUUUGGCUA	Cleavage
sly-miR169b-1-5p	Solyc01g008490.3.1	2.0	-1.0	1	21	610	630	CAGCCAAGGAUGACUUGCCGG	GUGGCAAUUCAUCCUUGGCUU	Cleavage
sly-miR169b-1-5p	Solyc03g121940.3.1	2.0	-1.0	1	21	1276	1296	CAGCCAAGGAUGACUUGCCGG	GUGGGAAGUCAUCCUUGGCUA	Cleavage
sly-miR169b-1-5p	Solyc12g009050.2.1	2.0	-1.0	1	21	1409	1429	CAGCCAAGGAUGACUUGCCGG	CAGGCAAUUCAUCCUUGGCUU	Cleavage
sly-miR169b-1-5p	Solyc08g062210.3.1	2.5	-1.0	1	21	1637	1657	CAGCCAAGGAUGACUUGCCGG	UCGGCAGUUCAUCCUUGGCUA	Cleavage
sly-miR169b-1-5p	Solyc01g087240.3.1	2.5	-1.0	1	21	2573	2593	CAGCCAAGGAUGACUUGCCGG	CAGGCAAUUCAUUCUUGGCUU	Cleavage
sly-miR169b-1-5p	Solyc01g006930.3.1	2.5	-1.0	1	21	2833	2853	CAGCCAAGGAUGACUUGCCGG	UGGGCAGUUCAUCCUUGGCUU	Cleavage
sly-miR169b-1-5p	Solyc03g079850.3.1	3.0	-1.0	1	21	664	684	CAGCCAAGGAUGACUUGCCGG	AAAUUAAGUCAUUCUUGGCUG	Cleavage
sly-miR169b-1-5p	Solyc04g079550.3.1	3.0	-1.0	1	21	1635	1655	CAGCCAAGGAUGACUUGCCGG	UGUUUAAGUCAUCUUUGGCUG	Cleavage
sly-miR169b-1-5p	Solyc08g006830.3.1	3.0	-1.0	1	21	598	618	CAGCCAAGGAUGACUUGCCGG	CUGGAUAUUCAUCCUUGGCUG	Cleavage
sly-miR169b-1-5p	Solyc04g016540.2.1	3.0	-1.0	1	21	1838	1858	CAGCCAAGGAUGACUUGCCGG	GUGGAAAUUUAUCUUUGGCUG	Cleavage
sly-miR169b-2-3p	Solyc04g009330.3.1	2.0	-1.0	1	21	2516	2536	GGCAAGUUGUUCUUGGCUAUA	UAUAGCCAAGAGCAAUUUGUU	Cleavage
sly-miR169b-2-3p	Solyc02g088120.3.1	2.5	-1.0	1	21	2850	2870	GGCAAGUUGUUCUUGGCUAUA	UGCAGCCAAGGAUGACUUGCC	Cleavage
sly-miR169b-2-3p	Solyc09g090150.3.1	2.5	-1.0	1	21	570	590	GGCAAGUUGUUCUUGGCUAUA	AAUGGACAAGAACAACUUGUU	Cleavage
sly-miR169b-2-3p	Solyc09g009970.3.1	3.0	-1.0	1	21	1461	1481	GGCAAGUUGUUCUUGGCUAUA	AAUGGCCAAGAAGAAUUUGUC	Cleavage
sly-miR169b-2-3p	Solyc05g053000.1.1	3.0	-1.0	1	21	595	615	GGCAAGUUGUUCUUGGCUAUA	GGUAGCCAAGGACAAGUUGUU	Cleavage
sly-miR169b-2-3p	Solyc06g075250.3.1	3.0	-1.0	1	21	1605	1625	GGCAAGUUGUUCUUGGCUAUA	AAUGGACAAGGACAAUUUGCU	Cleavage
sly-miR169b-2-3p	Solyc05g025687.1.1	3.0	-1.0	1	21	423	443	GGCAAGUUGUUCUUGGCUAUA	UUUGGCCAAGAAUGGUUUGCU	Cleavage
sly-miR169b-2-3p	Solyc08g080860.3.1	3.0	-1.0	1	21	594	614	GGCAAGUUGUUCUUGGCUAUA	ACUAGCCAAGAACAAGUUGUG	Cleavage
sly-miR169b-2-3p	Solyc05g007130.3.1	3.0	-1.0	1	21	1416	1436	GGCAAGUUGUUCUUGGCUAUA	UCUAGUCAGGAAUGGCUUGUC	Cleavage
sly-miR169b-2-3p	Solyc02g085810.3.1	3.0	-1.0	1	21	4080	4100	GGCAAGUUGUUCUUGGCUAUA	GUUAGUCGAGAUCAACUUGCU	Translation
sly-miR169b-2-3p	Solyc10g074520.2.1	3.0	-1.0	1	21	42	62	GGCAAGUUGUUCUUGGCUAUA	GUUGGCGAAGAACAAUUUGUU	Cleavage
sly-miR169b-2-3p	Solyc09g083390.2.1	3.0	-1.0	1	21	2975	2995	GGCAAGUUGUUCUUGGCUAUA	GCUACACAAGAACAACUUGUU	Cleavage
sly-miR169b-2-5p	Solyc07g007480.2.1	1.0	-1.0	1	21	1533	1553	CAGCCAAGGAUGACUUGCCGG	CAGGCAAGUCAUCCUUGGCUA	Cleavage
sly-miR169b-2-5p	Solyc07g007480.2.1	2.0	-1.0	1	21	1070	1090	CAGCCAAGGAUGACUUGCCGG	CAGACAAGUCAUCCUUGGCUA	Cleavage
sly-miR169b-2-5p	Solyc02g088120.3.1	2.0	-1.0	1	21	2899	2919	CAGCCAAGGAUGACUUGCCGG	CUGGCAAGUCAUUUUUGGCUA	Cleavage
sly-miR169b-2-5p	Solyc01g008490.3.1	2.0	-1.0	1	21	610	630	CAGCCAAGGAUGACUUGCCGG	GUGGCAAUUCAUCCUUGGCUU	Cleavage
sly-miR169b-2-5p	Solyc03g121940.3.1	2.0	-1.0	1	21	1276	1296	CAGCCAAGGAUGACUUGCCGG	GUGGGAAGUCAUCCUUGGCUA	Cleavage
sly-miR169b-2-5p	Solyc12g009050.2.1	2.0	-1.0	1	21	1409	1429	CAGCCAAGGAUGACUUGCCGG	CAGGCAAUUCAUCCUUGGCUU	Cleavage
sly-miR169b-2-5p	Solyc08g062210.3.1	2.5	-1.0	1	21	1637	1657	CAGCCAAGGAUGACUUGCCGG	UCGGCAGUUCAUCCUUGGCUA	Cleavage
sly-miR169b-2-5p	Solyc01g087240.3.1	2.5	-1.0	1	21	2573	2593	CAGCCAAGGAUGACUUGCCGG	CAGGCAAUUCAUUCUUGGCUU	Cleavage
sly-miR169b-2-5p	Solyc01g006930.3.1	2.5	-1.0	1	21	2833	2853	CAGCCAAGGAUGACUUGCCGG	UGGGCAGUUCAUCCUUGGCUU	Cleavage
sly-miR169b-2-5p	Solyc03g079850.3.1	3.0	-1.0	1	21	664	684	CAGCCAAGGAUGACUUGCCGG	AAAUUAAGUCAUUCUUGGCUG	Cleavage
sly-miR169b-2-5p	Solyc04g079550.3.1	3.0	-1.0	1	21	1635	1655	CAGCCAAGGAUGACUUGCCGG	UGUUUAAGUCAUCUUUGGCUG	Cleavage
sly-miR169b-2-5p	Solyc08g006830.3.1	3.0	-1.0	1	21	598	618	CAGCCAAGGAUGACUUGCCGG	CUGGAUAUUCAUCCUUGGCUG	Cleavage
sly-miR169b-2-5p	Solyc04g016540.2.1	3.0	-1.0	1	21	1838	1858	CAGCCAAGGAUGACUUGCCGG	GUGGAAAUUUAUCUUUGGCUG	Cleavage
sly-miR169b-3-5p	Solyc07g007480.2.1	1.0	-1.0	1	21	1533	1553	CAGCCAAGGAUGACUUGCCGG	CAGGCAAGUCAUCCUUGGCUA	Cleavage
sly-miR169b-3-5p	Solyc07g007480.2.1	2.0	-1.0	1	21	1070	1090	CAGCCAAGGAUGACUUGCCGG	CAGACAAGUCAUCCUUGGCUA	Cleavage
sly-miR169b-3-5p	Solyc02g088120.3.1	2.0	-1.0	1	21	2899	2919	CAGCCAAGGAUGACUUGCCGG	CUGGCAAGUCAUUUUUGGCUA	Cleavage
sly-miR169b-3-5p	Solyc01g008490.3.1	2.0	-1.0	1	21	610	630	CAGCCAAGGAUGACUUGCCGG	GUGGCAAUUCAUCCUUGGCUU	Cleavage
sly-miR169b-3-5p	Solyc03g121940.3.1	2.0	-1.0	1	21	1276	1296	CAGCCAAGGAUGACUUGCCGG	GUGGGAAGUCAUCCUUGGCUA	Cleavage
sly-miR169b-3-5p	Solyc12g009050.2.1	2.0	-1.0	1	21	1409	1429	CAGCCAAGGAUGACUUGCCGG	CAGGCAAUUCAUCCUUGGCUU	Cleavage
sly-miR169b-3-5p	Solyc08g062210.3.1	2.5	-1.0	1	21	1637	1657	CAGCCAAGGAUGACUUGCCGG	UCGGCAGUUCAUCCUUGGCUA	Cleavage
sly-miR169b-3-5p	Solyc01g087240.3.1	2.5	-1.0	1	21	2573	2593	CAGCCAAGGAUGACUUGCCGG	CAGGCAAUUCAUUCUUGGCUU	Cleavage
sly-miR169b-3-5p	Solyc01g006930.3.1	2.5	-1.0	1	21	2833	2853	CAGCCAAGGAUGACUUGCCGG	UGGGCAGUUCAUCCUUGGCUU	Cleavage
sly-miR169b-3-5p	Solyc03g079850.3.1	3.0	-1.0	1	21	664	684	CAGCCAAGGAUGACUUGCCGG	AAAUUAAGUCAUUCUUGGCUG	Cleavage
sly-miR169b-3-5p	Solyc04g079550.3.1	3.0	-1.0	1	21	1635	1655	CAGCCAAGGAUGACUUGCCGG	UGUUUAAGUCAUCUUUGGCUG	Cleavage
sly-miR169b-3-5p	Solyc08g006830.3.1	3.0	-1.0	1	21	598	618	CAGCCAAGGAUGACUUGCCGG	CUGGAUAUUCAUCCUUGGCUG	Cleavage
sly-miR169b-3-5p	Solyc04g016540.2.1	3.0	-1.0	1	21	1838	1858	CAGCCAAGGAUGACUUGCCGG	GUGGAAAUUUAUCUUUGGCUG	Cleavage
sly-miR169d-3p	Solyc07g007480.2.1	0.0	-1.0	1	21	1010	1030	GCAGGUCAUCUUUAGCUAACU	AGUUAGCUAAAGAUGACCUGC	Cleavage
sly-miR169d-3p	Solyc09g015880.3.1	2.5	-1.0	1	21	1613	1633	GCAGGUCAUCUUUAGCUAACU	ACUUCGCUAAAGAUGGUCUGU	Cleavage
sly-miR169d-3p	Solyc09g057710.3.1	3.0	-1.0	1	21	1652	1672	GCAGGUCAUCUUUAGCUAACU	AGUUCCCUGAGGAUGACCUGC	Cleavage
sly-miR169d-3p	Solyc09g072810.3.1	3.0	-1.0	1	21	1028	1048	GCAGGUCAUCUUUAGCUAACU	CUCUAGCUGAAAAUGACCUGC	Translation
sly-miR169d-3p	Solyc09g065040.1.1	3.0	-1.0	1	21	311	331	GCAGGUCAUCUUUAGCUAACU	AUUCAGCUAAAGAUAACUUGC	Cleavage
sly-miR169d-3p	Solyc03g013030.3.1	3.0	-1.0	1	21	486	506	GCAGGUCAUCUUUAGCUAACU	AAUCAGCUAAGGAUGAGCUGC	Cleavage
sly-miR169d-3p	Solyc05g006323.1.1	3.0	-1.0	1	21	509	529	GCAGGUCAUCUUUAGCUAACU	GGCUUGGUAAAGAUGACCUGC	Cleavage
sly-miR169d-3p	Solyc07g056650.3.1	3.0	-1.0	1	21	903	923	GCAGGUCAUCUUUAGCUAACU	CCUUUGCUGAAGAUGACUUGA	Cleavage
sly-miR169d-5p	Solyc07g007480.2.1	0.0	-1.0	1	20	1071	1090	UAGCCAAGGAUGACUUGUCU	AGACAAGUCAUCCUUGGCUA	Cleavage
sly-miR169d-5p	Solyc07g007480.2.1	0.5	-1.0	1	20	1534	1553	UAGCCAAGGAUGACUUGUCU	AGGCAAGUCAUCCUUGGCUA	Cleavage
sly-miR169d-5p	Solyc02g088120.3.1	1.5	-1.0	1	20	2900	2919	UAGCCAAGGAUGACUUGUCU	UGGCAAGUCAUUUUUGGCUA	Cleavage
sly-miR169d-5p	Solyc03g121940.3.1	1.5	-1.0	1	20	1277	1296	UAGCCAAGGAUGACUUGUCU	UGGGAAGUCAUCCUUGGCUA	Cleavage
sly-miR169d-5p	Solyc08g062210.3.1	2.0	-1.0	1	20	1638	1657	UAGCCAAGGAUGACUUGUCU	CGGCAGUUCAUCCUUGGCUA	Cleavage
sly-miR169d-5p	Solyc12g009050.2.1	2.5	-1.0	1	20	1410	1429	UAGCCAAGGAUGACUUGUCU	AGGCAAUUCAUCCUUGGCUU	Cleavage
sly-miR169d-5p	Solyc01g088060.3.1	2.5	-1.0	1	20	3596	3615	UAGCCAAGGAUGACUUGUCU	UGACAGGUUAUCCUUGACUA	Cleavage
sly-miR169d-5p	Solyc01g008490.3.1	2.5	-1.0	1	20	611	630	UAGCCAAGGAUGACUUGUCU	UGGCAAUUCAUCCUUGGCUU	Cleavage
sly-miR169d-5p	Solyc01g087240.3.1	3.0	-1.0	1	20	2574	2593	UAGCCAAGGAUGACUUGUCU	AGGCAAUUCAUUCUUGGCUU	Cleavage
sly-miR169d-5p	Solyc10g012030.3.1	3.0	-1.0	1	20	3226	3245	UAGCCAAGGAUGACUUGUCU	ACACAAGUCAUCCUUGCCUG	Cleavage
sly-miR169d-5p	Solyc06g068930.2.1	3.0	-1.0	1	20	596	615	UAGCCAAGGAUGACUUGUCU	UCGCAAGGCAUCCUUGGCUA	Cleavage
sly-miR169d-5p	Solyc01g006930.3.1	3.0	-1.0	1	20	2834	2853	UAGCCAAGGAUGACUUGUCU	GGGCAGUUCAUCCUUGGCUU	Cleavage
sly-miR169e-3p	Solyc06g082560.2.1	2.5	-1.0	1	21	2456	2476	UGGCAAGCAUCUUUGGCGACU	AGUUAUCAAAGAUGCUUGUCA	Cleavage
sly-miR169e-3p	Solyc00g016470.1.1	2.5	-1.0	1	21	59	79	UGGCAAGCAUCUUUGGCGACU	UGUUGUCAAAGAUGCUUGCUU	Cleavage
sly-miR169e-3p	Solyc01g087830.1.1	2.5	-1.0	1	21	21	41	UGGCAAGCAUCUUUGGCGACU	UUUCGCCAAAGGUGUUUCCCA	Cleavage
sly-miR169e-3p	Solyc01g087800.2.1	2.5	-1.0	1	21	723	743	UGGCAAGCAUCUUUGGCGACU	UUUCGCCAAAGGUGUUUCCCA	Cleavage
sly-miR169e-3p	Solyc01g087820.2.1	2.5	-1.0	1	21	762	782	UGGCAAGCAUCUUUGGCGACU	CUUUGCUAAAGAUGCUUCCCA	Cleavage
sly-miR169e-3p	Solyc08g075860.3.1	2.5	-1.0	1	21	842	862	UGGCAAGCAUCUUUGGCGACU	UAUCUUCAAAGAUGCUUGUUA	Cleavage
sly-miR169e-3p	Solyc03g124010.3.1	3.0	-1.0	1	21	1647	1667	UGGCAAGCAUCUUUGGCGACU	AGUGGUGAAAGAUGCUUGCCG	Cleavage
sly-miR169e-3p	Solyc06g074150.3.1	3.0	-1.0	1	21	1038	1058	UGGCAAGCAUCUUUGGCGACU	GAUUGCCAAAGAUUUUUGUCA	Cleavage
sly-miR169e-3p	Solyc07g049165.1.1	3.0	-1.0	1	21	745	765	UGGCAAGCAUCUUUGGCGACU	AUGCUCCAAAGAUGCUUGCUG	Cleavage
sly-miR169e-3p	Solyc03g119540.3.1	3.0	-1.0	1	21	656	676	UGGCAAGCAUCUUUGGCGACU	GAACACUGAAGAUGCUUGCCA	Cleavage
sly-miR169e-3p	Solyc04g024420.3.1	3.0	-1.0	1	21	1154	1174	UGGCAAGCAUCUUUGGCGACU	GUUCCGCAGAGAUGUUUGCCA	Cleavage
sly-miR169e-5p	Solyc07g007480.2.1	0.0	-1.0	1	22	1532	1553	UAGCCAAGGAUGACUUGCCUUU	GCAGGCAAGUCAUCCUUGGCUA	Cleavage
sly-miR169e-5p	Solyc07g007480.2.1	1.0	-1.0	1	22	1069	1090	UAGCCAAGGAUGACUUGCCUUU	GCAGACAAGUCAUCCUUGGCUA	Cleavage
sly-miR169e-5p	Solyc02g088120.3.1	1.0	-1.0	1	22	2898	2919	UAGCCAAGGAUGACUUGCCUUU	UCUGGCAAGUCAUUUUUGGCUA	Cleavage
sly-miR169e-5p	Solyc03g121940.3.1	1.0	-1.0	1	22	1275	1296	UAGCCAAGGAUGACUUGCCUUU	UGUGGGAAGUCAUCCUUGGCUA	Cleavage
sly-miR169e-5p	Solyc08g062210.3.1	1.5	-1.0	1	22	1636	1657	UAGCCAAGGAUGACUUGCCUUU	AUCGGCAGUUCAUCCUUGGCUA	Cleavage
sly-miR169e-5p	Solyc12g009050.2.1	2.0	-1.0	1	22	1408	1429	UAGCCAAGGAUGACUUGCCUUU	GCAGGCAAUUCAUCCUUGGCUU	Cleavage
sly-miR169e-5p	Solyc01g008490.3.1	2.0	-1.0	1	22	609	630	UAGCCAAGGAUGACUUGCCUUU	GGUGGCAAUUCAUCCUUGGCUU	Cleavage
sly-miR169e-5p	Solyc01g087240.3.1	2.5	-1.0	1	22	2572	2593	UAGCCAAGGAUGACUUGCCUUU	UCAGGCAAUUCAUUCUUGGCUU	Cleavage
sly-miR169e-5p	Solyc06g068930.2.1	2.5	-1.0	1	22	594	615	UAGCCAAGGAUGACUUGCCUUU	GCUCGCAAGGCAUCCUUGGCUA	Cleavage
sly-miR169e-5p	Solyc01g006930.3.1	2.5	-1.0	1	22	2832	2853	UAGCCAAGGAUGACUUGCCUUU	AUGGGCAGUUCAUCCUUGGCUU	Cleavage
sly-miR169e-5p	Solyc03g124050.3.1	3.0	-1.0	1	22	1240	1261	UAGCCAAGGAUGACUUGCCUUU	GUGGGUAAGUUAUCCUUCGUUA	Cleavage
sly-miR169f	Solyc07g007480.2.1	0.0	-1.0	1	21	1533	1553	UAGCCAAGGAUGACUUGCCUA	CAGGCAAGUCAUCCUUGGCUA	Cleavage
sly-miR169f	Solyc07g007480.2.1	1.0	-1.0	1	21	1070	1090	UAGCCAAGGAUGACUUGCCUA	CAGACAAGUCAUCCUUGGCUA	Cleavage
sly-miR169f	Solyc02g088120.3.1	1.0	-1.0	1	21	2899	2919	UAGCCAAGGAUGACUUGCCUA	CUGGCAAGUCAUUUUUGGCUA	Cleavage
sly-miR169f	Solyc03g121940.3.1	1.0	-1.0	1	21	1276	1296	UAGCCAAGGAUGACUUGCCUA	GUGGGAAGUCAUCCUUGGCUA	Cleavage
sly-miR169f	Solyc08g062210.3.1	1.5	-1.0	1	21	1637	1657	UAGCCAAGGAUGACUUGCCUA	UCGGCAGUUCAUCCUUGGCUA	Cleavage
sly-miR169f	Solyc12g009050.2.1	2.0	-1.0	1	21	1409	1429	UAGCCAAGGAUGACUUGCCUA	CAGGCAAUUCAUCCUUGGCUU	Cleavage
sly-miR169f	Solyc01g008490.3.1	2.0	-1.0	1	21	610	630	UAGCCAAGGAUGACUUGCCUA	GUGGCAAUUCAUCCUUGGCUU	Cleavage
sly-miR169f	Solyc01g006930.3.1	2.5	-1.0	1	21	2833	2853	UAGCCAAGGAUGACUUGCCUA	UGGGCAGUUCAUCCUUGGCUU	Cleavage
sly-miR169f	Solyc01g087240.3.1	2.5	-1.0	1	21	2573	2593	UAGCCAAGGAUGACUUGCCUA	CAGGCAAUUCAUUCUUGGCUU	Cleavage
sly-miR169f	Solyc06g068930.2.1	2.5	-1.0	1	21	595	615	UAGCCAAGGAUGACUUGCCUA	CUCGCAAGGCAUCCUUGGCUA	Cleavage
sly-miR169f	Solyc03g124050.3.1	3.0	-1.0	1	21	1241	1261	UAGCCAAGGAUGACUUGCCUA	UGGGUAAGUUAUCCUUCGUUA	Cleavage
sly-miR169g	Solyc07g007480.2.1	0.0	-1.0	1	22	1532	1553	UAGCCAAGGAUGACUUGCCUGC	GCAGGCAAGUCAUCCUUGGCUA	Cleavage
sly-miR169g	Solyc07g007480.2.1	1.0	-1.0	1	22	1069	1090	UAGCCAAGGAUGACUUGCCUGC	GCAGACAAGUCAUCCUUGGCUA	Cleavage
sly-miR169g	Solyc02g088120.3.1	1.0	-1.0	1	22	2898	2919	UAGCCAAGGAUGACUUGCCUGC	UCUGGCAAGUCAUUUUUGGCUA	Cleavage
sly-miR169g	Solyc03g121940.3.1	1.0	-1.0	1	22	1275	1296	UAGCCAAGGAUGACUUGCCUGC	UGUGGGAAGUCAUCCUUGGCUA	Cleavage
sly-miR169g	Solyc08g062210.3.1	1.5	-1.0	1	22	1636	1657	UAGCCAAGGAUGACUUGCCUGC	AUCGGCAGUUCAUCCUUGGCUA	Cleavage
sly-miR169g	Solyc12g009050.2.1	2.0	-1.0	1	22	1408	1429	UAGCCAAGGAUGACUUGCCUGC	GCAGGCAAUUCAUCCUUGGCUU	Cleavage
sly-miR169g	Solyc01g008490.3.1	2.0	-1.0	1	22	609	630	UAGCCAAGGAUGACUUGCCUGC	GGUGGCAAUUCAUCCUUGGCUU	Cleavage
sly-miR169g	Solyc01g087240.3.1	2.5	-1.0	1	22	2572	2593	UAGCCAAGGAUGACUUGCCUGC	UCAGGCAAUUCAUUCUUGGCUU	Cleavage
sly-miR169g	Solyc06g068930.2.1	2.5	-1.0	1	22	594	615	UAGCCAAGGAUGACUUGCCUGC	GCUCGCAAGGCAUCCUUGGCUA	Cleavage
sly-miR169g	Solyc01g006930.3.1	2.5	-1.0	1	22	2832	2853	UAGCCAAGGAUGACUUGCCUGC	AUGGGCAGUUCAUCCUUGGCUU	Cleavage
sly-miR169g	Solyc03g124050.3.1	3.0	-1.0	1	22	1240	1261	UAGCCAAGGAUGACUUGCCUGC	GUGGGUAAGUUAUCCUUCGUUA	Cleavage
sly-miR169m	Solyc02g088120.3.1	0.0	-1.0	1	21	2899	2919	UAGCCAAAAAUGACUUGCCAG	CUGGCAAGUCAUUUUUGGCUA	Cleavage
sly-miR169m	Solyc10g074530.2.1	3.0	-1.0	1	21	20	40	UAGCCAAAAAUGACUUGCCAG	CUACCUAGUCAUUUUUGGCUA	Cleavage
sly-miR169m	Solyc07g007480.2.1	3.0	-1.0	1	21	1533	1553	UAGCCAAAAAUGACUUGCCAG	CAGGCAAGUCAUCCUUGGCUA	Cleavage
sly-miR169m	Solyc03g119570.2.1	3.0	-1.0	1	21	819	839	UAGCCAAAAAUGACUUGCCAG	UUUGCUCGUCAUUUUUGGCUA	Cleavage
sly-miR169m	Solyc02g067860.3.1	3.0	-1.0	1	21	948	968	UAGCCAAAAAUGACUUGCCAG	UAGGAAAGUUAUUUAUGGCUA	Cleavage
sly-miR170-1-3p	Solyc08g078800.1.1	1.0	-1.0	1	21	396	416	UGAUUGAGCCGUGUCAAUAUC	GAUAUUGGCGCGGCUCAAUCA	Cleavage
sly-miR170-1-3p	Solyc01g090950.3.1	1.0	-1.0	1	21	972	992	UGAUUGAGCCGUGUCAAUAUC	GAUAUUGGCGCGGCUCAAUCA	Cleavage
sly-miR170-1-3p	Solyc08g081890.3.1	3.0	-1.0	1	21	3719	3739	UGAUUGAGCCGUGUCAAUAUC	GAUAUUGGCAUGGCUCUAUCG	Cleavage
sly-miR170-1-3p	Solyc02g085600.1.1	3.0	-1.0	1	21	585	605	UGAUUGAGCCGUGUCAAUAUC	GAUACUGGCACGCCUCAAUCA	Cleavage
sly-miR170-1-3p	Solyc07g020910.2.1	3.0	-1.0	1	21	1378	1398	UGAUUGAGCCGUGUCAAUAUC	GUAUUUGACAUGGUUCAAUCA	Cleavage
sly-miR170-1-3p	Solyc06g051930.3.1	3.0	-1.0	1	21	4988	5008	UGAUUGAGCCGUGUCAAUAUC	UUUAUUUUCAUGGCUCGAUCA	Cleavage
sly-miR170-2-3p	Solyc08g078800.1.1	0.5	-1.0	1	20	397	416	UGAUUGAGCCGUGCCAAUAU	AUAUUGGCGCGGCUCAAUCA	Cleavage
sly-miR170-2-3p	Solyc01g090950.3.1	0.5	-1.0	1	20	973	992	UGAUUGAGCCGUGCCAAUAU	AUAUUGGCGCGGCUCAAUCA	Cleavage
sly-miR170-2-3p	Solyc08g081890.3.1	2.5	-1.0	1	20	3720	3739	UGAUUGAGCCGUGCCAAUAU	AUAUUGGCAUGGCUCUAUCG	Cleavage
sly-miR170-2-3p	Solyc02g085600.1.1	2.5	-1.0	1	20	586	605	UGAUUGAGCCGUGCCAAUAU	AUACUGGCACGCCUCAAUCA	Cleavage
sly-miR170-2-3p	Solyc03g111640.3.1	3.0	-1.0	1	20	1904	1923	UGAUUGAGCCGUGCCAAUAU	CUGUCUGCAUGGCUCAAUCA	Cleavage
sly-miR170-2-3p	Solyc06g051930.3.1	3.0	-1.0	1	20	4989	5008	UGAUUGAGCCGUGCCAAUAU	UUAUUUUCAUGGCUCGAUCA	Cleavage
sly-miR171b-1-3p	Solyc08g078800.1.1	0.5	-1.0	1	21	393	413	UUGAGCCGUGCCAAUAUCACG	AAUGAUAUUGGCGCGGCUCAA	Cleavage
sly-miR171b-1-3p	Solyc01g090950.3.1	1.5	-1.0	1	21	969	989	UUGAGCCGUGCCAAUAUCACG	AGGGAUAUUGGCGCGGCUCAA	Cleavage
sly-miR171b-1-3p	Solyc11g013150.1.1	2.0	-1.0	1	21	378	398	UUGAGCCGUGCCAAUAUCACG	AGUGAUAUUGGUUCGGCUCAA	Cleavage
sly-miR171b-1-3p	Solyc02g085600.1.1	2.5	-1.0	1	21	582	602	UUGAGCCGUGCCAAUAUCACG	UGUGAUACUGGCACGCCUCAA	Cleavage
sly-miR171b-1-3p	Solyc08g081890.3.1	3.0	-1.0	1	21	3716	3736	UUGAGCCGUGCCAAUAUCACG	UCAGAUAUUGGCAUGGCUCUA	Cleavage
sly-miR171b-1-3p	Solyc04g080050.3.1	3.0	-1.0	1	21	366	386	UUGAGCCGUGCCAAUAUCACG	UCUGAUAUUGGUACGGUUGAG	Cleavage
sly-miR171b-1-3p	Solyc09g090090.2.1	3.0	-1.0	1	21	523	543	UUGAGCCGUGCCAAUAUCACG	GCUGAUUUUGGCUCGGCUCAG	Cleavage
sly-miR171b-1-3p	Solyc03g113470.2.1	3.0	-1.0	1	21	906	926	UUGAGCCGUGCCAAUAUCACG	UCUUAUAUUGGCAUGGCUCCA	Cleavage
sly-miR171b-1-3p	Solyc03g111130.1.1	3.0	-1.0	1	21	901	921	UUGAGCCGUGCCAAUAUCACG	GUUCAAGUUGGCAUGGCUCAA	Cleavage
sly-miR171b-1-5p	Solyc03g025730.3.1	3.0	-1.0	1	20	200	219	AGAUAUUGGUGCGGUUCAAU	AUUGGAGCGCGUCAAUGUCU	Cleavage
sly-miR171b-1-5p	Solyc05g008610.3.1	3.0	-1.0	1	20	140	159	AGAUAUUGGUGCGGUUCAAU	GUUGAACUGAAUCAAUGUCU	Translation
sly-miR171b-1-5p	Solyc11g062440.2.1	3.0	-1.0	1	20	498	517	AGAUAUUGGUGCGGUUCAAU	AUGGAACUGCAGCAAUAUCU	Cleavage
sly-miR171b-1-5p	Solyc07g007870.3.1	3.0	-1.0	1	20	909	928	AGAUAUUGGUGCGGUUCAAU	CUGGAGCUGCACCAAUAUCA	Cleavage
sly-miR171b-1-5p	Solyc02g071090.3.1	3.0	-1.0	1	20	1081	1100	AGAUAUUGGUGCGGUUCAAU	CUUCAAUUGUACCAAUAUUU	Cleavage
sly-miR171b-2-3p	Solyc08g078800.1.1	0.5	-1.0	1	21	393	413	UUGAGCCGUGCCAAUAUCACG	AAUGAUAUUGGCGCGGCUCAA	Cleavage
sly-miR171b-2-3p	Solyc01g090950.3.1	1.5	-1.0	1	21	969	989	UUGAGCCGUGCCAAUAUCACG	AGGGAUAUUGGCGCGGCUCAA	Cleavage
sly-miR171b-2-3p	Solyc11g013150.1.1	2.0	-1.0	1	21	378	398	UUGAGCCGUGCCAAUAUCACG	AGUGAUAUUGGUUCGGCUCAA	Cleavage
sly-miR171b-2-3p	Solyc02g085600.1.1	2.5	-1.0	1	21	582	602	UUGAGCCGUGCCAAUAUCACG	UGUGAUACUGGCACGCCUCAA	Cleavage
sly-miR171b-2-3p	Solyc08g081890.3.1	3.0	-1.0	1	21	3716	3736	UUGAGCCGUGCCAAUAUCACG	UCAGAUAUUGGCAUGGCUCUA	Cleavage
sly-miR171b-2-3p	Solyc04g080050.3.1	3.0	-1.0	1	21	366	386	UUGAGCCGUGCCAAUAUCACG	UCUGAUAUUGGUACGGUUGAG	Cleavage
sly-miR171b-2-3p	Solyc09g090090.2.1	3.0	-1.0	1	21	523	543	UUGAGCCGUGCCAAUAUCACG	GCUGAUUUUGGCUCGGCUCAG	Cleavage
sly-miR171b-2-3p	Solyc03g113470.2.1	3.0	-1.0	1	21	906	926	UUGAGCCGUGCCAAUAUCACG	UCUUAUAUUGGCAUGGCUCCA	Cleavage
sly-miR171b-2-3p	Solyc03g111130.1.1	3.0	-1.0	1	21	901	921	UUGAGCCGUGCCAAUAUCACG	GUUCAAGUUGGCAUGGCUCAA	Cleavage
sly-miR171b-3	Solyc08g078800.1.1	0.5	-1.0	1	21	396	416	UGAUUGAGCCGUGCCAAUAUC	GAUAUUGGCGCGGCUCAAUCA	Cleavage
sly-miR171b-3	Solyc01g090950.3.1	0.5	-1.0	1	21	972	992	UGAUUGAGCCGUGCCAAUAUC	GAUAUUGGCGCGGCUCAAUCA	Cleavage
sly-miR171b-3	Solyc08g081890.3.1	2.5	-1.0	1	21	3719	3739	UGAUUGAGCCGUGCCAAUAUC	GAUAUUGGCAUGGCUCUAUCG	Cleavage
sly-miR171b-3	Solyc02g085600.1.1	2.5	-1.0	1	21	585	605	UGAUUGAGCCGUGCCAAUAUC	GAUACUGGCACGCCUCAAUCA	Cleavage
sly-miR171b-3	Solyc03g111640.3.1	3.0	-1.0	1	21	1903	1923	UGAUUGAGCCGUGCCAAUAUC	ACUGUCUGCAUGGCUCAAUCA	Cleavage
sly-miR171b-3	Solyc06g051930.3.1	3.0	-1.0	1	21	4988	5008	UGAUUGAGCCGUGCCAAUAUC	UUUAUUUUCAUGGCUCGAUCA	Cleavage
sly-miR171c-1-3p	Solyc08g078800.1.1	0.0	-1.0	1	20	397	416	UGAUUGAGCCGCGCCAAUAU	AUAUUGGCGCGGCUCAAUCA	Cleavage
sly-miR171c-1-3p	Solyc01g090950.3.1	0.0	-1.0	1	20	973	992	UGAUUGAGCCGCGCCAAUAU	AUAUUGGCGCGGCUCAAUCA	Cleavage
sly-miR171c-1-5p	Solyc03g121740.2.1	2.0	-1.0	1	21	245	265	UAUUGGUGCGGUUCAAUGAGA	UUUCAUUGAAUUGCACUAAUG	Cleavage
sly-miR171c-1-5p	Solyc03g081220.1.1	3.0	-1.0	1	21	453	473	UAUUGGUGCGGUUCAAUGAGA	CCUUGUUGAAUCGCACCAAGA	Cleavage
sly-miR171c-1-5p	Solyc10g052815.1.1	3.0	-1.0	1	21	468	488	UAUUGGUGCGGUUCAAUGAGA	AUUUGUGGAACUGUACCAAUA	Cleavage
sly-miR171c-1-5p	Solyc08g006640.3.1	3.0	-1.0	1	21	164	184	UAUUGGUGCGGUUCAAUGAGA	AUUUUUUGAAUUGCAUCAAUA	Cleavage
sly-miR171c-1-5p	Solyc08g068840.3.1	3.0	-1.0	1	21	3460	3480	UAUUGGUGCGGUUCAAUGAGA	GAUCAAUGAACUGCACCAAAA	Cleavage
sly-miR171c-1-5p	Solyc12g088700.1.1	3.0	-1.0	1	21	1129	1149	UAUUGGUGCGGUUCAAUGAGA	AAUCAUCUAACUGCACUAAUA	Cleavage
sly-miR171c-2	Solyc08g078800.1.1	1.0	-1.0	1	21	396	416	AGAUUGAGCCGCGCCAAUAUC	GAUAUUGGCGCGGCUCAAUCA	Cleavage
sly-miR171c-2	Solyc01g090950.3.1	1.0	-1.0	1	21	972	992	AGAUUGAGCCGCGCCAAUAUC	GAUAUUGGCGCGGCUCAAUCA	Cleavage
sly-miR171c-3-3p	Solyc08g078800.1.1	1.0	-1.0	1	21	396	416	AGAUUGAGCCGCGCCAAUAUC	GAUAUUGGCGCGGCUCAAUCA	Cleavage
sly-miR171c-3-3p	Solyc01g090950.3.1	1.0	-1.0	1	21	972	992	AGAUUGAGCCGCGCCAAUAUC	GAUAUUGGCGCGGCUCAAUCA	Cleavage
sly-miR171c-3-5p	Solyc06g054150.1.1	2.5	-1.0	1	20	59	78	GAUGUUGGUGAGGUUCAAUC	UUUUGAAUCUUAUCAACAUC	Cleavage
sly-miR171c-3-5p	Solyc04g007910.3.1	2.5	-1.0	1	20	1053	1072	GAUGUUGGUGAGGUUCAAUC	ACUUGAACUUCACUAACAUU	Cleavage
sly-miR171c-3-5p	Solyc01g006550.3.1	2.5	-1.0	1	20	912	931	GAUGUUGGUGAGGUUCAAUC	UAUGGAAUCUCACCAACAUA	Cleavage
sly-miR171c-3-5p	Solyc08g066660.1.1	2.5	-1.0	1	20	406	425	GAUGUUGGUGAGGUUCAAUC	AAUUCAACUUCGUCAACAUC	Cleavage
sly-miR171c-3-5p	Solyc02g061940.3.1	2.5	-1.0	1	20	1645	1664	GAUGUUGGUGAGGUUCAAUC	UAUUGCACCUCAUCAGUAUC	Cleavage
sly-miR171c-3-5p	Solyc11g005280.1.1	3.0	-1.0	1	20	588	607	GAUGUUGGUGAGGUUCAAUC	GAUUGAACCUCUCCAACGUG	Cleavage
sly-miR171c-3-5p	Solyc11g005300.2.1	3.0	-1.0	1	20	1890	1909	GAUGUUGGUGAGGUUCAAUC	GAUUGAACCUCUCCAACGUG	Cleavage
sly-miR171c-3-5p	Solyc01g014150.1.1	3.0	-1.0	1	20	305	324	GAUGUUGGUGAGGUUCAAUC	GAUGGAAUCUUACCAACAUA	Cleavage
sly-miR171c-3-5p	Solyc05g054493.1.1	3.0	-1.0	1	20	138	157	GAUGUUGGUGAGGUUCAAUC	GAGUGAGUCUCAUCAACGUC	Cleavage
sly-miR171c-3-5p	Solyc02g081980.3.1	3.0	-1.0	1	20	463	482	GAUGUUGGUGAGGUUCAAUC	AUUUGGAUCUCAUCAAUAUC	Cleavage
sly-miR171c-3-5p	Solyc10g006600.3.1	3.0	-1.0	1	20	3029	3048	GAUGUUGGUGAGGUUCAAUC	UUUUGGACCUCAUCAACGUU	Cleavage
sly-miR171c-3-5p	Solyc01g098020.2.1	3.0	-1.0	1	20	204	223	GAUGUUGGUGAGGUUCAAUC	CGUUGAACUUCAUCAACAAC	Cleavage
sly-miR171c-3-5p	Solyc09g082260.1.1	3.0	-1.0	1	20	251	270	GAUGUUGGUGAGGUUCAAUC	CAUUGGACCUCACUGAUGUU	Cleavage
sly-miR171c-3-5p	Solyc03g110960.3.1	3.0	-1.0	1	20	1565	1584	GAUGUUGGUGAGGUUCAAUC	AAUUGAAUUUCAACAAUAUC	Cleavage
sly-miR171c-3-5p	Solyc03g043910.3.1	3.0	-1.0	1	20	349	368	GAUGUUGGUGAGGUUCAAUC	GAUUCAUCUUCACCGACAUC	Cleavage
sly-miR171c-3-5p	Solyc01g014940.1.1	3.0	-1.0	1	20	149	168	GAUGUUGGUGAGGUUCAAUC	UAUGGAAUCUUACCAACAUA	Cleavage
sly-miR171c-3-5p	Solyc01g005730.3.1	3.0	-1.0	1	20	915	934	GAUGUUGGUGAGGUUCAAUC	UAUGGAAUCUCACCAGCAUA	Cleavage
sly-miR171c-3-5p	Solyc02g087340.3.1	3.0	-1.0	1	20	169	188	GAUGUUGGUGAGGUUCAAUC	ACUUAAGCCUCAUCAACAUC	Cleavage
sly-miR171c-3-5p	Solyc08g005530.2.1	3.0	-1.0	1	20	22	41	GAUGUUGGUGAGGUUCAAUC	AAUGGAAUGUCACCAACAUC	Cleavage
sly-miR171c-3-5p	Solyc03g020030.3.1	3.0	-1.0	1	20	660	679	GAUGUUGGUGAGGUUCAAUC	UGUUAAACCUCAUUAACAUU	Cleavage
sly-miR171c-3-5p	Solyc08g077070.3.1	3.0	-1.0	1	20	426	445	GAUGUUGGUGAGGUUCAAUC	CAUUGACUUUUAUCAACAUC	Cleavage
sly-miR171c-3-5p	Solyc08g007660.2.1	3.0	-1.0	1	20	542	561	GAUGUUGGUGAGGUUCAAUC	CACUGAACCUCGCCAAUGUU	Cleavage
sly-miR171c-3-5p	Solyc05g006710.3.1	3.0	-1.0	1	20	1282	1301	GAUGUUGGUGAGGUUCAAUC	CAAUGAACCUGGCCAACAUC	Translation
sly-miR171c-3-5p	Solyc01g104790.3.1	3.0	-1.0	1	20	867	886	GAUGUUGGUGAGGUUCAAUC	AAUUCAACCUCAUCAUCAUC	Cleavage
sly-miR171c-3-5p	Solyc08g007620.2.1	3.0	-1.0	1	20	1682	1701	GAUGUUGGUGAGGUUCAAUC	CACUGAACCUCGCCAAUGUU	Cleavage
sly-miR171c-3-5p	Solyc12g009230.2.1	3.0	-1.0	1	20	3762	3781	GAUGUUGGUGAGGUUCAAUC	AAUUGGUUUUCACCAACAUU	Cleavage
sly-miR171c-3-5p	Solyc02g081540.2.1	3.0	-1.0	1	20	452	471	GAUGUUGGUGAGGUUCAAUC	UAAUGAUCUUCACCAAUAUC	Cleavage
sly-miR171c-4	Solyc09g091860.3.1	3.0	-1.0	1	21	2771	2791	UAAUUGAACCGCACCAAUAUC	GUUUUUGGUGCAGUUCAAUUG	Translation
sly-miR171c-4	Solyc01g009930.2.1	3.0	-1.0	1	21	808	828	UAAUUGAACCGCACCAAUAUC	GUUAUGGUUGUGGUUUAAUUA	Cleavage
sly-miR171f	Solyc07g063860.3.1	0.5	-1.0	1	21	320	340	AUGAGCCGAACCAAUAUCACU	UUUGAUAUUGGUUUGGCUCAU	Cleavage
sly-miR171f	Solyc11g013150.1.1	1.0	-1.0	1	21	378	398	AUGAGCCGAACCAAUAUCACU	AGUGAUAUUGGUUCGGCUCAA	Cleavage
sly-miR171f	Solyc07g054200.3.1	2.0	-1.0	1	21	340	360	AUGAGCCGAACCAAUAUCACU	UCUGAUAUUGGUCCGGCUCGU	Cleavage
sly-miR171f	Solyc08g069180.3.1	2.5	-1.0	1	21	2469	2489	AUGAGCCGAACCAAUAUCACU	AGUGAUGUUGGUUUGGCUCGG	Cleavage
sly-miR171f	Solyc05g008840.2.1	2.5	-1.0	1	21	785	805	AUGAGCCGAACCAAUAUCACU	CCUGGUAUUGGUUCUGCUUAU	Cleavage
sly-miR171f	Solyc01g017140.1.1	2.5	-1.0	1	21	208	228	AUGAGCCGAACCAAUAUCACU	CUUGUUAUUGCUUCGGCUCAU	Translation
sly-miR171f	Solyc01g014390.3.1	2.5	-1.0	1	21	1548	1567	AUGAGCCGAACCAAUAUCACU	UAUGA-AUUGGUUCGGCUUAU	Cleavage
sly-miR171f	Solyc12g042177.1.1	3.0	-1.0	1	21	595	615	AUGAGCCGAACCAAUAUCACU	AGUGAUAUUGGUUUGGCUAAG	Cleavage
sly-miR171f	Solyc09g015520.3.1	3.0	-1.0	1	21	2811	2831	AUGAGCCGAACCAAUAUCACU	GGAGAUUUUGGUUUGGCUCGU	Cleavage
sly-miR171f	Solyc03g114410.3.1	3.0	-1.0	1	21	3334	3354	AUGAGCCGAACCAAUAUCACU	UAUGAUAUUGGUUCGGUCUGU	Cleavage
sly-miR171i-3p	Solyc08g078800.1.1	1.5	-1.0	1	21	396	416	GGAUUGAGCCGCGUCAAUAUC	GAUAUUGGCGCGGCUCAAUCA	Cleavage
sly-miR171i-3p	Solyc01g090950.3.1	1.5	-1.0	1	21	972	992	GGAUUGAGCCGCGUCAAUAUC	GAUAUUGGCGCGGCUCAAUCA	Cleavage
sly-miR171i-3p	Solyc06g054420.3.1	2.5	-1.0	1	21	719	739	GGAUUGAGCCGCGUCAAUAUC	UUUAUUUAUGUGGUUCAAUCC	Cleavage
sly-miR171i-3p	Solyc11g007610.2.1	3.0	-1.0	1	21	841	861	GGAUUGAGCCGCGUCAAUAUC	UAUGUUGAUGCGGUUGAAUCC	Cleavage
sly-miR171i-3p	Solyc08g077350.3.1	3.0	-1.0	1	21	6165	6185	GGAUUGAGCCGCGUCAAUAUC	CUUGUUGACCUGGCUCAAUCU	Cleavage
sly-miR171i-3p	Solyc10g080500.2.1	3.0	-1.0	1	21	369	389	GGAUUGAGCCGCGUCAAUAUC	GUUGGUGACGAGGCUCAAUCC	Translation
sly-miR172d-1	Solyc09g007260.3.1	2.0	-1.0	1	23	1624	1646	UGUGAAUCUUGAUGAUGCUGCAU	CUGCAGCAUCAUCAGGAUUCGCU	Cleavage
sly-miR172d-1	Solyc11g072600.2.1	2.0	-1.0	1	23	1274	1296	UGUGAAUCUUGAUGAUGCUGCAU	CUGCAGCAUCAUCAGGAUUCUCA	Cleavage
sly-miR172d-1	Solyc05g052560.1.1	2.0	-1.0	1	23	99	121	UGUGAAUCUUGAUGAUGCUGCAU	CGAAAACAUCAUCAAGAUUCGUA	Cleavage
sly-miR172d-1	Solyc10g084340.2.1	2.5	-1.0	1	23	2182	2204	UGUGAAUCUUGAUGAUGCUGCAU	CUGCAGCAUCAUCAGGAUUCGGA	Cleavage
sly-miR172d-1	Solyc05g012280.3.1	2.5	-1.0	1	23	325	347	UGUGAAUCUUGAUGAUGCUGCAU	AUCCAGCAUUUUCAAGAUUCAUA	Cleavage
sly-miR172d-1	Solyc04g050862.1.1	2.5	-1.0	1	23	54	76	UGUGAAUCUUGAUGAUGCUGCAU	GUUCAGUACUAUCAAGGUUCACA	Cleavage
sly-miR172d-1	Solyc04g050860.2.1	2.5	-1.0	1	23	2000	2022	UGUGAAUCUUGAUGAUGCUGCAU	GUUCAGUACUAUCAAGGUUCACA	Cleavage
sly-miR172d-1	Solyc04g050820.2.1	2.5	-1.0	1	23	2601	2623	UGUGAAUCUUGAUGAUGCUGCAU	GUUCAGUACUAUCAAGGUUCACA	Cleavage
sly-miR172d-1	Solyc09g059570.3.1	2.5	-1.0	1	23	584	606	UGUGAAUCUUGAUGAUGCUGCAU	CAUUAGUAUUAUCAAGAUUCAGA	Cleavage
sly-miR172d-1	Solyc04g016330.3.1	2.5	-1.0	1	23	283	305	UGUGAAUCUUGAUGAUGCUGCAU	UGUCAGCAAAAUCAAGAUUUACA	Cleavage
sly-miR172d-1	Solyc04g049800.3.1	3.0	-1.0	1	23	1106	1128	UGUGAAUCUUGAUGAUGCUGCAU	CUGCAGCAUCAUCAGGAUUCUCU	Cleavage
sly-miR172d-1	Solyc03g044300.3.1	3.0	-1.0	1	23	1366	1388	UGUGAAUCUUGAUGAUGCUGCAU	CUGCAGCAUCAUCAGGAUUCCCC	Cleavage
sly-miR172d-1	Solyc02g093150.3.1	3.0	-1.0	1	23	1560	1582	UGUGAAUCUUGAUGAUGCUGCAU	CUGCAGCAUCAUCAGGAUUCCCU	Cleavage
sly-miR172d-1	Solyc02g064960.3.1	3.0	-1.0	1	23	1764	1786	UGUGAAUCUUGAUGAUGCUGCAU	CUGCAGCAUCAUCAGGAUUCCCU	Cleavage
sly-miR172d-1	Solyc09g018840.3.1	3.0	-1.0	1	23	592	614	UGUGAAUCUUGAUGAUGCUGCAU	AAGUAGCAUAAUCAAGAUUUGUG	Cleavage
sly-miR172d-1	Solyc07g063780.2.1	3.0	-1.0	1	23	2016	2038	UGUGAAUCUUGAUGAUGCUGCAU	GUGUAUCUGCAUCAAGAUUCACA	Cleavage
sly-miR172d-1	Solyc07g063735.1.1	3.0	-1.0	1	23	5401	5423	UGUGAAUCUUGAUGAUGCUGCAU	GUGUAUCUGCAUCAAGAUUCACA	Cleavage
sly-miR172d-1	Solyc02g078410.1.1	3.0	-1.0	1	23	392	414	UGUGAAUCUUGAUGAUGCUGCAU	UGUUAGCAUCAUCAAGAGUUACU	Cleavage
sly-miR172d-1	Solyc01g068460.3.1	3.0	-1.0	1	23	2260	2281	UGUGAAUCUUGAUGAUGCUGCAU	GCGCAGCG-CAUCAGGAUUCACA	Cleavage
sly-miR172d-1	Solyc02g011860.1.1	3.0	-1.0	1	23	274	296	UGUGAAUCUUGAUGAUGCUGCAU	AUUUAUGAUUAUCAAGAUUCAUA	Cleavage
sly-miR172d-1	Solyc03g117530.1.1	3.0	-1.0	1	23	192	214	UGUGAAUCUUGAUGAUGCUGCAU	UCAUAGCAUCAUUAGUAUUUACA	Cleavage
sly-miR172d-1	Solyc06g053820.3.1	3.0	-1.0	1	23	468	490	UGUGAAUCUUGAUGAUGCUGCAU	UGGGAGUGUCAUUGGGAUUUACA	Cleavage
sly-miR172d-1	Solyc01g106090.3.1	3.0	-1.0	1	23	1910	1932	UGUGAAUCUUGAUGAUGCUGCAU	GAAAAGCAUCAUCAAGAUUGGUG	Cleavage
sly-miR172d-1	Solyc01g097030.3.1	3.0	-1.0	1	23	166	188	UGUGAAUCUUGAUGAUGCUGCAU	UUCAAGUAUCAUCAAUAUUUAUA	Cleavage
sly-miR172d-1	Solyc04g082250.3.1	3.0	-1.0	1	23	2625	2647	UGUGAAUCUUGAUGAUGCUGCAU	AGAGAGUAUUAUCAAGAUGCACG	Cleavage
sly-miR172d-1	Solyc03g095710.3.1	3.0	-1.0	1	23	558	580	UGUGAAUCUUGAUGAUGCUGCAU	ACCUAACAUCACCAAGAUUUACA	Cleavage
sly-miR172d-1	Solyc08g082830.3.1	3.0	-1.0	1	23	4434	4456	UGUGAAUCUUGAUGAUGCUGCAU	CAACUGCUUCAUCAGGAUUUACA	Cleavage
sly-miR172d-1	Solyc11g069010.2.1	3.0	-1.0	1	23	241	263	UGUGAAUCUUGAUGAUGCUGCAU	AAUAAUCAUCGUCAAGAUUUAUG	Cleavage
sly-miR172d-10-3p	Solyc02g077380.2.1	2.5	-1.0	1	20	1046	1065	UGCAGCAUCAUCAAGAUUCU	AGAGUUUUGAUGAUGUUGCU	Cleavage
sly-miR172d-10-3p	Solyc02g078640.3.1	2.5	-1.0	1	20	844	863	UGCAGCAUCAUCAAGAUUCU	AGAAUCUUGAAGAUGCUGCC	Translation
sly-miR172d-10-3p	Solyc12g088640.2.1	2.5	-1.0	1	20	540	559	UGCAGCAUCAUCAAGAUUCU	UCAAUCUUGAUGAUGCUGAA	Cleavage
sly-miR172d-10-3p	Solyc09g089865.1.1	2.5	-1.0	1	20	89	108	UGCAGCAUCAUCAAGAUUCU	GGAUUCUUUAUGAUGCUGCA	Cleavage
sly-miR172d-10-3p	Solyc09g074950.3.1	2.5	-1.0	1	20	1354	1373	UGCAGCAUCAUCAAGAUUCU	UGAAUCUUGAUAAUGUUGUA	Cleavage
sly-miR172d-10-3p	Solyc03g083470.3.1	2.5	-1.0	1	20	1553	1572	UGCAGCAUCAUCAAGAUUCU	ACAAAUUUGAUGAUGCUGCA	Cleavage
sly-miR172d-10-3p	Solyc01g074030.3.1	2.5	-1.0	1	20	1424	1443	UGCAGCAUCAUCAAGAUUCU	CCAAUAUUGAUGAUGUUGCA	Cleavage
sly-miR172d-10-3p	Solyc09g011020.3.1	3.0	-1.0	1	20	984	1003	UGCAGCAUCAUCAAGAUUCU	GGAAUUUUGAUGAUGCUGAG	Cleavage
sly-miR172d-10-3p	Solyc02g032173.1.1	3.0	-1.0	1	20	302	321	UGCAGCAUCAUCAAGAUUCU	AGAAUUUUGAUAAUGUUGUA	Cleavage
sly-miR172d-10-3p	Solyc12g015890.1.1	3.0	-1.0	1	20	29	48	UGCAGCAUCAUCAAGAUUCU	AGAGUAUUGUUGAUGCUGCA	Translation
sly-miR172d-10-3p	Solyc02g014355.1.1	3.0	-1.0	1	20	176	195	UGCAGCAUCAUCAAGAUUCU	UUGAUCUUGAUGAUGCUGUU	Cleavage
sly-miR172d-10-3p	Solyc05g013253.1.1	3.0	-1.0	1	20	1247	1266	UGCAGCAUCAUCAAGAUUCU	CUCAUUUUGAUGAUGCUGUA	Cleavage
sly-miR172d-10-3p	Solyc08g082980.2.1	3.0	-1.0	1	20	1490	1509	UGCAGCAUCAUCAAGAUUCU	GGAGUCUAGGUGAUGCUGUA	Cleavage
sly-miR172d-10-3p	Solyc11g009080.2.1	3.0	-1.0	1	20	434	453	UGCAGCAUCAUCAAGAUUCU	AGAAGCUUGGUGAGGCUGCA	Cleavage
sly-miR172d-10-3p	Solyc02g069670.3.1	3.0	-1.0	1	20	1015	1034	UGCAGCAUCAUCAAGAUUCU	AGAAUAUUGAUGAUGUUGAA	Cleavage
sly-miR172d-10-3p	Solyc02g069750.2.1	3.0	-1.0	1	20	369	388	UGCAGCAUCAUCAAGAUUCU	AGAAUUAUGAUGAUGAUGCA	Cleavage
sly-miR172d-10-3p	Solyc07g056030.3.1	3.0	-1.0	1	20	1388	1407	UGCAGCAUCAUCAAGAUUCU	AGGACCUUGAUGAGGCUGCA	Cleavage
sly-miR172d-10-3p	Solyc08g061650.3.1	3.0	-1.0	1	20	2026	2045	UGCAGCAUCAUCAAGAUUCU	AGAAACUUGAUGGUGCUUCA	Cleavage
sly-miR172d-10-3p	Solyc08g061635.1.1	3.0	-1.0	1	20	2422	2441	UGCAGCAUCAUCAAGAUUCU	AGAAACUUGAUGGUGCUUCA	Cleavage
sly-miR172d-10-3p	Solyc02g090710.3.1	3.0	-1.0	1	20	359	378	UGCAGCAUCAUCAAGAUUCU	AGUAUCUUGAUGAUUCUGUA	Cleavage
sly-miR172d-10-3p	Solyc07g056260.3.1	3.0	-1.0	1	20	1866	1885	UGCAGCAUCAUCAAGAUUCU	AGAGUGUUGAUGAUGAUGCA	Cleavage
sly-miR172d-10-3p	Solyc12g013580.2.1	3.0	-1.0	1	20	1869	1888	UGCAGCAUCAUCAAGAUUCU	GAAAUCUUGGUGAUGCUGGA	Cleavage
sly-miR172d-10-3p	Solyc06g008730.3.1	3.0	-1.0	1	20	364	383	UGCAGCAUCAUCAAGAUUCU	UUAAUUUUGAUGAUUCUGCA	Cleavage
sly-miR172d-10-3p	Solyc06g084530.3.1	3.0	-1.0	1	20	1168	1187	UGCAGCAUCAUCAAGAUUCU	UGAAUCUUGAUAAUGGUGCA	Cleavage
sly-miR172d-10-3p	Solyc06g068855.1.1	3.0	-1.0	1	20	311	330	UGCAGCAUCAUCAAGAUUCU	AAAAUAUUGGUGAUGCUGUA	Cleavage
sly-miR172d-10-3p	Solyc11g013050.1.1	3.0	-1.0	1	20	721	740	UGCAGCAUCAUCAAGAUUCU	GGGAUGUUGAUGAUGAUGCA	Cleavage
sly-miR172d-10-3p	Solyc02g061810.3.1	3.0	-1.0	1	20	240	259	UGCAGCAUCAUCAAGAUUCU	AUAGUGUUGGUGAUGCUGCA	Cleavage
sly-miR172d-10-3p	Solyc00g017870.1.1	3.0	-1.0	1	20	113	132	UGCAGCAUCAUCAAGAUUCU	UGAAGCUUGAUGAUGUUGUU	Cleavage
sly-miR172d-10-3p	Solyc01g081177.1.1	3.0	-1.0	1	20	225	244	UGCAGCAUCAUCAAGAUUCU	UGAGAUUUGGUGGUGCUGCA	Cleavage
sly-miR172d-10-3p	Solyc01g005820.3.1	3.0	-1.0	1	20	512	531	UGCAGCAUCAUCAAGAUUCU	UGGAUCCUGCUGAUGCUGCA	Translation
sly-miR172d-10-3p	Solyc02g063490.3.1	3.0	-1.0	1	20	1212	1231	UGCAGCAUCAUCAAGAUUCU	UGCAUCUUUAUGAUGUUGCA	Cleavage
sly-miR172d-10-5p	Solyc12g088640.2.1	1.5	-1.0	1	23	538	560	AUGCAGCAUCAUCAAGAUUCUCA	UCUCAAUCUUGAUGAUGCUGAAU	Cleavage
sly-miR172d-10-5p	Solyc06g008730.3.1	2.0	-1.0	1	23	362	384	AUGCAGCAUCAUCAAGAUUCUCA	UGUUAAUUUUGAUGAUUCUGCAU	Cleavage
sly-miR172d-10-5p	Solyc05g013253.1.1	2.0	-1.0	1	23	1245	1267	AUGCAGCAUCAUCAAGAUUCUCA	UUCUCAUUUUGAUGAUGCUGUAU	Cleavage
sly-miR172d-10-5p	Solyc02g061810.3.1	2.0	-1.0	1	23	238	260	AUGCAGCAUCAUCAAGAUUCUCA	AAAUAGUGUUGGUGAUGCUGCAU	Cleavage
sly-miR172d-10-5p	Solyc08g069010.3.1	2.5	-1.0	1	23	3351	3373	AUGCAGCAUCAUCAAGAUUCUCA	UAGAGAUUUUGAUGAUGCUACAU	Cleavage
sly-miR172d-10-5p	Solyc03g083470.3.1	2.5	-1.0	1	23	1551	1573	AUGCAGCAUCAUCAAGAUUCUCA	GAACAAAUUUGAUGAUGCUGCAA	Cleavage
sly-miR172d-10-5p	Solyc01g016455.1.1	2.5	-1.0	1	23	943	965	AUGCAGCAUCAUCAAGAUUCUCA	AUAAAAUGUUGAUGGUGUUGCGU	Cleavage
sly-miR172d-10-5p	Solyc01g074030.3.1	2.5	-1.0	1	23	1422	1444	AUGCAGCAUCAUCAAGAUUCUCA	AUCCAAUAUUGAUGAUGUUGCAA	Cleavage
sly-miR172d-10-5p	Solyc11g009080.2.1	3.0	-1.0	1	23	432	454	AUGCAGCAUCAUCAAGAUUCUCA	AGAGAAGCUUGGUGAGGCUGCAU	Cleavage
sly-miR172d-10-5p	Solyc02g078640.3.1	3.0	-1.0	1	23	842	864	AUGCAGCAUCAUCAAGAUUCUCA	AAAGAAUCUUGAAGAUGCUGCCU	Translation
sly-miR172d-10-5p	Solyc05g012770.3.1	3.0	-1.0	1	23	2237	2259	AUGCAGCAUCAUCAAGAUUCUCA	UGUGAAUCUGAAUGAUGUUGCAU	Cleavage
sly-miR172d-10-5p	Solyc01g006850.1.1	3.0	-1.0	1	23	2345	2367	AUGCAGCAUCAUCAAGAUUCUCA	GGACAAUCAUGAUAAUGCUGUAU	Translation
sly-miR172d-10-5p	Solyc12g013580.2.1	3.0	-1.0	1	23	1868	1889	AUGCAGCAUCAUCAAGAUUCUCA	UGA-AAUCUUGGUGAUGCUGGAA	Cleavage
sly-miR172d-10-5p	Solyc12g042920.2.1	3.0	-1.0	1	23	636	658	AUGCAGCAUCAUCAAGAUUCUCA	CCGUGAUCUUGUUGGUGUUGCAU	Cleavage
sly-miR172d-10-5p	Solyc09g009950.3.1	3.0	-1.0	1	23	1314	1336	AUGCAGCAUCAUCAAGAUUCUCA	AGAUAAGCCUGAUGGUGCUGUAU	Cleavage
sly-miR172d-10-5p	Solyc07g039570.3.1	3.0	-1.0	1	23	1024	1045	AUGCAGCAUCAUCAAGAUUCUCA	GUAGAAACU-GAUGAUGCUGCAU	Cleavage
sly-miR172d-2	Solyc11g072600.2.1	0.5	-1.0	1	22	1274	1295	GAGAAUCUUGAUGAUGCUGCAU	CUGCAGCAUCAUCAGGAUUCUC	Cleavage
sly-miR172d-2	Solyc04g049800.3.1	0.5	-1.0	1	22	1106	1127	GAGAAUCUUGAUGAUGCUGCAU	CUGCAGCAUCAUCAGGAUUCUC	Cleavage
sly-miR172d-2	Solyc06g075510.3.1	1.0	-1.0	1	22	1348	1369	GAGAAUCUUGAUGAUGCUGCAU	CGGCAGCAUCAUCAGGAUUCUU	Cleavage
sly-miR172d-2	Solyc03g044300.3.1	2.0	-1.0	1	22	1366	1387	GAGAAUCUUGAUGAUGCUGCAU	CUGCAGCAUCAUCAGGAUUCCC	Cleavage
sly-miR172d-2	Solyc09g007260.3.1	2.0	-1.0	1	22	1624	1645	GAGAAUCUUGAUGAUGCUGCAU	CUGCAGCAUCAUCAGGAUUCGC	Cleavage
sly-miR172d-2	Solyc02g093150.3.1	2.0	-1.0	1	22	1560	1581	GAGAAUCUUGAUGAUGCUGCAU	CUGCAGCAUCAUCAGGAUUCCC	Cleavage
sly-miR172d-2	Solyc02g064960.3.1	2.0	-1.0	1	22	1764	1785	GAGAAUCUUGAUGAUGCUGCAU	CUGCAGCAUCAUCAGGAUUCCC	Cleavage
sly-miR172d-2	Solyc12g095890.2.1	2.0	-1.0	1	22	2474	2495	GAGAAUCUUGAUGAUGCUGCAU	GCACAGCAUAAUCAAGAUUUUC	Cleavage
sly-miR172d-2	Solyc09g072830.3.1	2.0	-1.0	1	22	988	1009	GAGAAUCUUGAUGAUGCUGCAU	UCUCAUCAUCAUCAGGAUUUUC	Cleavage
sly-miR172d-2	Solyc02g087620.3.1	2.5	-1.0	1	22	96	117	GAGAAUCUUGAUGAUGCUGCAU	GUAAAGCCUUAUCAAGAUUCUC	Cleavage
sly-miR172d-2	Solyc02g081690.1.1	2.5	-1.0	1	22	769	790	GAGAAUCUUGAUGAUGCUGCAU	GCUCAGUGGCAUCAAGAUUCUU	Cleavage
sly-miR172d-2	Solyc01g096240.3.1	2.5	-1.0	1	22	1392	1413	GAGAAUCUUGAUGAUGCUGCAU	CAACAAUGUCAUCAAGAUUCUU	Cleavage
sly-miR172d-2	Solyc03g045060.3.1	2.5	-1.0	1	22	1147	1168	GAGAAUCUUGAUGAUGCUGCAU	ACUCGAUAUUAUCAAGAUUCUC	Cleavage
sly-miR172d-2	Solyc04g077360.3.1	2.5	-1.0	1	22	2514	2535	GAGAAUCUUGAUGAUGCUGCAU	UUAUAUCUUCAUCAAGAUUCUC	Cleavage
sly-miR172d-2	Solyc04g077330.3.1	2.5	-1.0	1	22	9082	9103	GAGAAUCUUGAUGAUGCUGCAU	UUAUAUCUUCAUCAAGAUUCUC	Cleavage
sly-miR172d-2	Solyc10g084340.2.1	3.0	-1.0	1	22	2182	2203	GAGAAUCUUGAUGAUGCUGCAU	CUGCAGCAUCAUCAGGAUUCGG	Cleavage
sly-miR172d-2	Solyc01g090460.3.1	3.0	-1.0	1	22	385	406	GAGAAUCUUGAUGAUGCUGCAU	AUGCAUCAUCAUCAAGUUUCUU	Cleavage
sly-miR172d-2	Solyc09g075970.3.1	3.0	-1.0	1	22	936	957	GAGAAUCUUGAUGAUGCUGCAU	CAUGUUCAUCAUCAAGAUUCUC	Cleavage
sly-miR172d-2	Solyc07g064740.3.1	3.0	-1.0	1	22	10	31	GAGAAUCUUGAUGAUGCUGCAU	GAUAAGCAUUAUCAAUAUUCUC	Cleavage
sly-miR172d-2	Solyc03g113680.3.1	3.0	-1.0	1	22	447	468	GAGAAUCUUGAUGAUGCUGCAU	UCUGAGCAUCAUGGAGAUUCUC	Translation
sly-miR172d-2	Solyc05g055030.2.1	3.0	-1.0	1	22	448	469	GAGAAUCUUGAUGAUGCUGCAU	UCAAAUUAUUAUCAAGAUUCUC	Cleavage
sly-miR172d-2-3p	Solyc11g072600.2.1	0.5	-1.0	1	23	1274	1296	UGAGAAUCUUGAUGAUGCUGCAU	CUGCAGCAUCAUCAGGAUUCUCA	Cleavage
sly-miR172d-2-3p	Solyc04g049800.3.1	1.5	-1.0	1	23	1106	1128	UGAGAAUCUUGAUGAUGCUGCAU	CUGCAGCAUCAUCAGGAUUCUCU	Cleavage
sly-miR172d-2-3p	Solyc06g075510.3.1	2.0	-1.0	1	23	1348	1370	UGAGAAUCUUGAUGAUGCUGCAU	CGGCAGCAUCAUCAGGAUUCUUC	Cleavage
sly-miR172d-2-3p	Solyc09g075970.3.1	2.0	-1.0	1	23	936	958	UGAGAAUCUUGAUGAUGCUGCAU	CAUGUUCAUCAUCAAGAUUCUCA	Cleavage
sly-miR172d-2-3p	Solyc05g055030.2.1	2.0	-1.0	1	23	448	470	UGAGAAUCUUGAUGAUGCUGCAU	UCAAAUUAUUAUCAAGAUUCUCA	Cleavage
sly-miR172d-2-3p	Solyc01g006950.3.1	2.0	-1.0	1	23	532	554	UGAGAAUCUUGAUGAUGCUGCAU	AACGAUCAUGAUCAAGAUUCUCA	Cleavage
sly-miR172d-2-3p	Solyc02g023950.3.1	2.5	-1.0	1	23	3928	3950	UGAGAAUCUUGAUGAUGCUGCAU	CUGAGGCAUCAUCAACAUUCUUA	Cleavage
sly-miR172d-2-3p	Solyc12g095890.2.1	2.5	-1.0	1	23	2474	2496	UGAGAAUCUUGAUGAUGCUGCAU	GCACAGCAUAAUCAAGAUUUUCC	Cleavage
sly-miR172d-2-3p	Solyc10g083090.1.1	2.5	-1.0	1	23	386	408	UGAGAAUCUUGAUGAUGCUGCAU	AAGGAUCAUCAUCAAGAUUGUCA	Cleavage
sly-miR172d-2-3p	Solyc01g096240.3.1	2.5	-1.0	1	23	1392	1414	UGAGAAUCUUGAUGAUGCUGCAU	CAACAAUGUCAUCAAGAUUCUUA	Cleavage
sly-miR172d-2-3p	Solyc11g071940.1.1	2.5	-1.0	1	23	15	37	UGAGAAUCUUGAUGAUGCUGCAU	UGUAAGCAUUAUCAAGAAUUUCA	Cleavage
sly-miR172d-2-3p	Solyc02g087620.3.1	2.5	-1.0	1	23	96	118	UGAGAAUCUUGAUGAUGCUGCAU	GUAAAGCCUUAUCAAGAUUCUCU	Cleavage
sly-miR172d-2-3p	Solyc04g081950.3.1	2.5	-1.0	1	23	812	834	UGAGAAUCUUGAUGAUGCUGCAU	UAAGAGCUUCAUCACGAUUCUCA	Cleavage
sly-miR172d-2-3p	Solyc04g077360.3.1	2.5	-1.0	1	23	2514	2536	UGAGAAUCUUGAUGAUGCUGCAU	UUAUAUCUUCAUCAAGAUUCUCG	Cleavage
sly-miR172d-2-3p	Solyc04g077330.3.1	2.5	-1.0	1	23	9082	9104	UGAGAAUCUUGAUGAUGCUGCAU	UUAUAUCUUCAUCAAGAUUCUCG	Cleavage
sly-miR172d-2-3p	Solyc03g044300.3.1	3.0	-1.0	1	23	1366	1388	UGAGAAUCUUGAUGAUGCUGCAU	CUGCAGCAUCAUCAGGAUUCCCC	Cleavage
sly-miR172d-2-3p	Solyc09g007260.3.1	3.0	-1.0	1	23	1624	1646	UGAGAAUCUUGAUGAUGCUGCAU	CUGCAGCAUCAUCAGGAUUCGCU	Cleavage
sly-miR172d-2-3p	Solyc02g093150.3.1	3.0	-1.0	1	23	1560	1582	UGAGAAUCUUGAUGAUGCUGCAU	CUGCAGCAUCAUCAGGAUUCCCU	Cleavage
sly-miR172d-2-3p	Solyc02g064960.3.1	3.0	-1.0	1	23	1764	1786	UGAGAAUCUUGAUGAUGCUGCAU	CUGCAGCAUCAUCAGGAUUCCCU	Cleavage
sly-miR172d-2-3p	Solyc10g083070.1.1	3.0	-1.0	1	23	248	270	UGAGAAUCUUGAUGAUGCUGCAU	AUAUGUCAUCAUCAAGAUUGUCA	Cleavage
sly-miR172d-2-3p	Solyc10g083090.1.1	3.0	-1.0	1	23	248	270	UGAGAAUCUUGAUGAUGCUGCAU	AUAUGUCAUCAUCAAGAUUGUCA	Cleavage
sly-miR172d-2-3p	Solyc12g005290.2.1	3.0	-1.0	1	23	2105	2127	UGAGAAUCUUGAUGAUGCUGCAU	GUGUAUCUGCAUCAAGAUUCUCA	Cleavage
sly-miR172d-2-3p	Solyc02g043870.2.1	3.0	-1.0	1	23	536	558	UGAGAAUCUUGAUGAUGCUGCAU	UAGUUGCAUUACCAAGAUUCUCA	Cleavage
sly-miR172d-2-3p	Solyc10g005080.3.1	3.0	-1.0	1	23	44	66	UGAGAAUCUUGAUGAUGCUGCAU	UGGUAGCGGCAUCAGGGUUCUUA	Cleavage
sly-miR172d-2-3p	Solyc09g072830.3.1	3.0	-1.0	1	23	988	1010	UGAGAAUCUUGAUGAUGCUGCAU	UCUCAUCAUCAUCAGGAUUUUCC	Cleavage
sly-miR172d-2-3p	Solyc02g081690.1.1	3.0	-1.0	1	23	769	791	UGAGAAUCUUGAUGAUGCUGCAU	GCUCAGUGGCAUCAAGAUUCUUG	Cleavage
sly-miR172d-2-3p	Solyc03g007360.3.1	3.0	-1.0	1	23	3356	3378	UGAGAAUCUUGAUGAUGCUGCAU	ACAUAGCAUCAUCAAGAACCUCA	Cleavage
sly-miR172d-2-3p	Solyc02g076840.3.1	3.0	-1.0	1	23	2817	2839	UGAGAAUCUUGAUGAUGCUGCAU	AGAACAUAUCAUCAAGAUUUUCA	Cleavage
sly-miR172d-2-3p	Solyc07g064740.3.1	3.0	-1.0	1	23	10	32	UGAGAAUCUUGAUGAUGCUGCAU	GAUAAGCAUUAUCAAUAUUCUCU	Cleavage
sly-miR172d-2-3p	Solyc03g113680.3.1	3.0	-1.0	1	23	447	469	UGAGAAUCUUGAUGAUGCUGCAU	UCUGAGCAUCAUGGAGAUUCUCU	Translation
sly-miR172d-2-3p	Solyc03g118840.3.1	3.0	-1.0	1	23	1116	1138	UGAGAAUCUUGAUGAUGCUGCAU	UCUAGGCAUCAUCGACAUUCUCG	Cleavage
sly-miR172d-2-3p	Solyc11g012790.2.1	3.0	-1.0	1	23	2684	2706	UGAGAAUCUUGAUGAUGCUGCAU	CACAAGUGUCAUCAUGAUUCUUA	Cleavage
sly-miR172d-2-3p	Solyc04g009050.3.1	3.0	-1.0	1	23	2850	2871	UGAGAAUCUUGAUGAUGCUGCAU	AUG-AGAAUUAUCAAGAAUCUCA	Cleavage
sly-miR172d-2-3p	Solyc02g078560.3.1	3.0	-1.0	1	23	1632	1654	UGAGAAUCUUGAUGAUGCUGCAU	CUUAAGUGUGAUCAAGAUUCUCU	Cleavage
sly-miR172d-2-3p	Solyc05g052560.1.1	3.0	-1.0	1	23	99	121	UGAGAAUCUUGAUGAUGCUGCAU	CGAAAACAUCAUCAAGAUUCGUA	Cleavage
sly-miR172d-4-3p	Solyc11g072600.2.1	0.5	-1.0	1	22	1274	1295	GAGAAUCUUGAUGAUGCUGCAU	CUGCAGCAUCAUCAGGAUUCUC	Cleavage
sly-miR172d-4-3p	Solyc04g049800.3.1	0.5	-1.0	1	22	1106	1127	GAGAAUCUUGAUGAUGCUGCAU	CUGCAGCAUCAUCAGGAUUCUC	Cleavage
sly-miR172d-4-3p	Solyc06g075510.3.1	1.0	-1.0	1	22	1348	1369	GAGAAUCUUGAUGAUGCUGCAU	CGGCAGCAUCAUCAGGAUUCUU	Cleavage
sly-miR172d-4-3p	Solyc03g044300.3.1	2.0	-1.0	1	22	1366	1387	GAGAAUCUUGAUGAUGCUGCAU	CUGCAGCAUCAUCAGGAUUCCC	Cleavage
sly-miR172d-4-3p	Solyc09g007260.3.1	2.0	-1.0	1	22	1624	1645	GAGAAUCUUGAUGAUGCUGCAU	CUGCAGCAUCAUCAGGAUUCGC	Cleavage
sly-miR172d-4-3p	Solyc02g093150.3.1	2.0	-1.0	1	22	1560	1581	GAGAAUCUUGAUGAUGCUGCAU	CUGCAGCAUCAUCAGGAUUCCC	Cleavage
sly-miR172d-4-3p	Solyc02g064960.3.1	2.0	-1.0	1	22	1764	1785	GAGAAUCUUGAUGAUGCUGCAU	CUGCAGCAUCAUCAGGAUUCCC	Cleavage
sly-miR172d-4-3p	Solyc12g095890.2.1	2.0	-1.0	1	22	2474	2495	GAGAAUCUUGAUGAUGCUGCAU	GCACAGCAUAAUCAAGAUUUUC	Cleavage
sly-miR172d-4-3p	Solyc09g072830.3.1	2.0	-1.0	1	22	988	1009	GAGAAUCUUGAUGAUGCUGCAU	UCUCAUCAUCAUCAGGAUUUUC	Cleavage
sly-miR172d-4-3p	Solyc02g087620.3.1	2.5	-1.0	1	22	96	117	GAGAAUCUUGAUGAUGCUGCAU	GUAAAGCCUUAUCAAGAUUCUC	Cleavage
sly-miR172d-4-3p	Solyc02g081690.1.1	2.5	-1.0	1	22	769	790	GAGAAUCUUGAUGAUGCUGCAU	GCUCAGUGGCAUCAAGAUUCUU	Cleavage
sly-miR172d-4-3p	Solyc01g096240.3.1	2.5	-1.0	1	22	1392	1413	GAGAAUCUUGAUGAUGCUGCAU	CAACAAUGUCAUCAAGAUUCUU	Cleavage
sly-miR172d-4-3p	Solyc03g045060.3.1	2.5	-1.0	1	22	1147	1168	GAGAAUCUUGAUGAUGCUGCAU	ACUCGAUAUUAUCAAGAUUCUC	Cleavage
sly-miR172d-4-3p	Solyc04g077360.3.1	2.5	-1.0	1	22	2514	2535	GAGAAUCUUGAUGAUGCUGCAU	UUAUAUCUUCAUCAAGAUUCUC	Cleavage
sly-miR172d-4-3p	Solyc04g077330.3.1	2.5	-1.0	1	22	9082	9103	GAGAAUCUUGAUGAUGCUGCAU	UUAUAUCUUCAUCAAGAUUCUC	Cleavage
sly-miR172d-4-3p	Solyc10g084340.2.1	3.0	-1.0	1	22	2182	2203	GAGAAUCUUGAUGAUGCUGCAU	CUGCAGCAUCAUCAGGAUUCGG	Cleavage
sly-miR172d-4-3p	Solyc01g090460.3.1	3.0	-1.0	1	22	385	406	GAGAAUCUUGAUGAUGCUGCAU	AUGCAUCAUCAUCAAGUUUCUU	Cleavage
sly-miR172d-4-3p	Solyc09g075970.3.1	3.0	-1.0	1	22	936	957	GAGAAUCUUGAUGAUGCUGCAU	CAUGUUCAUCAUCAAGAUUCUC	Cleavage
sly-miR172d-4-3p	Solyc07g064740.3.1	3.0	-1.0	1	22	10	31	GAGAAUCUUGAUGAUGCUGCAU	GAUAAGCAUUAUCAAUAUUCUC	Cleavage
sly-miR172d-4-3p	Solyc03g113680.3.1	3.0	-1.0	1	22	447	468	GAGAAUCUUGAUGAUGCUGCAU	UCUGAGCAUCAUGGAGAUUCUC	Translation
sly-miR172d-4-3p	Solyc05g055030.2.1	3.0	-1.0	1	22	448	469	GAGAAUCUUGAUGAUGCUGCAU	UCAAAUUAUUAUCAAGAUUCUC	Cleavage
sly-miR172d-5-3p	Solyc11g072600.2.1	1.0	-1.0	1	23	1274	1296	UGGGAAUCUUGAUGAUGCUGCAU	CUGCAGCAUCAUCAGGAUUCUCA	Cleavage
sly-miR172d-5-3p	Solyc03g044300.3.1	1.5	-1.0	1	23	1366	1388	UGGGAAUCUUGAUGAUGCUGCAU	CUGCAGCAUCAUCAGGAUUCCCC	Cleavage
sly-miR172d-5-3p	Solyc02g093150.3.1	1.5	-1.0	1	23	1560	1582	UGGGAAUCUUGAUGAUGCUGCAU	CUGCAGCAUCAUCAGGAUUCCCU	Cleavage
sly-miR172d-5-3p	Solyc02g064960.3.1	1.5	-1.0	1	23	1764	1786	UGGGAAUCUUGAUGAUGCUGCAU	CUGCAGCAUCAUCAGGAUUCCCU	Cleavage
sly-miR172d-5-3p	Solyc04g049800.3.1	2.0	-1.0	1	23	1106	1128	UGGGAAUCUUGAUGAUGCUGCAU	CUGCAGCAUCAUCAGGAUUCUCU	Cleavage
sly-miR172d-5-3p	Solyc06g075510.3.1	2.5	-1.0	1	23	1348	1370	UGGGAAUCUUGAUGAUGCUGCAU	CGGCAGCAUCAUCAGGAUUCUUC	Cleavage
sly-miR172d-5-3p	Solyc09g007700.3.1	2.5	-1.0	1	23	47	69	UGGGAAUCUUGAUGAUGCUGCAU	CAUCAUCAUCAUCAAGAUUCCUC	Cleavage
sly-miR172d-5-3p	Solyc09g075970.3.1	2.5	-1.0	1	23	936	958	UGGGAAUCUUGAUGAUGCUGCAU	CAUGUUCAUCAUCAAGAUUCUCA	Cleavage
sly-miR172d-5-3p	Solyc03g007360.3.1	2.5	-1.0	1	23	2774	2796	UGGGAAUCUUGAUGAUGCUGCAU	UUUGAGCAUCAUUAAGGCUCCCA	Cleavage
sly-miR172d-5-3p	Solyc03g115247.1.1	2.5	-1.0	1	23	963	984	UGGGAAUCUUGAUGAUGCUGCAU	AUG-AGCAUGAUCAAGGUUUCUA	Cleavage
sly-miR172d-5-3p	Solyc05g055030.2.1	2.5	-1.0	1	23	448	470	UGGGAAUCUUGAUGAUGCUGCAU	UCAAAUUAUUAUCAAGAUUCUCA	Cleavage
sly-miR172d-5-3p	Solyc01g006950.3.1	2.5	-1.0	1	23	532	554	UGGGAAUCUUGAUGAUGCUGCAU	AACGAUCAUGAUCAAGAUUCUCA	Cleavage
sly-miR172d-5-3p	Solyc09g007260.3.1	3.0	-1.0	1	23	1624	1646	UGGGAAUCUUGAUGAUGCUGCAU	CUGCAGCAUCAUCAGGAUUCGCU	Cleavage
sly-miR172d-5-3p	Solyc03g006550.3.1	3.0	-1.0	1	23	809	831	UGGGAAUCUUGAUGAUGCUGCAU	AUGGAGUGUCUUCAAGAUUUCCA	Cleavage
sly-miR172d-5-3p	Solyc02g023950.3.1	3.0	-1.0	1	23	3928	3950	UGGGAAUCUUGAUGAUGCUGCAU	CUGAGGCAUCAUCAACAUUCUUA	Cleavage
sly-miR172d-5-3p	Solyc01g091910.4.1	3.0	-1.0	1	23	1298	1320	UGGGAAUCUUGAUGAUGCUGCAU	CCUCAGCAUUAUCAACAUUCCUG	Cleavage
sly-miR172d-5-3p	Solyc12g095890.2.1	3.0	-1.0	1	23	2474	2496	UGGGAAUCUUGAUGAUGCUGCAU	GCACAGCAUAAUCAAGAUUUUCC	Cleavage
sly-miR172d-5-3p	Solyc10g083090.1.1	3.0	-1.0	1	23	386	408	UGGGAAUCUUGAUGAUGCUGCAU	AAGGAUCAUCAUCAAGAUUGUCA	Cleavage
sly-miR172d-5-3p	Solyc01g096240.3.1	3.0	-1.0	1	23	1392	1414	UGGGAAUCUUGAUGAUGCUGCAU	CAACAAUGUCAUCAAGAUUCUUA	Cleavage
sly-miR172d-5-3p	Solyc06g069650.3.1	3.0	-1.0	1	23	998	1020	UGGGAAUCUUGAUGAUGCUGCAU	GCAUAGUAUCAUCAGGAAUUCCA	Cleavage
sly-miR172d-5-3p	Solyc04g081550.3.1	3.0	-1.0	1	23	92	114	UGGGAAUCUUGAUGAUGCUGCAU	CUUUUGCAUCAUUAAUAUUCCCA	Cleavage
sly-miR172d-5-3p	Solyc11g071940.1.1	3.0	-1.0	1	23	15	37	UGGGAAUCUUGAUGAUGCUGCAU	UGUAAGCAUUAUCAAGAAUUUCA	Cleavage
sly-miR172d-5-3p	Solyc08g007330.3.1	3.0	-1.0	1	23	1285	1307	UGGGAAUCUUGAUGAUGCUGCAU	AAUAAGUAUCGUCAAGAUUUCAA	Cleavage
sly-miR172d-5-3p	Solyc02g087620.3.1	3.0	-1.0	1	23	96	118	UGGGAAUCUUGAUGAUGCUGCAU	GUAAAGCCUUAUCAAGAUUCUCU	Cleavage
sly-miR172d-5-3p	Solyc05g052560.1.1	3.0	-1.0	1	23	99	121	UGGGAAUCUUGAUGAUGCUGCAU	CGAAAACAUCAUCAAGAUUCGUA	Cleavage
sly-miR172d-5-3p	Solyc04g081950.3.1	3.0	-1.0	1	23	812	834	UGGGAAUCUUGAUGAUGCUGCAU	UAAGAGCUUCAUCACGAUUCUCA	Cleavage
sly-miR172d-5-3p	Solyc04g077360.3.1	3.0	-1.0	1	23	2514	2536	UGGGAAUCUUGAUGAUGCUGCAU	UUAUAUCUUCAUCAAGAUUCUCG	Cleavage
sly-miR172d-5-5p	Solyc09g074950.3.1	2.0	-1.0	1	22	1352	1373	UGCAACAUCAUCAAGAUUCACA	CUUGAAUCUUGAUAAUGUUGUA	Cleavage
sly-miR172d-5-5p	Solyc02g077380.2.1	2.0	-1.0	1	22	1044	1065	UGCAACAUCAUCAAGAUUCACA	UAAGAGUUUUGAUGAUGUUGCU	Cleavage
sly-miR172d-5-5p	Solyc00g017870.1.1	2.5	-1.0	1	22	111	132	UGCAACAUCAUCAAGAUUCACA	GAUGAAGCUUGAUGAUGUUGUU	Cleavage
sly-miR172d-5-5p	Solyc02g063490.3.1	2.5	-1.0	1	22	1210	1231	UGCAACAUCAUCAAGAUUCACA	UCUGCAUCUUUAUGAUGUUGCA	Cleavage
sly-miR172d-5-5p	Solyc02g032173.1.1	2.5	-1.0	1	22	300	321	UGCAACAUCAUCAAGAUUCACA	UAAGAAUUUUGAUAAUGUUGUA	Cleavage
sly-miR172d-5-5p	Solyc02g069670.3.1	2.5	-1.0	1	22	1013	1034	UGCAACAUCAUCAAGAUUCACA	CAAGAAUAUUGAUGAUGUUGAA	Cleavage
sly-miR172d-5-5p	Solyc05g012770.3.1	3.0	-1.0	1	22	2237	2258	UGCAACAUCAUCAAGAUUCACA	UGUGAAUCUGAAUGAUGUUGCA	Cleavage
sly-miR172d-5-5p	Solyc04g009730.3.1	3.0	-1.0	1	22	730	751	UGCAACAUCAUCAAGAUUCACA	AGUGGAUUUUGAUGGUGUUGAA	Cleavage
sly-miR172d-5-5p	Solyc11g070170.2.1	3.0	-1.0	1	22	264	285	UGCAACAUCAUCAAGAUUCACA	UGUGAAUAGUGAUGAUGUUGUG	Cleavage
sly-miR172d-5-5p	Solyc03g083835.1.1	3.0	-1.0	1	22	18	39	UGCAACAUCAUCAAGAUUCACA	UGAGAAUCUUGAUGAAGUUGUU	Cleavage
sly-miR172d-5-5p	Solyc06g084530.3.1	3.0	-1.0	1	22	1166	1187	UGCAACAUCAUCAAGAUUCACA	GUUGAAUCUUGAUAAUGGUGCA	Cleavage
sly-miR172d-5-5p	Solyc02g091120.3.1	3.0	-1.0	1	22	2854	2875	UGCAACAUCAUCAAGAUUCACA	CGGUGAUCUUGGUGAUGUUGCU	Cleavage
sly-miR172d-5-5p	Solyc01g060490.3.1	3.0	-1.0	1	22	412	433	UGCAACAUCAUCAAGAUUCACA	GACUGAUCUUGAUGAUGUUGAA	Cleavage
sly-miR172d-5-5p	Solyc12g089280.2.1	3.0	-1.0	1	22	404	425	UGCAACAUCAUCAAGAUUCACA	UAUGGCUAUUGAUGGUGUUGCA	Cleavage
sly-miR172d-5-5p	Solyc04g081280.3.1	3.0	-1.0	1	22	529	550	UGCAACAUCAUCAAGAUUCACA	UAUGGCUAUUGAUGGUGUUGCA	Cleavage
sly-miR172d-5-5p	Solyc01g016455.1.1	3.0	-1.0	1	22	943	964	UGCAACAUCAUCAAGAUUCACA	AUAAAAUGUUGAUGGUGUUGCG	Cleavage
sly-miR172d-5-5p	Solyc05g026510.3.1	3.0	-1.0	1	22	583	604	UGCAACAUCAUCAAGAUUCACA	AACUGAUGUUGAUGAUGUUGUA	Cleavage
sly-miR172d-5-5p	Solyc02g076730.2.1	3.0	-1.0	1	22	231	252	UGCAACAUCAUCAAGAUUCACA	CAAGAGGUUUGAUGAUGUUGUG	Cleavage
sly-miR172d-5-5p	Solyc11g013050.1.1	3.0	-1.0	1	22	719	740	UGCAACAUCAUCAAGAUUCACA	GAGGGAUGUUGAUGAUGAUGCA	Cleavage
sly-miR172d-5-5p	Solyc02g069750.2.1	3.0	-1.0	1	22	367	388	UGCAACAUCAUCAAGAUUCACA	AAAGAAUUAUGAUGAUGAUGCA	Cleavage
sly-miR172d-5-5p	Solyc07g056260.3.1	3.0	-1.0	1	22	1864	1885	UGCAACAUCAUCAAGAUUCACA	CAAGAGUGUUGAUGAUGAUGCA	Cleavage
sly-miR172d-5p	Solyc06g071770.3.1	2.5	-1.0	1	21	2801	2821	GCAGCACCAUUAAGAUUCACA	CUUGAAUCUUAAUGGUUCUGA	Cleavage
sly-miR172d-5p	Solyc05g012270.3.1	2.5	-1.0	1	21	270	289	GCAGCACCAUUAAGAUUCACA	AGUGAAU-UUAAUGGUGUUGC	Cleavage
sly-miR172d-5p	Solyc12g099900.1.1	3.0	-1.0	1	21	474	494	GCAGCACCAUUAAGAUUCACA	UGUGGAUCUUAAUGCUGCUGA	Cleavage
sly-miR172d-5p	Solyc04g010070.3.1	3.0	-1.0	1	21	335	355	GCAGCACCAUUAAGAUUCACA	UGUGGAUUUUAAUGGUGAUGU	Cleavage
sly-miR172d-5p	Solyc09g072587.1.1	3.0	-1.0	1	21	417	437	GCAGCACCAUUAAGAUUCACA	UGUGGAACUUGAUGGUGCUGA	Cleavage
sly-miR172d-5p	Solyc04g009730.3.1	3.0	-1.0	1	21	730	750	GCAGCACCAUUAAGAUUCACA	AGUGGAUUUUGAUGGUGUUGA	Cleavage
sly-miR172d-5p	Solyc10g084680.1.1	3.0	-1.0	1	21	573	593	GCAGCACCAUUAAGAUUCACA	UGUGAUUGUUAAUGGUGCUGG	Cleavage
sly-miR172d-5p	Solyc07g063220.3.1	3.0	-1.0	1	21	509	529	GCAGCACCAUUAAGAUUCACA	UUUGGAUCUUAUUGGUGUUGU	Translation
sly-miR172d-5p	Solyc01g081177.1.1	3.0	-1.0	1	21	223	243	GCAGCACCAUUAAGAUUCACA	CAUGAGAUUUGGUGGUGCUGC	Cleavage
sly-miR172d-5p	Solyc09g074950.3.1	3.0	-1.0	1	21	659	679	GCAGCACCAUUAAGAUUCACA	GCUGAAAUCUAAUGGUGCUGC	Cleavage
sly-miR172d-5p	Solyc06g073640.3.1	3.0	-1.0	1	21	234	254	GCAGCACCAUUAAGAUUCACA	UUUUAUUCUUAAUGGUGUUGU	Cleavage
sly-miR172d-5p	Solyc07g064900.3.1	3.0	-1.0	1	21	536	556	GCAGCACCAUUAAGAUUCACA	GUUGUCUCUUAGUGGUGUUGC	Cleavage
sly-miR172d-6-3p	Solyc11g072600.2.1	0.5	-1.0	1	23	1274	1296	UGAGAAUCUUGAUGAUGCUGCAU	CUGCAGCAUCAUCAGGAUUCUCA	Cleavage
sly-miR172d-6-3p	Solyc04g049800.3.1	1.5	-1.0	1	23	1106	1128	UGAGAAUCUUGAUGAUGCUGCAU	CUGCAGCAUCAUCAGGAUUCUCU	Cleavage
sly-miR172d-6-3p	Solyc06g075510.3.1	2.0	-1.0	1	23	1348	1370	UGAGAAUCUUGAUGAUGCUGCAU	CGGCAGCAUCAUCAGGAUUCUUC	Cleavage
sly-miR172d-6-3p	Solyc09g075970.3.1	2.0	-1.0	1	23	936	958	UGAGAAUCUUGAUGAUGCUGCAU	CAUGUUCAUCAUCAAGAUUCUCA	Cleavage
sly-miR172d-6-3p	Solyc05g055030.2.1	2.0	-1.0	1	23	448	470	UGAGAAUCUUGAUGAUGCUGCAU	UCAAAUUAUUAUCAAGAUUCUCA	Cleavage
sly-miR172d-6-3p	Solyc01g006950.3.1	2.0	-1.0	1	23	532	554	UGAGAAUCUUGAUGAUGCUGCAU	AACGAUCAUGAUCAAGAUUCUCA	Cleavage
sly-miR172d-6-3p	Solyc02g023950.3.1	2.5	-1.0	1	23	3928	3950	UGAGAAUCUUGAUGAUGCUGCAU	CUGAGGCAUCAUCAACAUUCUUA	Cleavage
sly-miR172d-6-3p	Solyc12g095890.2.1	2.5	-1.0	1	23	2474	2496	UGAGAAUCUUGAUGAUGCUGCAU	GCACAGCAUAAUCAAGAUUUUCC	Cleavage
sly-miR172d-6-3p	Solyc10g083090.1.1	2.5	-1.0	1	23	386	408	UGAGAAUCUUGAUGAUGCUGCAU	AAGGAUCAUCAUCAAGAUUGUCA	Cleavage
sly-miR172d-6-3p	Solyc01g096240.3.1	2.5	-1.0	1	23	1392	1414	UGAGAAUCUUGAUGAUGCUGCAU	CAACAAUGUCAUCAAGAUUCUUA	Cleavage
sly-miR172d-6-3p	Solyc11g071940.1.1	2.5	-1.0	1	23	15	37	UGAGAAUCUUGAUGAUGCUGCAU	UGUAAGCAUUAUCAAGAAUUUCA	Cleavage
sly-miR172d-6-3p	Solyc02g087620.3.1	2.5	-1.0	1	23	96	118	UGAGAAUCUUGAUGAUGCUGCAU	GUAAAGCCUUAUCAAGAUUCUCU	Cleavage
sly-miR172d-6-3p	Solyc04g081950.3.1	2.5	-1.0	1	23	812	834	UGAGAAUCUUGAUGAUGCUGCAU	UAAGAGCUUCAUCACGAUUCUCA	Cleavage
sly-miR172d-6-3p	Solyc04g077360.3.1	2.5	-1.0	1	23	2514	2536	UGAGAAUCUUGAUGAUGCUGCAU	UUAUAUCUUCAUCAAGAUUCUCG	Cleavage
sly-miR172d-6-3p	Solyc04g077330.3.1	2.5	-1.0	1	23	9082	9104	UGAGAAUCUUGAUGAUGCUGCAU	UUAUAUCUUCAUCAAGAUUCUCG	Cleavage
sly-miR172d-6-3p	Solyc03g044300.3.1	3.0	-1.0	1	23	1366	1388	UGAGAAUCUUGAUGAUGCUGCAU	CUGCAGCAUCAUCAGGAUUCCCC	Cleavage
sly-miR172d-6-3p	Solyc09g007260.3.1	3.0	-1.0	1	23	1624	1646	UGAGAAUCUUGAUGAUGCUGCAU	CUGCAGCAUCAUCAGGAUUCGCU	Cleavage
sly-miR172d-6-3p	Solyc02g093150.3.1	3.0	-1.0	1	23	1560	1582	UGAGAAUCUUGAUGAUGCUGCAU	CUGCAGCAUCAUCAGGAUUCCCU	Cleavage
sly-miR172d-6-3p	Solyc02g064960.3.1	3.0	-1.0	1	23	1764	1786	UGAGAAUCUUGAUGAUGCUGCAU	CUGCAGCAUCAUCAGGAUUCCCU	Cleavage
sly-miR172d-6-3p	Solyc10g083070.1.1	3.0	-1.0	1	23	248	270	UGAGAAUCUUGAUGAUGCUGCAU	AUAUGUCAUCAUCAAGAUUGUCA	Cleavage
sly-miR172d-6-3p	Solyc10g083090.1.1	3.0	-1.0	1	23	248	270	UGAGAAUCUUGAUGAUGCUGCAU	AUAUGUCAUCAUCAAGAUUGUCA	Cleavage
sly-miR172d-6-3p	Solyc12g005290.2.1	3.0	-1.0	1	23	2105	2127	UGAGAAUCUUGAUGAUGCUGCAU	GUGUAUCUGCAUCAAGAUUCUCA	Cleavage
sly-miR172d-6-3p	Solyc02g043870.2.1	3.0	-1.0	1	23	536	558	UGAGAAUCUUGAUGAUGCUGCAU	UAGUUGCAUUACCAAGAUUCUCA	Cleavage
sly-miR172d-6-3p	Solyc10g005080.3.1	3.0	-1.0	1	23	44	66	UGAGAAUCUUGAUGAUGCUGCAU	UGGUAGCGGCAUCAGGGUUCUUA	Cleavage
sly-miR172d-6-3p	Solyc09g072830.3.1	3.0	-1.0	1	23	988	1010	UGAGAAUCUUGAUGAUGCUGCAU	UCUCAUCAUCAUCAGGAUUUUCC	Cleavage
sly-miR172d-6-3p	Solyc02g081690.1.1	3.0	-1.0	1	23	769	791	UGAGAAUCUUGAUGAUGCUGCAU	GCUCAGUGGCAUCAAGAUUCUUG	Cleavage
sly-miR172d-6-3p	Solyc03g007360.3.1	3.0	-1.0	1	23	3356	3378	UGAGAAUCUUGAUGAUGCUGCAU	ACAUAGCAUCAUCAAGAACCUCA	Cleavage
sly-miR172d-6-3p	Solyc02g076840.3.1	3.0	-1.0	1	23	2817	2839	UGAGAAUCUUGAUGAUGCUGCAU	AGAACAUAUCAUCAAGAUUUUCA	Cleavage
sly-miR172d-6-3p	Solyc07g064740.3.1	3.0	-1.0	1	23	10	32	UGAGAAUCUUGAUGAUGCUGCAU	GAUAAGCAUUAUCAAUAUUCUCU	Cleavage
sly-miR172d-6-3p	Solyc03g113680.3.1	3.0	-1.0	1	23	447	469	UGAGAAUCUUGAUGAUGCUGCAU	UCUGAGCAUCAUGGAGAUUCUCU	Translation
sly-miR172d-6-3p	Solyc03g118840.3.1	3.0	-1.0	1	23	1116	1138	UGAGAAUCUUGAUGAUGCUGCAU	UCUAGGCAUCAUCGACAUUCUCG	Cleavage
sly-miR172d-6-3p	Solyc11g012790.2.1	3.0	-1.0	1	23	2684	2706	UGAGAAUCUUGAUGAUGCUGCAU	CACAAGUGUCAUCAUGAUUCUUA	Cleavage
sly-miR172d-6-3p	Solyc04g009050.3.1	3.0	-1.0	1	23	2850	2871	UGAGAAUCUUGAUGAUGCUGCAU	AUG-AGAAUUAUCAAGAAUCUCA	Cleavage
sly-miR172d-6-3p	Solyc02g078560.3.1	3.0	-1.0	1	23	1632	1654	UGAGAAUCUUGAUGAUGCUGCAU	CUUAAGUGUGAUCAAGAUUCUCU	Cleavage
sly-miR172d-6-3p	Solyc05g052560.1.1	3.0	-1.0	1	23	99	121	UGAGAAUCUUGAUGAUGCUGCAU	CGAAAACAUCAUCAAGAUUCGUA	Cleavage
sly-miR172d-6-5p	Solyc09g074950.3.1	2.5	-1.0	1	22	1352	1373	UGCAGCAUCAUCAAGAUUCACA	CUUGAAUCUUGAUAAUGUUGUA	Cleavage
sly-miR172d-6-5p	Solyc12g088640.2.1	2.5	-1.0	1	22	538	559	UGCAGCAUCAUCAAGAUUCACA	UCUCAAUCUUGAUGAUGCUGAA	Cleavage
sly-miR172d-6-5p	Solyc02g077380.2.1	2.5	-1.0	1	22	1044	1065	UGCAGCAUCAUCAAGAUUCACA	UAAGAGUUUUGAUGAUGUUGCU	Cleavage
sly-miR172d-6-5p	Solyc02g078640.3.1	2.5	-1.0	1	22	842	863	UGCAGCAUCAUCAAGAUUCACA	AAAGAAUCUUGAAGAUGCUGCC	Translation
sly-miR172d-6-5p	Solyc03g083470.3.1	2.5	-1.0	1	22	1551	1572	UGCAGCAUCAUCAAGAUUCACA	GAACAAAUUUGAUGAUGCUGCA	Cleavage
sly-miR172d-6-5p	Solyc09g089865.1.1	2.5	-1.0	1	22	87	108	UGCAGCAUCAUCAAGAUUCACA	AUGGAUUCUUUAUGAUGCUGCA	Cleavage
sly-miR172d-6-5p	Solyc01g005820.3.1	3.0	-1.0	1	22	510	531	UGCAGCAUCAUCAAGAUUCACA	UGUGGAUCCUGCUGAUGCUGCA	Translation
sly-miR172d-6-5p	Solyc06g008730.3.1	3.0	-1.0	1	22	362	383	UGCAGCAUCAUCAAGAUUCACA	UGUUAAUUUUGAUGAUUCUGCA	Cleavage
sly-miR172d-6-5p	Solyc09g011020.3.1	3.0	-1.0	1	22	982	1003	UGCAGCAUCAUCAAGAUUCACA	GGGGAAUUUUGAUGAUGCUGAG	Cleavage
sly-miR172d-6-5p	Solyc06g084530.3.1	3.0	-1.0	1	22	1166	1187	UGCAGCAUCAUCAAGAUUCACA	GUUGAAUCUUGAUAAUGGUGCA	Cleavage
sly-miR172d-6-5p	Solyc02g014355.1.1	3.0	-1.0	1	22	174	195	UGCAGCAUCAUCAAGAUUCACA	CUUUGAUCUUGAUGAUGCUGUU	Cleavage
sly-miR172d-6-5p	Solyc00g017870.1.1	3.0	-1.0	1	22	111	132	UGCAGCAUCAUCAAGAUUCACA	GAUGAAGCUUGAUGAUGUUGUU	Cleavage
sly-miR172d-6-5p	Solyc02g063490.3.1	3.0	-1.0	1	22	1210	1231	UGCAGCAUCAUCAAGAUUCACA	UCUGCAUCUUUAUGAUGUUGCA	Cleavage
sly-miR172d-6-5p	Solyc01g081177.1.1	3.0	-1.0	1	22	223	244	UGCAGCAUCAUCAAGAUUCACA	CAUGAGAUUUGGUGGUGCUGCA	Cleavage
sly-miR172d-6-5p	Solyc05g013253.1.1	3.0	-1.0	1	22	1245	1266	UGCAGCAUCAUCAAGAUUCACA	UUCUCAUUUUGAUGAUGCUGUA	Cleavage
sly-miR172d-6-5p	Solyc08g082980.2.1	3.0	-1.0	1	22	1488	1509	UGCAGCAUCAUCAAGAUUCACA	GGGGAGUCUAGGUGAUGCUGUA	Cleavage
sly-miR172d-6-5p	Solyc12g013580.2.1	3.0	-1.0	1	22	1867	1888	UGCAGCAUCAUCAAGAUUCACA	UUGAAAUCUUGGUGAUGCUGGA	Cleavage
sly-miR172d-6-5p	Solyc02g032173.1.1	3.0	-1.0	1	22	300	321	UGCAGCAUCAUCAAGAUUCACA	UAAGAAUUUUGAUAAUGUUGUA	Cleavage
sly-miR172d-6-5p	Solyc07g006640.3.1	3.0	-1.0	1	22	585	605	UGCAGCAUCAUCAAGAUUCACA	GGUGCA-CUUGAUGAUGCUGCA	Cleavage
sly-miR172d-6-5p	Solyc12g015890.1.1	3.0	-1.0	1	22	27	48	UGCAGCAUCAUCAAGAUUCACA	CGAGAGUAUUGUUGAUGCUGCA	Translation
sly-miR172d-6-5p	Solyc06g068855.1.1	3.0	-1.0	1	22	309	330	UGCAGCAUCAUCAAGAUUCACA	GCAAAAUAUUGGUGAUGCUGUA	Cleavage
sly-miR172d-6-5p	Solyc02g061810.3.1	3.0	-1.0	1	22	238	259	UGCAGCAUCAUCAAGAUUCACA	AAAUAGUGUUGGUGAUGCUGCA	Cleavage
sly-miR172d-6-5p	Solyc11g009080.2.1	3.0	-1.0	1	22	432	453	UGCAGCAUCAUCAAGAUUCACA	AGAGAAGCUUGGUGAGGCUGCA	Cleavage
sly-miR172d-6-5p	Solyc07g056030.3.1	3.0	-1.0	1	22	1386	1407	UGCAGCAUCAUCAAGAUUCACA	AGAGGACCUUGAUGAGGCUGCA	Cleavage
sly-miR172d-6-5p	Solyc02g090710.3.1	3.0	-1.0	1	22	357	378	UGCAGCAUCAUCAAGAUUCACA	AAAGUAUCUUGAUGAUUCUGUA	Cleavage
sly-miR172d-6-5p	Solyc11g013050.1.1	3.0	-1.0	1	22	719	740	UGCAGCAUCAUCAAGAUUCACA	GAGGGAUGUUGAUGAUGAUGCA	Cleavage
sly-miR172d-6-5p	Solyc02g069670.3.1	3.0	-1.0	1	22	1013	1034	UGCAGCAUCAUCAAGAUUCACA	CAAGAAUAUUGAUGAUGUUGAA	Cleavage
sly-miR172d-6-5p	Solyc02g069750.2.1	3.0	-1.0	1	22	367	388	UGCAGCAUCAUCAAGAUUCACA	AAAGAAUUAUGAUGAUGAUGCA	Cleavage
sly-miR172d-6-5p	Solyc08g061650.3.1	3.0	-1.0	1	22	2024	2045	UGCAGCAUCAUCAAGAUUCACA	GAAGAAACUUGAUGGUGCUUCA	Cleavage
sly-miR172d-6-5p	Solyc08g061635.1.1	3.0	-1.0	1	22	2420	2441	UGCAGCAUCAUCAAGAUUCACA	GAAGAAACUUGAUGGUGCUUCA	Cleavage
sly-miR172d-7-3p	Solyc11g072600.2.1	0.5	-1.0	1	22	1275	1296	UGAGAAUCUUGAUGAUGCUGCA	UGCAGCAUCAUCAGGAUUCUCA	Cleavage
sly-miR172d-7-3p	Solyc04g049800.3.1	1.5	-1.0	1	22	1107	1128	UGAGAAUCUUGAUGAUGCUGCA	UGCAGCAUCAUCAGGAUUCUCU	Cleavage
sly-miR172d-7-3p	Solyc06g075510.3.1	2.0	-1.0	1	22	1349	1370	UGAGAAUCUUGAUGAUGCUGCA	GGCAGCAUCAUCAGGAUUCUUC	Cleavage
sly-miR172d-7-3p	Solyc09g075970.3.1	2.0	-1.0	1	22	937	958	UGAGAAUCUUGAUGAUGCUGCA	AUGUUCAUCAUCAAGAUUCUCA	Cleavage
sly-miR172d-7-3p	Solyc05g055030.2.1	2.0	-1.0	1	22	449	470	UGAGAAUCUUGAUGAUGCUGCA	CAAAUUAUUAUCAAGAUUCUCA	Cleavage
sly-miR172d-7-3p	Solyc11g012540.2.1	2.0	-1.0	1	22	377	398	UGAGAAUCUUGAUGAUGCUGCA	CCAAGAAUGAUCAAGAUUCUCA	Cleavage
sly-miR172d-7-3p	Solyc01g006950.3.1	2.0	-1.0	1	22	533	554	UGAGAAUCUUGAUGAUGCUGCA	ACGAUCAUGAUCAAGAUUCUCA	Cleavage
sly-miR172d-7-3p	Solyc11g012550.2.1	2.0	-1.0	1	22	266	287	UGAGAAUCUUGAUGAUGCUGCA	CCAAGAAUGAUCAAGAUUCUCA	Cleavage
sly-miR172d-7-3p	Solyc02g023950.3.1	2.5	-1.0	1	22	3929	3950	UGAGAAUCUUGAUGAUGCUGCA	UGAGGCAUCAUCAACAUUCUUA	Cleavage
sly-miR172d-7-3p	Solyc12g095890.2.1	2.5	-1.0	1	22	2475	2496	UGAGAAUCUUGAUGAUGCUGCA	CACAGCAUAAUCAAGAUUUUCC	Cleavage
sly-miR172d-7-3p	Solyc01g096240.3.1	2.5	-1.0	1	22	1393	1414	UGAGAAUCUUGAUGAUGCUGCA	AACAAUGUCAUCAAGAUUCUUA	Cleavage
sly-miR172d-7-3p	Solyc11g071940.1.1	2.5	-1.0	1	22	16	37	UGAGAAUCUUGAUGAUGCUGCA	GUAAGCAUUAUCAAGAAUUUCA	Cleavage
sly-miR172d-7-3p	Solyc10g083090.1.1	2.5	-1.0	1	22	387	408	UGAGAAUCUUGAUGAUGCUGCA	AGGAUCAUCAUCAAGAUUGUCA	Cleavage
sly-miR172d-7-3p	Solyc02g087620.3.1	2.5	-1.0	1	22	97	118	UGAGAAUCUUGAUGAUGCUGCA	UAAAGCCUUAUCAAGAUUCUCU	Cleavage
sly-miR172d-7-3p	Solyc04g081950.3.1	2.5	-1.0	1	22	813	834	UGAGAAUCUUGAUGAUGCUGCA	AAGAGCUUCAUCACGAUUCUCA	Cleavage
sly-miR172d-7-3p	Solyc04g077360.3.1	2.5	-1.0	1	22	2515	2536	UGAGAAUCUUGAUGAUGCUGCA	UAUAUCUUCAUCAAGAUUCUCG	Cleavage
sly-miR172d-7-3p	Solyc04g077330.3.1	2.5	-1.0	1	22	9083	9104	UGAGAAUCUUGAUGAUGCUGCA	UAUAUCUUCAUCAAGAUUCUCG	Cleavage
sly-miR172d-7-3p	Solyc03g044300.3.1	3.0	-1.0	1	22	1367	1388	UGAGAAUCUUGAUGAUGCUGCA	UGCAGCAUCAUCAGGAUUCCCC	Cleavage
sly-miR172d-7-3p	Solyc09g007260.3.1	3.0	-1.0	1	22	1625	1646	UGAGAAUCUUGAUGAUGCUGCA	UGCAGCAUCAUCAGGAUUCGCU	Cleavage
sly-miR172d-7-3p	Solyc02g093150.3.1	3.0	-1.0	1	22	1561	1582	UGAGAAUCUUGAUGAUGCUGCA	UGCAGCAUCAUCAGGAUUCCCU	Cleavage
sly-miR172d-7-3p	Solyc02g064960.3.1	3.0	-1.0	1	22	1765	1786	UGAGAAUCUUGAUGAUGCUGCA	UGCAGCAUCAUCAGGAUUCCCU	Cleavage
sly-miR172d-7-3p	Solyc02g043870.2.1	3.0	-1.0	1	22	537	558	UGAGAAUCUUGAUGAUGCUGCA	AGUUGCAUUACCAAGAUUCUCA	Cleavage
sly-miR172d-7-3p	Solyc10g005080.3.1	3.0	-1.0	1	22	45	66	UGAGAAUCUUGAUGAUGCUGCA	GGUAGCGGCAUCAGGGUUCUUA	Cleavage
sly-miR172d-7-3p	Solyc09g072830.3.1	3.0	-1.0	1	22	989	1010	UGAGAAUCUUGAUGAUGCUGCA	CUCAUCAUCAUCAGGAUUUUCC	Cleavage
sly-miR172d-7-3p	Solyc12g005290.2.1	3.0	-1.0	1	22	2106	2127	UGAGAAUCUUGAUGAUGCUGCA	UGUAUCUGCAUCAAGAUUCUCA	Cleavage
sly-miR172d-7-3p	Solyc02g081690.1.1	3.0	-1.0	1	22	770	791	UGAGAAUCUUGAUGAUGCUGCA	CUCAGUGGCAUCAAGAUUCUUG	Cleavage
sly-miR172d-7-3p	Solyc03g007360.3.1	3.0	-1.0	1	22	3357	3378	UGAGAAUCUUGAUGAUGCUGCA	CAUAGCAUCAUCAAGAACCUCA	Cleavage
sly-miR172d-7-3p	Solyc02g076840.3.1	3.0	-1.0	1	22	2818	2839	UGAGAAUCUUGAUGAUGCUGCA	GAACAUAUCAUCAAGAUUUUCA	Cleavage
sly-miR172d-7-3p	Solyc10g083090.1.1	3.0	-1.0	1	22	249	270	UGAGAAUCUUGAUGAUGCUGCA	UAUGUCAUCAUCAAGAUUGUCA	Cleavage
sly-miR172d-7-3p	Solyc07g064740.3.1	3.0	-1.0	1	22	11	32	UGAGAAUCUUGAUGAUGCUGCA	AUAAGCAUUAUCAAUAUUCUCU	Cleavage
sly-miR172d-7-3p	Solyc03g113680.3.1	3.0	-1.0	1	22	448	469	UGAGAAUCUUGAUGAUGCUGCA	CUGAGCAUCAUGGAGAUUCUCU	Translation
sly-miR172d-7-3p	Solyc10g083070.1.1	3.0	-1.0	1	22	249	270	UGAGAAUCUUGAUGAUGCUGCA	UAUGUCAUCAUCAAGAUUGUCA	Cleavage
sly-miR172d-7-3p	Solyc03g118840.3.1	3.0	-1.0	1	22	1117	1138	UGAGAAUCUUGAUGAUGCUGCA	CUAGGCAUCAUCGACAUUCUCG	Cleavage
sly-miR172d-7-3p	Solyc11g012790.2.1	3.0	-1.0	1	22	2685	2706	UGAGAAUCUUGAUGAUGCUGCA	ACAAGUGUCAUCAUGAUUCUUA	Cleavage
sly-miR172d-7-3p	Solyc02g078560.3.1	3.0	-1.0	1	22	1633	1654	UGAGAAUCUUGAUGAUGCUGCA	UUAAGUGUGAUCAAGAUUCUCU	Cleavage
sly-miR172d-7-3p	Solyc05g052560.1.1	3.0	-1.0	1	22	100	121	UGAGAAUCUUGAUGAUGCUGCA	GAAAACAUCAUCAAGAUUCGUA	Cleavage
sly-miR172d-7-3p	Solyc04g009050.3.1	3.0	-1.0	1	22	2850	2871	UGAGAAUCUUGAUGAUGCUGCA	AUGAGAAUUAUCAAGAAUCUCA	Cleavage
sly-miR172d-7-5p	Solyc02g078640.3.1	1.0	-1.0	1	22	842	863	UGCAGCAUCUUCAAGAUUCACA	AAAGAAUCUUGAAGAUGCUGCC	Cleavage
sly-miR172d-7-5p	Solyc10g006530.3.1	2.0	-1.0	1	22	586	607	UGCAGCAUCUUCAAGAUUCACA	UGAGAAGCUUGAAGAUGCUGUG	Cleavage
sly-miR172d-7-5p	Solyc08g065420.3.1	2.0	-1.0	1	22	1311	1332	UGCAGCAUCUUCAAGAUUCACA	GAGGAAUUUUGAAGAAGCUGCA	Cleavage
sly-miR172d-7-5p	Solyc02g087250.3.1	2.5	-1.0	1	22	3164	3185	UGCAGCAUCUUCAAGAUUCACA	UGAGGAUUCUGGAGAUGCUGCA	Cleavage
sly-miR172d-7-5p	Solyc02g093140.3.1	2.5	-1.0	1	22	738	759	UGCAGCAUCUUCAAGAUUCACA	UACCAAUCUUGAAGAUGCAGCA	Cleavage
sly-miR172d-7-5p	Solyc11g017460.2.1	2.5	-1.0	1	22	1158	1179	UGCAGCAUCUUCAAGAUUCACA	GAUGAUUAUUGAAGAUGUUGCA	Cleavage
sly-miR172d-7-5p	Solyc02g072570.2.1	2.5	-1.0	1	22	84	105	UGCAGCAUCUUCAAGAUUCACA	AACCGAACUUGAAGAUGCUGCA	Cleavage
sly-miR172d-7-5p	Solyc01g107860.3.1	2.5	-1.0	1	22	736	757	UGCAGCAUCUUCAAGAUUCACA	CACCAACCUUGAAGAUGCUGCG	Cleavage
sly-miR172d-7-5p	Solyc06g051990.3.1	2.5	-1.0	1	22	423	444	UGCAGCAUCUUCAAGAUUCACA	AAAGAAACUUGAGGAUGCUGUG	Cleavage
sly-miR172d-7-5p	Solyc04g071270.1.1	3.0	-1.0	1	22	858	879	UGCAGCAUCUUCAAGAUUCACA	AGUGAAUGUUGAAGAUGUUGUU	Cleavage
sly-miR172d-7-5p	Solyc09g057790.3.1	3.0	-1.0	1	22	446	467	UGCAGCAUCUUCAAGAUUCACA	GGACAAUUUUGAAGAUGCUGUU	Cleavage
sly-miR172d-7-5p	Solyc01g087420.3.1	3.0	-1.0	1	22	1955	1976	UGCAGCAUCUUCAAGAUUCACA	GAGAAAUCUUGAGGAUGCUGUU	Cleavage
sly-miR172d-7-5p	Solyc07g042600.2.1	3.0	-1.0	1	22	891	912	UGCAGCAUCUUCAAGAUUCACA	CAAGAAUUUUGGAGAUGUUGUC	Cleavage
sly-miR172d-7-5p	Solyc03g115070.1.1	3.0	-1.0	1	22	1104	1125	UGCAGCAUCUUCAAGAUUCACA	GAAAAAUCUUGGAGAUUCUGCA	Cleavage
sly-miR172d-7-5p	Solyc06g082320.3.1	3.0	-1.0	1	22	803	824	UGCAGCAUCUUCAAGAUUCACA	UAAGAAUCUUAAAGAUGUUGCU	Cleavage
sly-miR172d-7-5p	Solyc01g110070.2.1	3.0	-1.0	1	22	705	726	UGCAGCAUCUUCAAGAUUCACA	CAAGAAUUUUGGAGAUGUUGUC	Cleavage
sly-miR172d-7-5p	Solyc02g083640.3.1	3.0	-1.0	1	22	1430	1451	UGCAGCAUCUUCAAGAUUCACA	CAAGGAUUUUGAAGAUGCUAUA	Cleavage
sly-miR172d-7-5p	Solyc08g008480.3.1	3.0	-1.0	1	22	602	623	UGCAGCAUCUUCAAGAUUCACA	UUCUAGUGUUGAAGAUGUUGCA	Cleavage
sly-miR172d-7-5p	Solyc01g096400.3.1	3.0	-1.0	1	22	620	641	UGCAGCAUCUUCAAGAUUCACA	CAGAGAUAUUGAAGAUGCUGCG	Cleavage
sly-miR172d-7-5p	Solyc11g064880.2.1	3.0	-1.0	1	22	1068	1089	UGCAGCAUCUUCAAGAUUCACA	AGAGAAUUCUGAAGAUGAUGCA	Cleavage
sly-miR172d-8-3p	Solyc03g044300.3.1	0.5	-1.0	1	21	1366	1386	GGAAUCUUGAUGAUGCUGCAG	CUGCAGCAUCAUCAGGAUUCC	Cleavage
sly-miR172d-8-3p	Solyc02g093150.3.1	0.5	-1.0	1	21	1560	1580	GGAAUCUUGAUGAUGCUGCAG	CUGCAGCAUCAUCAGGAUUCC	Cleavage
sly-miR172d-8-3p	Solyc02g064960.3.1	0.5	-1.0	1	21	1764	1784	GGAAUCUUGAUGAUGCUGCAG	CUGCAGCAUCAUCAGGAUUCC	Cleavage
sly-miR172d-8-3p	Solyc11g072600.2.1	1.0	-1.0	1	21	1274	1294	GGAAUCUUGAUGAUGCUGCAG	CUGCAGCAUCAUCAGGAUUCU	Cleavage
sly-miR172d-8-3p	Solyc04g049800.3.1	1.0	-1.0	1	21	1106	1126	GGAAUCUUGAUGAUGCUGCAG	CUGCAGCAUCAUCAGGAUUCU	Cleavage
sly-miR172d-8-3p	Solyc06g075510.3.1	1.0	-1.0	1	21	1348	1368	GGAAUCUUGAUGAUGCUGCAG	CGGCAGCAUCAUCAGGAUUCU	Cleavage
sly-miR172d-8-3p	Solyc09g007260.3.1	1.5	-1.0	1	21	1624	1644	GGAAUCUUGAUGAUGCUGCAG	CUGCAGCAUCAUCAGGAUUCG	Cleavage
sly-miR172d-8-3p	Solyc10g084340.2.1	1.5	-1.0	1	21	2182	2202	GGAAUCUUGAUGAUGCUGCAG	CUGCAGCAUCAUCAGGAUUCG	Cleavage
sly-miR172d-8-3p	Solyc09g007700.3.1	2.0	-1.0	1	21	47	67	GGAAUCUUGAUGAUGCUGCAG	CAUCAUCAUCAUCAAGAUUCC	Cleavage
sly-miR172d-8-3p	Solyc02g089263.1.1	2.5	-1.0	1	21	3455	3475	GGAAUCUUGAUGAUGCUGCAG	UGGCUAUAUCAUCAAGAUUCC	Cleavage
sly-miR172d-8-3p	Solyc01g090460.3.1	3.0	-1.0	1	21	385	405	GGAAUCUUGAUGAUGCUGCAG	AUGCAUCAUCAUCAAGUUUCU	Cleavage
sly-miR172d-8-3p	Solyc01g091910.4.1	3.0	-1.0	1	21	1298	1318	GGAAUCUUGAUGAUGCUGCAG	CCUCAGCAUUAUCAACAUUCC	Cleavage
sly-miR172d-8-3p	Solyc12g010650.1.1	3.0	-1.0	1	21	26	46	GGAAUCUUGAUGAUGCUGCAG	GUGAAGCUUUAUCAAGAUUUC	Cleavage
sly-miR172d-8-3p	Solyc07g063770.3.1	3.0	-1.0	1	21	2065	2085	GGAAUCUUGAUGAUGCUGCAG	AUGUAUCUUCAUCAAGAUUCU	Cleavage
sly-miR172d-8-3p	Solyc10g006710.3.1	3.0	-1.0	1	21	1980	2000	GGAAUCUUGAUGAUGCUGCAG	AUGUACCUUCAUCAAGAUUCU	Cleavage
sly-miR172d-8-3p	Solyc11g071540.2.1	3.0	-1.0	1	21	346	366	GGAAUCUUGAUGAUGCUGCAG	AACCAUCAUCAUCAGGAUUUC	Cleavage
sly-miR172d-8-5p	Solyc05g006640.3.1	2.5	-1.0	1	23	870	892	GUGGAGCAUCAUCAAGAUUCACA	UUUCAAUUUUGAUGAUGCUCGGC	Cleavage
sly-miR172d-8-5p	Solyc10g047000.2.1	2.5	-1.0	1	23	865	887	GUGGAGCAUCAUCAAGAUUCACA	UCAUCAUCUUGAUGAUGCUCAAC	Cleavage
sly-miR172d-8-5p	Solyc01g106100.2.1	2.5	-1.0	1	23	1022	1044	GUGGAGCAUCAUCAAGAUUCACA	CACCAAUCUUGAUGAUGCUUUUC	Cleavage
sly-miR172d-8-5p	Solyc09g010560.2.1	2.5	-1.0	1	23	165	187	GUGGAGCAUCAUCAAGAUUCACA	UUCUAAUUAUGAUGAUGCUCCAG	Cleavage
sly-miR172d-8-5p	Solyc11g016970.2.1	2.5	-1.0	1	23	1741	1763	GUGGAGCAUCAUCAAGAUUCACA	AGACAAGUUUGAUGAUGUUCCAU	Cleavage
sly-miR172d-8-5p	Solyc09g005160.2.1	3.0	-1.0	1	23	1009	1031	GUGGAGCAUCAUCAAGAUUCACA	UGUGAGUGUUGAUGAUGCUUUAU	Cleavage
sly-miR172d-8-5p	Solyc10g084340.2.1	3.0	-1.0	1	23	956	978	GUGGAGCAUCAUCAAGAUUCACA	UCUUAGUUUUGAUGAUGUUUCAG	Cleavage
sly-miR172d-8-5p	Solyc08g061650.3.1	3.0	-1.0	1	23	2024	2046	GUGGAGCAUCAUCAAGAUUCACA	GAAGAAACUUGAUGGUGCUUCAA	Cleavage
sly-miR172d-8-5p	Solyc08g061635.1.1	3.0	-1.0	1	23	2420	2442	GUGGAGCAUCAUCAAGAUUCACA	GAAGAAACUUGAUGGUGCUUCAA	Cleavage
sly-miR172d-8-5p	Solyc09g090320.2.1	3.0	-1.0	1	23	993	1015	GUGGAGCAUCAUCAAGAUUCACA	UUUUAGUCUUGAUGGUGUUUCGU	Cleavage
sly-miR172d-8-5p	Solyc01g091350.3.1	3.0	-1.0	1	23	237	259	GUGGAGCAUCAUCAAGAUUCACA	UGAAGAUCUUGUUGAUGCUCUGC	Cleavage
sly-miR172d-8-5p	Solyc08g041668.1.1	3.0	-1.0	1	23	393	415	GUGGAGCAUCAUCAAGAUUCACA	UUCAAGUCUUGAUUAUGUUCCAU	Translation
sly-miR172d-8-5p	Solyc08g069010.3.1	3.0	-1.0	1	23	3351	3373	GUGGAGCAUCAUCAAGAUUCACA	UAGAGAUUUUGAUGAUGCUACAU	Cleavage
sly-miR172d-8-5p	Solyc12g056990.1.1	3.0	-1.0	1	23	633	655	GUGGAGCAUCAUCAAGAUUCACA	UUUUAGUCAUAAUGAUGCUCCAC	Cleavage
sly-miR172d-8-5p	Solyc01g050070.3.1	3.0	-1.0	1	23	792	814	GUGGAGCAUCAUCAAGAUUCACA	AUCCAAUUCUGAUGAUGCUCUAG	Cleavage
sly-miR172d-9-3p	Solyc01g105130.3.1	2.5	-1.0	1	21	214	234	AGAAUCUUAAUAGUGCUGCAU	AGCCCGCACUAUUAAGGUUCU	Cleavage
sly-miR172d-9-3p	Solyc02g088560.3.1	3.0	-1.0	1	21	1436	1456	AGAAUCUUAAUAGUGCUGCAU	AUCCGUCACUGUUAAGAUUCU	Cleavage
sly-miR172d-9-3p	Solyc11g013880.1.1	3.0	-1.0	1	21	613	632	AGAAUCUUAAUAGUGCUGCAU	AUGCAGC-CUAUUGGGAUUCU	Cleavage
sly-miR172d-9-3p	Solyc01g099760.3.1	3.0	-1.0	1	21	324	344	AGAAUCUUAAUAGUGCUGCAU	CGGCAACAUUGUUGAGAUUUU	Cleavage
sly-miR172d-9-5p	Solyc06g008730.3.1	2.0	-1.0	1	24	362	385	AAUGCAGCAUCAUCAAGAUUCACA	UGUUAAUUUUGAUGAUUCUGCAUU	Cleavage
sly-miR172d-9-5p	Solyc08g069010.3.1	2.0	-1.0	1	24	3351	3374	AAUGCAGCAUCAUCAAGAUUCACA	UAGAGAUUUUGAUGAUGCUACAUU	Cleavage
sly-miR172d-9-5p	Solyc05g013253.1.1	2.0	-1.0	1	24	1245	1268	AAUGCAGCAUCAUCAAGAUUCACA	UUCUCAUUUUGAUGAUGCUGUAUC	Cleavage
sly-miR172d-9-5p	Solyc04g015450.3.1	2.0	-1.0	1	24	2113	2136	AAUGCAGCAUCAUCAAGAUUCACA	AUUGCAACUUAAUGAUGCUGCAUU	Cleavage
sly-miR172d-9-5p	Solyc05g012770.3.1	2.5	-1.0	1	24	2237	2260	AAUGCAGCAUCAUCAAGAUUCACA	UGUGAAUCUGAAUGAUGUUGCAUU	Cleavage
sly-miR172d-9-5p	Solyc12g088640.2.1	2.5	-1.0	1	24	538	561	AAUGCAGCAUCAUCAAGAUUCACA	UCUCAAUCUUGAUGAUGCUGAAUC	Cleavage
sly-miR172d-9-5p	Solyc04g009730.3.1	3.0	-1.0	1	24	730	753	AAUGCAGCAUCAUCAAGAUUCACA	AGUGGAUUUUGAUGGUGUUGAAUU	Cleavage
sly-miR172d-9-5p	Solyc11g009080.2.1	3.0	-1.0	1	24	432	455	AAUGCAGCAUCAUCAAGAUUCACA	AGAGAAGCUUGGUGAGGCUGCAUU	Cleavage
sly-miR172d-9-5p	Solyc03g013308.1.1	3.0	-1.0	1	24	210	232	AAUGCAGCAUCAUCAAGAUUCACA	UCUAGAUCUUGAUG-UGCUGCAUU	Translation
sly-miR172d-9-5p	Solyc02g061810.3.1	3.0	-1.0	1	24	238	261	AAUGCAGCAUCAUCAAGAUUCACA	AAAUAGUGUUGGUGAUGCUGCAUC	Cleavage
sly-miR172d-9-5p	Solyc01g079060.3.1	3.0	-1.0	1	24	877	899	AAUGCAGCAUCAUCAAGAUUCACA	UCUAGAUCUUGAUG-UGCUGCAUU	Translation
sly-miR172d-9-5p	Solyc07g045380.3.1	3.0	-1.0	1	24	1788	1811	AAUGCAGCAUCAUCAAGAUUCACA	CCCAAAUGUUGAUGAUGCUAUAUU	Cleavage
sly-miR172d-9-5p	Solyc01g008740.2.1	3.0	-1.0	1	24	2343	2366	AAUGCAGCAUCAUCAAGAUUCACA	CACACCUCUUGAUAAUGCUGUAUU	Translation
sly-miR172d-9-5p	Solyc07g039570.3.1	3.0	-1.0	1	24	1024	1046	AAUGCAGCAUCAUCAAGAUUCACA	GUAGAAACU-GAUGAUGCUGCAUU	Cleavage
sly-miR172j-1-3p	Solyc11g072600.2.1	1.5	-1.0	1	19	1275	1293	GAAUCUUGAUGAUGCUCCA	UGCAGCAUCAUCAGGAUUC	Cleavage
sly-miR172j-1-3p	Solyc04g049800.3.1	1.5	-1.0	1	19	1107	1125	GAAUCUUGAUGAUGCUCCA	UGCAGCAUCAUCAGGAUUC	Cleavage
sly-miR172j-1-3p	Solyc03g044300.3.1	1.5	-1.0	1	19	1367	1385	GAAUCUUGAUGAUGCUCCA	UGCAGCAUCAUCAGGAUUC	Cleavage
sly-miR172j-1-3p	Solyc09g007260.3.1	1.5	-1.0	1	19	1625	1643	GAAUCUUGAUGAUGCUCCA	UGCAGCAUCAUCAGGAUUC	Cleavage
sly-miR172j-1-3p	Solyc02g093150.3.1	1.5	-1.0	1	19	1561	1579	GAAUCUUGAUGAUGCUCCA	UGCAGCAUCAUCAGGAUUC	Cleavage
sly-miR172j-1-3p	Solyc02g064960.3.1	1.5	-1.0	1	19	1765	1783	GAAUCUUGAUGAUGCUCCA	UGCAGCAUCAUCAGGAUUC	Cleavage
sly-miR172j-1-3p	Solyc10g084340.2.1	1.5	-1.0	1	19	2183	2201	GAAUCUUGAUGAUGCUCCA	UGCAGCAUCAUCAGGAUUC	Cleavage
sly-miR172j-1-3p	Solyc11g065625.1.1	2.5	-1.0	1	19	1028	1046	GAAUCUUGAUGAUGCUCCA	UGGGGCAUCAUUAAGAAUC	Cleavage
sly-miR172j-1-3p	Solyc06g075510.3.1	2.5	-1.0	1	19	1349	1367	GAAUCUUGAUGAUGCUCCA	GGCAGCAUCAUCAGGAUUC	Cleavage
sly-miR172j-1-3p	Solyc03g113620.3.1	2.5	-1.0	1	19	862	880	GAAUCUUGAUGAUGCUCCA	UGGAUCAUCAUCAAUAUUC	Cleavage
sly-miR172j-1-3p	Solyc05g051050.3.1	2.5	-1.0	1	19	1340	1357	GAAUCUUGAUGAUGCUCCA	UGGAG-AUCAUCAAGAUUU	Cleavage
sly-miR172j-1-3p	Solyc03g026020.3.1	3.0	-1.0	1	19	1488	1506	GAAUCUUGAUGAUGCUCCA	UGGAGCAUUGUCAUGAUUU	Cleavage
sly-miR172j-1-3p	Solyc01g104310.3.1	3.0	-1.0	1	19	1770	1788	GAAUCUUGAUGAUGCUCCA	UGGAGUAUUAUUGGGGUUC	Cleavage
sly-miR172j-1-3p	Solyc03g006550.3.1	3.0	-1.0	1	19	810	828	GAAUCUUGAUGAUGCUCCA	UGGAGUGUCUUCAAGAUUU	Translation
sly-miR172j-1-3p	Solyc10g083090.1.1	3.0	-1.0	1	19	387	405	GAAUCUUGAUGAUGCUCCA	AGGAUCAUCAUCAAGAUUG	Cleavage
sly-miR172j-1-3p	Solyc12g088460.2.1	3.0	-1.0	1	19	1140	1158	GAAUCUUGAUGAUGCUCCA	UGGAGAGUCAUCAAGGUUA	Cleavage
sly-miR172j-1-3p	Solyc10g081170.2.1	3.0	-1.0	1	19	1434	1452	GAAUCUUGAUGAUGCUCCA	AGGGGAAUCAUCAAGAUUU	Cleavage
sly-miR172j-1-3p	Solyc03g046240.1.1	3.0	-1.0	1	19	31	49	GAAUCUUGAUGAUGCUCCA	UGGGAUAUCAUCGAGGUUC	Cleavage
sly-miR172j-1-3p	Solyc05g044540.2.1	3.0	-1.0	1	19	266	284	GAAUCUUGAUGAUGCUCCA	UGGAGAAUCACCAAGAUUU	Cleavage
sly-miR172j-1-3p	Solyc12g006240.2.1	3.0	-1.0	1	19	2012	2030	GAAUCUUGAUGAUGCUCCA	UGGAGAGUGAUCAAGAUUC	Translation
sly-miR172j-1-3p	Solyc02g023950.3.1	3.0	-1.0	1	19	3929	3947	GAAUCUUGAUGAUGCUCCA	UGAGGCAUCAUCAACAUUC	Cleavage
sly-miR172j-1-3p	Solyc05g008450.3.1	3.0	-1.0	1	19	1299	1317	GAAUCUUGAUGAUGCUCCA	UGAAGGAUCAUUAAGGUUC	Cleavage
sly-miR172j-1-3p	Solyc01g106460.3.1	3.0	-1.0	1	19	1066	1084	GAAUCUUGAUGAUGCUCCA	UGGUUUGUCAUCAAGAUUC	Cleavage
sly-miR172j-1-3p	Solyc04g015600.3.1	3.0	-1.0	1	19	658	676	GAAUCUUGAUGAUGCUCCA	UGGUUUGUCAUCAAGAUUC	Cleavage
sly-miR172j-1-5p	Solyc09g011020.3.1	1.5	-1.0	1	21	982	1002	GCAGCAUCAUCAAGAUUCCCA	GGGGAAUUUUGAUGAUGCUGA	Cleavage
sly-miR172j-1-5p	Solyc05g047420.3.1	2.5	-1.0	1	21	608	628	GCAGCAUCAUCAAGAUUCCCA	AGGUAAUCUUGUUGAUGCUGC	Translation
sly-miR172j-1-5p	Solyc02g091120.3.1	2.5	-1.0	1	21	2854	2874	GCAGCAUCAUCAAGAUUCCCA	CGGUGAUCUUGGUGAUGUUGC	Cleavage
sly-miR172j-1-5p	Solyc02g077380.2.1	2.5	-1.0	1	21	1044	1064	GCAGCAUCAUCAAGAUUCCCA	UAAGAGUUUUGAUGAUGUUGC	Cleavage
sly-miR172j-1-5p	Solyc02g078640.3.1	2.5	-1.0	1	21	842	862	GCAGCAUCAUCAAGAUUCCCA	AAAGAAUCUUGAAGAUGCUGC	Cleavage
sly-miR172j-1-5p	Solyc12g013580.2.1	2.5	-1.0	1	21	1867	1887	GCAGCAUCAUCAAGAUUCCCA	UUGAAAUCUUGGUGAUGCUGG	Cleavage
sly-miR172j-1-5p	Solyc04g009990.3.1	2.5	-1.0	1	21	1464	1484	GCAGCAUCAUCAAGAUUCCCA	UAGGAACCUUGGUGAUGCUGA	Cleavage
sly-miR172j-1-5p	Solyc09g089865.1.1	2.5	-1.0	1	21	87	107	GCAGCAUCAUCAAGAUUCCCA	AUGGAUUCUUUAUGAUGCUGC	Translation
sly-miR172j-1-5p	Solyc10g081240.2.1	3.0	-1.0	1	21	36	56	GCAGCAUCAUCAAGAUUCCCA	GGGGAGUUUAGAUGGUGCUGC	Cleavage
sly-miR172j-1-5p	Solyc08g082980.2.1	3.0	-1.0	1	21	1488	1508	GCAGCAUCAUCAAGAUUCCCA	GGGGAGUCUAGGUGAUGCUGU	Cleavage
sly-miR172j-1-5p	Solyc12g088640.2.1	3.0	-1.0	1	21	538	558	GCAGCAUCAUCAAGAUUCCCA	UCUCAAUCUUGAUGAUGCUGA	Cleavage
sly-miR172j-1-5p	Solyc02g014355.1.1	3.0	-1.0	1	21	174	194	GCAGCAUCAUCAAGAUUCCCA	CUUUGAUCUUGAUGAUGCUGU	Cleavage
sly-miR172j-1-5p	Solyc01g105510.3.1	3.0	-1.0	1	21	1675	1695	GCAGCAUCAUCAAGAUUCCCA	GGGGAAUAUUGAUGAUGCAGU	Cleavage
sly-miR172j-1-5p	Solyc04g082610.3.1	3.0	-1.0	1	21	2713	2733	GCAGCAUCAUCAAGAUUCCCA	CGGGAAAUUUGAUGGUGUUGU	Cleavage
sly-miR172j-1-5p	Solyc11g040120.2.1	3.0	-1.0	1	21	560	580	GCAGCAUCAUCAAGAUUCCCA	AAGGAAUUUUGAUGAUACUGA	Cleavage
sly-miR172j-1-5p	Solyc08g080670.1.1	3.0	-1.0	1	21	216	236	GCAGCAUCAUCAAGAUUCCCA	UUGCAAUUUUGAUGGUGCUGG	Cleavage
sly-miR172j-1-5p	Solyc05g010810.1.1	3.0	-1.0	1	21	966	986	GCAGCAUCAUCAAGAUUCCCA	UAGGAAGCUUGAUGGUGUUGG	Cleavage
sly-miR172j-1-5p	Solyc00g017870.1.1	3.0	-1.0	1	21	111	131	GCAGCAUCAUCAAGAUUCCCA	GAUGAAGCUUGAUGAUGUUGU	Cleavage
sly-miR172j-1-5p	Solyc11g013050.1.1	3.0	-1.0	1	21	719	739	GCAGCAUCAUCAAGAUUCCCA	GAGGGAUGUUGAUGAUGAUGC	Cleavage
sly-miR172j-1-5p	Solyc01g087420.3.1	3.0	-1.0	1	21	1955	1975	GCAGCAUCAUCAAGAUUCCCA	GAGAAAUCUUGAGGAUGCUGU	Cleavage
sly-miR172j-1-5p	Solyc03g007780.1.1	3.0	-1.0	1	21	29	49	GCAGCAUCAUCAAGAUUCCCA	UAGCAAUGUUGAUGAUGCUGA	Cleavage
sly-miR172j-1-5p	Solyc06g084410.3.1	3.0	-1.0	1	21	374	394	GCAGCAUCAUCAAGAUUCCCA	UUGAAACCUUGAUGAUGCUGG	Cleavage
sly-miR172j-2-3p	Solyc11g072600.2.1	1.0	-1.0	1	20	1274	1293	GAAUCUUGAUGAUGUUGCAU	CUGCAGCAUCAUCAGGAUUC	Cleavage
sly-miR172j-2-3p	Solyc04g049800.3.1	1.0	-1.0	1	20	1106	1125	GAAUCUUGAUGAUGUUGCAU	CUGCAGCAUCAUCAGGAUUC	Cleavage
sly-miR172j-2-3p	Solyc03g044300.3.1	1.0	-1.0	1	20	1366	1385	GAAUCUUGAUGAUGUUGCAU	CUGCAGCAUCAUCAGGAUUC	Cleavage
sly-miR172j-2-3p	Solyc09g007260.3.1	1.0	-1.0	1	20	1624	1643	GAAUCUUGAUGAUGUUGCAU	CUGCAGCAUCAUCAGGAUUC	Cleavage
sly-miR172j-2-3p	Solyc02g093150.3.1	1.0	-1.0	1	20	1560	1579	GAAUCUUGAUGAUGUUGCAU	CUGCAGCAUCAUCAGGAUUC	Cleavage
sly-miR172j-2-3p	Solyc02g064960.3.1	1.0	-1.0	1	20	1764	1783	GAAUCUUGAUGAUGUUGCAU	CUGCAGCAUCAUCAGGAUUC	Cleavage
sly-miR172j-2-3p	Solyc10g084340.2.1	1.0	-1.0	1	20	2182	2201	GAAUCUUGAUGAUGUUGCAU	CUGCAGCAUCAUCAGGAUUC	Cleavage
sly-miR172j-2-3p	Solyc06g075510.3.1	2.0	-1.0	1	20	1348	1367	GAAUCUUGAUGAUGUUGCAU	CGGCAGCAUCAUCAGGAUUC	Cleavage
sly-miR172j-2-3p	Solyc01g096175.1.1	2.0	-1.0	1	20	306	325	GAAUCUUGAUGAUGUUGCAU	GUACAACAUCAUCAAGGUUU	Cleavage
sly-miR172j-2-3p	Solyc01g090460.3.1	2.5	-1.0	1	20	385	404	GAAUCUUGAUGAUGUUGCAU	AUGCAUCAUCAUCAAGUUUC	Cleavage
sly-miR172j-2-3p	Solyc02g089263.1.1	2.5	-1.0	1	20	3455	3474	GAAUCUUGAUGAUGUUGCAU	UGGCUAUAUCAUCAAGAUUC	Cleavage
sly-miR172j-2-3p	Solyc12g044220.2.1	2.5	-1.0	1	20	101	120	GAAUCUUGAUGAUGUUGCAU	UUGCAAAAUCAUCAAAAUUC	Cleavage
sly-miR172j-2-3p	Solyc11g050907.1.1	3.0	-1.0	1	20	276	295	GAAUCUUGAUGAUGUUGCAU	AUGCAACGUCAUUAAUAUUU	Cleavage
sly-miR172j-2-3p	Solyc05g052560.1.1	3.0	-1.0	1	20	99	118	GAAUCUUGAUGAUGUUGCAU	CGAAAACAUCAUCAAGAUUC	Cleavage
sly-miR172j-2-3p	Solyc01g044520.2.1	3.0	-1.0	1	20	570	589	GAAUCUUGAUGAUGUUGCAU	AAGCAACAUCAUCAAGGUGC	Cleavage
sly-miR172j-2-3p	Solyc12g014140.2.1	3.0	-1.0	1	20	254	273	GAAUCUUGAUGAUGUUGCAU	GUGUAACAUCGUCAAAAUUU	Cleavage
sly-miR172j-2-3p	Solyc01g096240.3.1	3.0	-1.0	1	20	1392	1411	GAAUCUUGAUGAUGUUGCAU	CAACAAUGUCAUCAAGAUUC	Cleavage
sly-miR172j-2-3p	Solyc07g063770.3.1	3.0	-1.0	1	20	2065	2084	GAAUCUUGAUGAUGUUGCAU	AUGUAUCUUCAUCAAGAUUC	Cleavage
sly-miR172j-2-3p	Solyc10g006710.3.1	3.0	-1.0	1	20	1980	1999	GAAUCUUGAUGAUGUUGCAU	AUGUACCUUCAUCAAGAUUC	Cleavage
sly-miR172j-2-3p	Solyc07g018130.2.1	3.0	-1.0	1	20	2993	3012	GAAUCUUGAUGAUGUUGCAU	GUGCAAUAUCAUCAGUGUUC	Cleavage
sly-miR172j-2-3p	Solyc02g092920.3.1	3.0	-1.0	1	20	1367	1386	GAAUCUUGAUGAUGUUGCAU	UUGCAACAUUAUCGAGCUUU	Cleavage
sly-miR172j-2-3p	Solyc09g007700.3.1	3.0	-1.0	1	20	47	66	GAAUCUUGAUGAUGUUGCAU	CAUCAUCAUCAUCAAGAUUC	Cleavage
sly-miR172j-2-3p	Solyc03g046240.1.1	3.0	-1.0	1	20	30	49	GAAUCUUGAUGAUGUUGCAU	UUGGGAUAUCAUCGAGGUUC	Cleavage
sly-miR172j-2-3p	Solyc03g006660.3.1	3.0	-1.0	1	20	1291	1310	GAAUCUUGAUGAUGUUGCAU	UUGCAAAAUUGUCAGGGUUC	Cleavage
sly-miR172j-2-3p	Solyc06g074640.2.1	3.0	-1.0	1	20	4460	4479	GAAUCUUGAUGAUGUUGCAU	UUGAAAUAUCAUCAGGGUUU	Cleavage
sly-miR172j-2-3p	Solyc03g006770.3.1	3.0	-1.0	1	20	2165	2184	GAAUCUUGAUGAUGUUGCAU	CUGUAUCUUCAUCAAGAUUC	Cleavage
sly-miR172j-2-3p	Solyc07g062200.2.1	3.0	-1.0	1	20	622	641	GAAUCUUGAUGAUGUUGCAU	CUUCAAAGUUAUCAAGAUUC	Cleavage
sly-miR172j-2-3p	Solyc03g122230.2.1	3.0	-1.0	1	20	1604	1623	GAAUCUUGAUGAUGUUGCAU	CUGUUUCAUUAUCAAGAUUC	Cleavage
sly-miR172j-2-5p	Solyc09g011020.3.1	1.5	-1.0	1	21	982	1002	GCAGCAUCAUCAAGAUUCCCA	GGGGAAUUUUGAUGAUGCUGA	Cleavage
sly-miR172j-2-5p	Solyc05g047420.3.1	2.5	-1.0	1	21	608	628	GCAGCAUCAUCAAGAUUCCCA	AGGUAAUCUUGUUGAUGCUGC	Translation
sly-miR172j-2-5p	Solyc02g091120.3.1	2.5	-1.0	1	21	2854	2874	GCAGCAUCAUCAAGAUUCCCA	CGGUGAUCUUGGUGAUGUUGC	Cleavage
sly-miR172j-2-5p	Solyc02g077380.2.1	2.5	-1.0	1	21	1044	1064	GCAGCAUCAUCAAGAUUCCCA	UAAGAGUUUUGAUGAUGUUGC	Cleavage
sly-miR172j-2-5p	Solyc02g078640.3.1	2.5	-1.0	1	21	842	862	GCAGCAUCAUCAAGAUUCCCA	AAAGAAUCUUGAAGAUGCUGC	Cleavage
sly-miR172j-2-5p	Solyc12g013580.2.1	2.5	-1.0	1	21	1867	1887	GCAGCAUCAUCAAGAUUCCCA	UUGAAAUCUUGGUGAUGCUGG	Cleavage
sly-miR172j-2-5p	Solyc04g009990.3.1	2.5	-1.0	1	21	1464	1484	GCAGCAUCAUCAAGAUUCCCA	UAGGAACCUUGGUGAUGCUGA	Cleavage
sly-miR172j-2-5p	Solyc09g089865.1.1	2.5	-1.0	1	21	87	107	GCAGCAUCAUCAAGAUUCCCA	AUGGAUUCUUUAUGAUGCUGC	Translation
sly-miR172j-2-5p	Solyc10g081240.2.1	3.0	-1.0	1	21	36	56	GCAGCAUCAUCAAGAUUCCCA	GGGGAGUUUAGAUGGUGCUGC	Cleavage
sly-miR172j-2-5p	Solyc08g082980.2.1	3.0	-1.0	1	21	1488	1508	GCAGCAUCAUCAAGAUUCCCA	GGGGAGUCUAGGUGAUGCUGU	Cleavage
sly-miR172j-2-5p	Solyc12g088640.2.1	3.0	-1.0	1	21	538	558	GCAGCAUCAUCAAGAUUCCCA	UCUCAAUCUUGAUGAUGCUGA	Cleavage
sly-miR172j-2-5p	Solyc02g014355.1.1	3.0	-1.0	1	21	174	194	GCAGCAUCAUCAAGAUUCCCA	CUUUGAUCUUGAUGAUGCUGU	Cleavage
sly-miR172j-2-5p	Solyc01g105510.3.1	3.0	-1.0	1	21	1675	1695	GCAGCAUCAUCAAGAUUCCCA	GGGGAAUAUUGAUGAUGCAGU	Cleavage
sly-miR172j-2-5p	Solyc04g082610.3.1	3.0	-1.0	1	21	2713	2733	GCAGCAUCAUCAAGAUUCCCA	CGGGAAAUUUGAUGGUGUUGU	Cleavage
sly-miR172j-2-5p	Solyc11g040120.2.1	3.0	-1.0	1	21	560	580	GCAGCAUCAUCAAGAUUCCCA	AAGGAAUUUUGAUGAUACUGA	Cleavage
sly-miR172j-2-5p	Solyc08g080670.1.1	3.0	-1.0	1	21	216	236	GCAGCAUCAUCAAGAUUCCCA	UUGCAAUUUUGAUGGUGCUGG	Cleavage
sly-miR172j-2-5p	Solyc05g010810.1.1	3.0	-1.0	1	21	966	986	GCAGCAUCAUCAAGAUUCCCA	UAGGAAGCUUGAUGGUGUUGG	Cleavage
sly-miR172j-2-5p	Solyc00g017870.1.1	3.0	-1.0	1	21	111	131	GCAGCAUCAUCAAGAUUCCCA	GAUGAAGCUUGAUGAUGUUGU	Cleavage
sly-miR172j-2-5p	Solyc11g013050.1.1	3.0	-1.0	1	21	719	739	GCAGCAUCAUCAAGAUUCCCA	GAGGGAUGUUGAUGAUGAUGC	Cleavage
sly-miR172j-2-5p	Solyc01g087420.3.1	3.0	-1.0	1	21	1955	1975	GCAGCAUCAUCAAGAUUCCCA	GAGAAAUCUUGAGGAUGCUGU	Cleavage
sly-miR172j-2-5p	Solyc03g007780.1.1	3.0	-1.0	1	21	29	49	GCAGCAUCAUCAAGAUUCCCA	UAGCAAUGUUGAUGAUGCUGA	Cleavage
sly-miR172j-2-5p	Solyc06g084410.3.1	3.0	-1.0	1	21	374	394	GCAGCAUCAUCAAGAUUCCCA	UUGAAACCUUGAUGAUGCUGG	Cleavage
sly-miR1886a	Solyc07g055625.1.1	2.5	-1.0	1	24	80	103	AUGGUAUCGUGAGAUGAAAUCAGC	AUAGCAUUCAUUUCACGGUACUAU	Cleavage
sly-miR1886a	Solyc08g077060.3.1	3.0	-1.0	1	24	847	870	AUGGUAUCGUGAGAUGAAAUCAGC	AUUGUUUUCAUCUUGGGAUGCCAU	Cleavage
sly-miR1886a	Solyc01g011350.3.1	3.0	-1.0	1	24	3375	3398	AUGGUAUCGUGAGAUGAAAUCAGC	UUUAAUUUUGUAUCAUGAUACCAU	Cleavage
sly-miR1886a	Solyc07g039210.3.1	3.0	-1.0	1	24	184	206	AUGGUAUCGUGAGAUGAAAUCAGC	GCUG-UUUCAUCUCAAGAUGCCAA	Cleavage
sly-miR1886a	Solyc07g007775.1.1	3.0	-1.0	1	24	1210	1233	AUGGUAUCGUGAGAUGAAAUCAGC	GAUGUUUUCAUUUUACAAUACUAU	Cleavage
sly-miR1886a	Solyc07g007770.2.1	3.0	-1.0	1	24	1648	1671	AUGGUAUCGUGAGAUGAAAUCAGC	GAUGUUUUCAUUUUACAAUACUAU	Cleavage
sly-miR1886a	Solyc11g005080.1.1	3.0	-1.0	1	24	45	68	AUGGUAUCGUGAGAUGAAAUCAGC	CUUUGUUUCAUCCCAUGAUACCAG	Cleavage
sly-miR1886a	Solyc06g083580.3.1	3.0	-1.0	1	24	2436	2459	AUGGUAUCGUGAGAUGAAAUCAGC	CAAAAUUUUAUCUCAUGGUAUCAG	Cleavage
sly-miR1886a	Solyc01g073750.3.1	3.0	-1.0	1	24	145	168	AUGGUAUCGUGAGAUGAAAUCAGC	AAGAAUUUCAUUUCUCGGUAUCAU	Translation
sly-miR1886a	Solyc01g028805.1.1	3.0	-1.0	1	24	542	565	AUGGUAUCGUGAGAUGAAAUCAGC	GCUUUUCUCAUCUCACGAUCUCAU	Cleavage
sly-miR1886a	Solyc04g074090.3.1	3.0	-1.0	1	24	3700	3723	AUGGUAUCGUGAGAUGAAAUCAGC	UUACAAAUCAUUUCAUGAUACCAU	Cleavage
sly-miR1886a	Solyc05g012920.2.1	3.0	-1.0	1	24	5	28	AUGGUAUCGUGAGAUGAAAUCAGC	GUGAAUUUGAUCUCAUGAUACAAU	Cleavage
sly-miR1886a	Solyc06g053653.1.1	3.0	-1.0	1	24	796	819	AUGGUAUCGUGAGAUGAAAUCAGC	GCAUCUUUCGUCUUAUGAUAUCAC	Cleavage
sly-miR1886a	Solyc08g067150.3.1	3.0	-1.0	1	24	287	310	AUGGUAUCGUGAGAUGAAAUCAGC	GUUUUUUUUUUAUCACGAUACCAU	Cleavage
sly-miR1886a	Solyc07g009520.2.1	3.0	-1.0	1	24	1480	1503	AUGGUAUCGUGAGAUGAAAUCAGC	UAAAAUGUGAUCUCACGAUACCAG	Cleavage
sly-miR1886h-1	Solyc12g094670.1.1	1.5	-1.0	1	24	202	225	AUUUUACGUUGAUUUCAUCUCAUG	GUAUUGAUGAAAUCAACGGAAAAU	Cleavage
sly-miR1886h-1	Solyc02g092350.3.1	1.5	-1.0	1	24	2793	2816	AUUUUACGUUGAUUUCAUCUCAUG	GAAAUGUUGAAAUCAAUGUAAAAU	Cleavage
sly-miR1886h-1	Solyc02g092350.3.1	1.5	-1.0	1	24	2860	2883	AUUUUACGUUGAUUUCAUCUCAUG	GAAAUGUUGAAAUCAAUGUAAAAU	Cleavage
sly-miR1886h-1	Solyc10g047240.2.1	2.5	-1.0	1	24	503	526	AUUUUACGUUGAUUUCAUCUCAUG	CAGGCGAUGAAAUCGAUGUAAAGC	Cleavage
sly-miR1886h-1	Solyc03g120805.1.1	2.5	-1.0	1	24	71	94	AUUUUACGUUGAUUUCAUCUCAUG	ACGUUGAUGAUAUCAAUGUGAAGU	Cleavage
sly-miR1886h-1	Solyc02g082340.3.1	2.5	-1.0	1	24	82	105	AUUUUACGUUGAUUUCAUCUCAUG	UCCCCGACGAAAUCAAAGUAAAAU	Cleavage
sly-miR1886h-1	Solyc03g119740.3.1	3.0	-1.0	1	24	944	967	AUUUUACGUUGAUUUCAUCUCAUG	UAAGAGAUGAGAUAGAUGUAAAAU	Translation
sly-miR1886h-1	Solyc07g066420.3.1	3.0	-1.0	1	24	1634	1658	AUUUUACGUUGAUUUCAUCU-CAUG	CAUGCAGAUGAAGUUAGGGUAAAAU	Cleavage
sly-miR1886h-1	Solyc12g088240.2.1	3.0	-1.0	1	24	739	762	AUUUUACGUUGAUUUCAUCUCAUG	UUUGAGCUAAAAUCGACGUAAAGU	Cleavage
sly-miR1886h-1	Solyc12g063050.2.1	3.0	-1.0	1	24	2676	2699	AUUUUACGUUGAUUUCAUCUCAUG	CGUUGGAUUAGAUCAAUGUAAAAC	Cleavage
sly-miR1886h-1	Solyc06g064840.3.1	3.0	-1.0	1	24	1843	1866	AUUUUACGUUGAUUUCAUCUCAUG	GUAGAGAUGAUAUCAUCGUGAAAU	Cleavage
sly-miR1886h-1	Solyc02g067640.3.1	3.0	-1.0	1	24	575	598	AUUUUACGUUGAUUUCAUCUCAUG	ACACAGAUGGAAUUCAUGUAAAAU	Translation
sly-miR1886h-1	Solyc02g067650.3.1	3.0	-1.0	1	24	575	598	AUUUUACGUUGAUUUCAUCUCAUG	ACACAGAUGGAAUUCAUGUAAAAU	Translation
sly-miR1886h-1	Solyc02g067630.3.1	3.0	-1.0	1	24	575	598	AUUUUACGUUGAUUUCAUCUCAUG	ACACAGAUGGAAUUCAUGUAAAAU	Translation
sly-miR1886h-1	Solyc11g020660.1.1	3.0	-1.0	1	24	284	307	AUUUUACGUUGAUUUCAUCUCAUG	AGGCUGAUGCAAUCAAUGUAGAAA	Cleavage
sly-miR1886h-1	Solyc10g054870.2.1	3.0	-1.0	1	24	1443	1466	AUUUUACGUUGAUUUCAUCUCAUG	UCACGGGUGAAAUCAGCGUGGAAC	Cleavage
sly-miR1886h-1	Solyc04g054880.3.1	3.0	-1.0	1	24	216	239	AUUUUACGUUGAUUUCAUCUCAUG	AUAAAGAGGAAAUGAACGUAAAGU	Translation
sly-miR1886h-1	Solyc01g111120.3.1	3.0	-1.0	1	24	519	542	AUUUUACGUUGAUUUCAUCUCAUG	UCACUGGUGAAAUCAGUGUAGAAC	Cleavage
sly-miR1886h-1	Solyc03g111260.3.1	3.0	-1.0	1	24	2162	2185	AUUUUACGUUGAUUUCAUCUCAUG	UGGCUGAUGAAAUCAAUGGAAAAC	Cleavage
sly-miR1886h-1	Solyc11g008570.2.1	3.0	-1.0	1	24	516	539	AUUUUACGUUGAUUUCAUCUCAUG	AACACUAUGAAAUCAAUAUAAAAU	Cleavage
sly-miR1886h-1	Solyc08g067620.2.1	3.0	-1.0	1	24	850	873	AUUUUACGUUGAUUUCAUCUCAUG	AUCUUUAUGAAGUCAGCGUGGAAU	Cleavage
sly-miR1886h-1	Solyc08g067610.3.1	3.0	-1.0	1	24	890	913	AUUUUACGUUGAUUUCAUCUCAUG	AUCUUCAUGAAGUCAGCGUGGAAU	Cleavage
sly-miR1886h-1	Solyc01g091660.3.1	3.0	-1.0	1	24	1034	1057	AUUUUACGUUGAUUUCAUCUCAUG	UCUAUGAUGAAGUUAAUGUAAACU	Cleavage
sly-miR1886h-2	Solyc12g094670.1.1	1.5	-1.0	1	24	202	225	AUUUUACGUUGAUUUCAUCUCAUG	GUAUUGAUGAAAUCAACGGAAAAU	Cleavage
sly-miR1886h-2	Solyc02g092350.3.1	1.5	-1.0	1	24	2793	2816	AUUUUACGUUGAUUUCAUCUCAUG	GAAAUGUUGAAAUCAAUGUAAAAU	Cleavage
sly-miR1886h-2	Solyc02g092350.3.1	1.5	-1.0	1	24	2860	2883	AUUUUACGUUGAUUUCAUCUCAUG	GAAAUGUUGAAAUCAAUGUAAAAU	Cleavage
sly-miR1886h-2	Solyc10g047240.2.1	2.5	-1.0	1	24	503	526	AUUUUACGUUGAUUUCAUCUCAUG	CAGGCGAUGAAAUCGAUGUAAAGC	Cleavage
sly-miR1886h-2	Solyc03g120805.1.1	2.5	-1.0	1	24	71	94	AUUUUACGUUGAUUUCAUCUCAUG	ACGUUGAUGAUAUCAAUGUGAAGU	Cleavage
sly-miR1886h-2	Solyc02g082340.3.1	2.5	-1.0	1	24	82	105	AUUUUACGUUGAUUUCAUCUCAUG	UCCCCGACGAAAUCAAAGUAAAAU	Cleavage
sly-miR1886h-2	Solyc03g119740.3.1	3.0	-1.0	1	24	944	967	AUUUUACGUUGAUUUCAUCUCAUG	UAAGAGAUGAGAUAGAUGUAAAAU	Translation
sly-miR1886h-2	Solyc07g066420.3.1	3.0	-1.0	1	24	1634	1658	AUUUUACGUUGAUUUCAUCU-CAUG	CAUGCAGAUGAAGUUAGGGUAAAAU	Cleavage
sly-miR1886h-2	Solyc12g088240.2.1	3.0	-1.0	1	24	739	762	AUUUUACGUUGAUUUCAUCUCAUG	UUUGAGCUAAAAUCGACGUAAAGU	Cleavage
sly-miR1886h-2	Solyc12g063050.2.1	3.0	-1.0	1	24	2676	2699	AUUUUACGUUGAUUUCAUCUCAUG	CGUUGGAUUAGAUCAAUGUAAAAC	Cleavage
sly-miR1886h-2	Solyc06g064840.3.1	3.0	-1.0	1	24	1843	1866	AUUUUACGUUGAUUUCAUCUCAUG	GUAGAGAUGAUAUCAUCGUGAAAU	Cleavage
sly-miR1886h-2	Solyc02g067640.3.1	3.0	-1.0	1	24	575	598	AUUUUACGUUGAUUUCAUCUCAUG	ACACAGAUGGAAUUCAUGUAAAAU	Translation
sly-miR1886h-2	Solyc02g067650.3.1	3.0	-1.0	1	24	575	598	AUUUUACGUUGAUUUCAUCUCAUG	ACACAGAUGGAAUUCAUGUAAAAU	Translation
sly-miR1886h-2	Solyc02g067630.3.1	3.0	-1.0	1	24	575	598	AUUUUACGUUGAUUUCAUCUCAUG	ACACAGAUGGAAUUCAUGUAAAAU	Translation
sly-miR1886h-2	Solyc11g020660.1.1	3.0	-1.0	1	24	284	307	AUUUUACGUUGAUUUCAUCUCAUG	AGGCUGAUGCAAUCAAUGUAGAAA	Cleavage
sly-miR1886h-2	Solyc10g054870.2.1	3.0	-1.0	1	24	1443	1466	AUUUUACGUUGAUUUCAUCUCAUG	UCACGGGUGAAAUCAGCGUGGAAC	Cleavage
sly-miR1886h-2	Solyc04g054880.3.1	3.0	-1.0	1	24	216	239	AUUUUACGUUGAUUUCAUCUCAUG	AUAAAGAGGAAAUGAACGUAAAGU	Translation
sly-miR1886h-2	Solyc01g111120.3.1	3.0	-1.0	1	24	519	542	AUUUUACGUUGAUUUCAUCUCAUG	UCACUGGUGAAAUCAGUGUAGAAC	Cleavage
sly-miR1886h-2	Solyc03g111260.3.1	3.0	-1.0	1	24	2162	2185	AUUUUACGUUGAUUUCAUCUCAUG	UGGCUGAUGAAAUCAAUGGAAAAC	Cleavage
sly-miR1886h-2	Solyc11g008570.2.1	3.0	-1.0	1	24	516	539	AUUUUACGUUGAUUUCAUCUCAUG	AACACUAUGAAAUCAAUAUAAAAU	Cleavage
sly-miR1886h-2	Solyc08g067620.2.1	3.0	-1.0	1	24	850	873	AUUUUACGUUGAUUUCAUCUCAUG	AUCUUUAUGAAGUCAGCGUGGAAU	Cleavage
sly-miR1886h-2	Solyc08g067610.3.1	3.0	-1.0	1	24	890	913	AUUUUACGUUGAUUUCAUCUCAUG	AUCUUCAUGAAGUCAGCGUGGAAU	Cleavage
sly-miR1886h-2	Solyc01g091660.3.1	3.0	-1.0	1	24	1034	1057	AUUUUACGUUGAUUUCAUCUCAUG	UCUAUGAUGAAGUUAAUGUAAACU	Cleavage
sly-miR1917-1	Solyc02g071710.2.1	0.0	-1.0	1	21	1564	1584	AUUAAUAAAGAGUGCUAAAGU	AUUUUAGCACUCUUUAUUAAU	Cleavage
sly-miR1917-1	Solyc10g085570.3.1	1.0	-1.0	1	21	2789	2809	AUUAAUAAAGAGUGCUAAAGU	UCUUUGGCAUUCUUUAUUAAU	Cleavage
sly-miR1917-1	Solyc09g009090.3.1	1.5	-1.0	1	21	2728	2748	AUUAAUAAAGAGUGCUAAAGU	UAUUUGGCAUUCUUUGUUAAU	Cleavage
sly-miR1917-1	Solyc12g035555.1.1	2.5	-1.0	1	21	2395	2415	AUUAAUAAAGAGUGCUAAAGU	AUUUUGGGGCUUUUUAUUAAU	Cleavage
sly-miR1917-1	Solyc07g054930.3.1	2.5	-1.0	1	21	1395	1415	AUUAAUAAAGAGUGCUAAAGU	UUUUUAGCAGUUUUUGUUAAU	Cleavage
sly-miR1917-1	Solyc04g005680.3.1	2.5	-1.0	1	21	473	493	AUUAAUAAAGAGUGCUAAAGU	UUUUAGGGACUCUUUAUUAAU	Cleavage
sly-miR1917-1	Solyc04g009435.1.1	3.0	-1.0	1	21	20	40	AUUAAUAAAGAGUGCUAAAGU	AUUUUAGUAUUUUUUAUAAAU	Cleavage
sly-miR1917-1	Solyc07g018250.1.1	3.0	-1.0	1	21	757	777	AUUAAUAAAGAGUGCUAAAGU	CUUUUAGUGCUCUUUCUUGAU	Cleavage
sly-miR1917-1	Solyc10g038130.2.1	3.0	-1.0	1	21	241	261	AUUAAUAAAGAGUGCUAAAGU	UUUUUAGUAUUGUUUGUUAAU	Translation
sly-miR1917-1	Solyc11g010550.2.1	3.0	-1.0	1	21	1319	1339	AUUAAUAAAGAGUGCUAAAGU	UCGUUGGCACUUUUUAUUGGU	Cleavage
sly-miR1917-1	Solyc06g063085.1.1	3.0	-1.0	1	21	744	764	AUUAAUAAAGAGUGCUAAAGU	AAUUUAGUAUUUUUUUUUAAU	Cleavage
sly-miR1917-1	Solyc11g008130.2.1	3.0	-1.0	1	21	793	812	AUUAAUAAAGAGUGCUAAAGU	GCUUUAG-GCUUUUUAUUAAU	Cleavage
sly-miR1917-1	Solyc11g020180.2.1	3.0	-1.0	1	21	2788	2807	AUUAAUAAAGAGUGCUAAAGU	GCUUUAG-GCUUUUUAUUAAU	Cleavage
sly-miR1917-1	Solyc03g116930.3.1	3.0	-1.0	1	21	2198	2218	AUUAAUAAAGAGUGCUAAAGU	UCGUUAACAUUCUUUGUUAAU	Cleavage
sly-miR1917-1	Solyc07g061960.3.1	3.0	-1.0	1	21	36	56	AUUAAUAAAGAGUGCUAAAGU	UUUUUAAAAUUUUUUAUUAAU	Cleavage
sly-miR1917-2	Solyc02g071710.2.1	0.0	-1.0	1	21	1564	1584	AUUAAUAAAGAGUGCUAAAGU	AUUUUAGCACUCUUUAUUAAU	Cleavage
sly-miR1917-2	Solyc10g085570.3.1	1.0	-1.0	1	21	2789	2809	AUUAAUAAAGAGUGCUAAAGU	UCUUUGGCAUUCUUUAUUAAU	Cleavage
sly-miR1917-2	Solyc09g009090.3.1	1.5	-1.0	1	21	2728	2748	AUUAAUAAAGAGUGCUAAAGU	UAUUUGGCAUUCUUUGUUAAU	Cleavage
sly-miR1917-2	Solyc12g035555.1.1	2.5	-1.0	1	21	2395	2415	AUUAAUAAAGAGUGCUAAAGU	AUUUUGGGGCUUUUUAUUAAU	Cleavage
sly-miR1917-2	Solyc07g054930.3.1	2.5	-1.0	1	21	1395	1415	AUUAAUAAAGAGUGCUAAAGU	UUUUUAGCAGUUUUUGUUAAU	Cleavage
sly-miR1917-2	Solyc04g005680.3.1	2.5	-1.0	1	21	473	493	AUUAAUAAAGAGUGCUAAAGU	UUUUAGGGACUCUUUAUUAAU	Cleavage
sly-miR1917-2	Solyc04g009435.1.1	3.0	-1.0	1	21	20	40	AUUAAUAAAGAGUGCUAAAGU	AUUUUAGUAUUUUUUAUAAAU	Cleavage
sly-miR1917-2	Solyc07g018250.1.1	3.0	-1.0	1	21	757	777	AUUAAUAAAGAGUGCUAAAGU	CUUUUAGUGCUCUUUCUUGAU	Cleavage
sly-miR1917-2	Solyc10g038130.2.1	3.0	-1.0	1	21	241	261	AUUAAUAAAGAGUGCUAAAGU	UUUUUAGUAUUGUUUGUUAAU	Translation
sly-miR1917-2	Solyc11g010550.2.1	3.0	-1.0	1	21	1319	1339	AUUAAUAAAGAGUGCUAAAGU	UCGUUGGCACUUUUUAUUGGU	Cleavage
sly-miR1917-2	Solyc06g063085.1.1	3.0	-1.0	1	21	744	764	AUUAAUAAAGAGUGCUAAAGU	AAUUUAGUAUUUUUUUUUAAU	Cleavage
sly-miR1917-2	Solyc11g008130.2.1	3.0	-1.0	1	21	793	812	AUUAAUAAAGAGUGCUAAAGU	GCUUUAG-GCUUUUUAUUAAU	Cleavage
sly-miR1917-2	Solyc11g020180.2.1	3.0	-1.0	1	21	2788	2807	AUUAAUAAAGAGUGCUAAAGU	GCUUUAG-GCUUUUUAUUAAU	Cleavage
sly-miR1917-2	Solyc03g116930.3.1	3.0	-1.0	1	21	2198	2218	AUUAAUAAAGAGUGCUAAAGU	UCGUUAACAUUCUUUGUUAAU	Cleavage
sly-miR1917-2	Solyc07g061960.3.1	3.0	-1.0	1	21	36	56	AUUAAUAAAGAGUGCUAAAGU	UUUUUAAAAUUUUUUAUUAAU	Cleavage
sly-miR1918	Solyc09g065430.3.1	1.5	-1.0	1	22	702	723	UGUUGGUGAGAGUUCGAUUCUC	GAGAAUCGAACUCUCACAAACA	Cleavage
sly-miR1918	Solyc01g095820.2.1	1.5	-1.0	1	22	553	574	UGUUGGUGAGAGUUCGAUUCUC	AGGAAUCGAACUCUCACGAACA	Cleavage
sly-miR1918	Solyc11g012700.2.1	1.5	-1.0	1	22	430	451	UGUUGGUGAGAGUUCGAUUCUC	AACAGUGGAACUCUCACCAACA	Cleavage
sly-miR1918	Solyc10g045620.2.1	2.0	-1.0	1	22	23	44	UGUUGGUGAGAGUUCGAUUCUC	GGGAAUCGAAUCCUCACCAACA	Translation
sly-miR1918	Solyc01g104620.3.1	2.0	-1.0	1	22	67	88	UGUUGGUGAGAGUUCGAUUCUC	UGGAAUCAAACUCUUAUCAACA	Cleavage
sly-miR1918	Solyc01g044520.2.1	2.0	-1.0	1	22	987	1008	UGUUGGUGAGAGUUCGAUUCUC	GAAAAUUAAACUCUCAUCAACA	Cleavage
sly-miR1918	Solyc06g068090.3.1	2.0	-1.0	1	22	285	306	UGUUGGUGAGAGUUCGAUUCUC	GUAGAUCGAACUCUCGUUAACA	Cleavage
sly-miR1918	Solyc09g066500.3.1	2.0	-1.0	1	22	272	293	UGUUGGUGAGAGUUCGAUUCUC	GGUAAGUGAAUUCUCACCAACA	Cleavage
sly-miR1918	Solyc12g013710.2.1	2.5	-1.0	1	22	1445	1466	UGUUGGUGAGAGUUCGAUUCUC	UAGAAUCGAGCGCUUACCAACA	Translation
sly-miR1918	Solyc10g054100.2.1	2.5	-1.0	1	22	329	350	UGUUGGUGAGAGUUCGAUUCUC	CGGAAUCGAACUCUUGUCAAUG	Cleavage
sly-miR1918	Solyc01g105180.3.1	2.5	-1.0	1	22	1915	1936	UGUUGGUGAGAGUUCGAUUCUC	GGCAAUUGAACCCUCAUCAACA	Translation
sly-miR1918	Solyc02g063460.1.1	2.5	-1.0	1	22	148	169	UGUUGGUGAGAGUUCGAUUCUC	ACCCAUCGAACUUUUACCAAUA	Cleavage
sly-miR1918	Solyc01g090820.2.1	2.5	-1.0	1	22	561	582	UGUUGGUGAGAGUUCGAUUCUC	UUUAGUCGAAUUUUUACCAGCA	Cleavage
sly-miR1918	Solyc03g123760.3.1	2.5	-1.0	1	22	1642	1663	UGUUGGUGAGAGUUCGAUUCUC	UGCAAUUGGACUCUUGCCAGCA	Cleavage
sly-miR1918	Solyc04g077260.3.1	3.0	-1.0	1	22	95	116	UGUUGGUGAGAGUUCGAUUCUC	AGGAAUCAAACUCUCAGCAAUA	Cleavage
sly-miR1918	Solyc04g079870.2.1	3.0	-1.0	1	22	390	411	UGUUGGUGAGAGUUCGAUUCUC	AUUUAUUGAACUUUCACUAAUA	Cleavage
sly-miR1918	Solyc03g062890.3.1	3.0	-1.0	1	22	1025	1046	UGUUGGUGAGAGUUCGAUUCUC	AUAAAUUGAACUCUUAUCUACA	Cleavage
sly-miR1918	Solyc03g006920.2.1	3.0	-1.0	1	22	2216	2237	UGUUGGUGAGAGUUCGAUUCUC	ACCAGUUGAACUUUCACCAUCA	Cleavage
sly-miR1918	Solyc10g006720.3.1	3.0	-1.0	1	22	2562	2582	UGUUGGUGAGAGUUCGAUUCUC	GACAAUC-AACUUUCACUAACA	Cleavage
sly-miR1918	Solyc01g106210.3.1	3.0	-1.0	1	22	1087	1108	UGUUGGUGAGAGUUCGAUUCUC	UAAGAUAGAGCUUUCAUCAACA	Cleavage
sly-miR1918	Solyc01g106260.3.1	3.0	-1.0	1	22	1036	1057	UGUUGGUGAGAGUUCGAUUCUC	UAAGAUAGAGCUUUCAUCAACA	Cleavage
sly-miR1918	Solyc11g065820.2.1	3.0	-1.0	1	22	6525	6546	UGUUGGUGAGAGUUCGAUUCUC	ACAAAUUCAAUUCUCACCAACC	Cleavage
sly-miR1918	Solyc09g090500.3.1	3.0	-1.0	1	22	131	152	UGUUGGUGAGAGUUCGAUUCUC	UCAAAUGGAAUUGUCACCAACA	Translation
sly-miR1919a-1	Solyc04g056560.3.1	3.0	-1.0	1	21	5586	5606	ACGAGAGUCAUCUGUGACAGG	CUUGUCGUAGAUGGCUCUUGC	Cleavage
sly-miR1919a-1	Solyc12g015860.2.1	3.0	-1.0	1	21	238	258	ACGAGAGUCAUCUGUGACAGG	GAAUUUACAGAUGAUUCUCGU	Cleavage
sly-miR1919a-2	Solyc04g056560.3.1	3.0	-1.0	1	21	5586	5606	ACGAGAGUCAUCUGUGACAGG	CUUGUCGUAGAUGGCUCUUGC	Cleavage
sly-miR1919a-2	Solyc12g015860.2.1	3.0	-1.0	1	21	238	258	ACGAGAGUCAUCUGUGACAGG	GAAUUUACAGAUGAUUCUCGU	Cleavage
sly-miR1919a-3	Solyc04g056560.3.1	3.0	-1.0	1	21	5586	5606	ACGAGAGUCAUCUGUGACAGG	CUUGUCGUAGAUGGCUCUUGC	Cleavage
sly-miR1919a-3	Solyc12g015860.2.1	3.0	-1.0	1	21	238	258	ACGAGAGUCAUCUGUGACAGG	GAAUUUACAGAUGAUUCUCGU	Cleavage
sly-miR2101-3p	Solyc11g066710.2.1	2.0	-1.0	1	19	280	298	AUUUAACUCAAGUGAGCAU	AUGUUGAUUUGAGUUAAAU	Cleavage
sly-miR2101-3p	Solyc12g088820.2.1	2.5	-1.0	1	19	2207	2225	AUUUAACUCAAGUGAGCAU	AUGUUCAUUUGAGGUAAAU	Cleavage
sly-miR2101-3p	Solyc06g051040.3.1	3.0	-1.0	1	19	2210	2228	AUUUAACUCAAGUGAGCAU	AAGUUCAUUUGAGUUAGGU	Cleavage
sly-miR2101-3p	Solyc11g007770.2.1	3.0	-1.0	1	19	1859	1877	AUUUAACUCAAGUGAGCAU	AUGUGCACUGGAGUUAAAU	Translation
sly-miR2101-3p	Solyc09g007080.3.1	3.0	-1.0	1	19	4448	4466	AUUUAACUCAAGUGAGCAU	AUCCUCAUAUGAGUUAAAU	Translation
sly-miR2101-3p	Solyc08g022030.3.1	3.0	-1.0	1	19	1895	1912	AUUUAACUCAAGUGAGCAU	AUGCA-ACUUGAGUUAAAU	Cleavage
sly-miR2111a-3p	Solyc11g005790.2.1	3.0	-1.0	1	19	60	78	CCUUGGGAUGCAGAUUAUC	GAUAGUCUGCAUCCCACGU	Cleavage
sly-miR2111a-3p	Solyc01g101030.3.1	3.0	-1.0	1	19	1435	1453	CCUUGGGAUGCAGAUUAUC	GAUACCCUGUAUUCCAAGG	Cleavage
sly-miR2111a-3p	Solyc08g042040.3.1	3.0	-1.0	1	19	928	945	CCUUGGGAUGCAGAUUAUC	GAUAA-CUGCAUUCUAAGG	Cleavage
sly-miR2111a-5p	Solyc07g009410.3.1	0.0	-1.0	1	21	688	708	UAAUCUGCAUCCUGAGGUUUA	ACAACCUCAGGAUGCAGAUUA	Cleavage
sly-miR2111a-5p	Solyc09g010997.1.1	3.0	-1.0	1	21	569	589	UAAUCUGCAUCCUGAGGUUUA	GAGACUUUAGGAUGGAGAUUA	Cleavage
sly-miR2111a-5p	Solyc02g091920.3.1	3.0	-1.0	1	21	441	461	UAAUCUGCAUCCUGAGGUUUA	CAAAACUCAGGAUGUGGAUUU	Cleavage
sly-miR2111a-5p	Solyc07g049650.1.1	3.0	-1.0	1	21	18	38	UAAUCUGCAUCCUGAGGUUUA	GUCAUCUCAGGAUGCAGAUGA	Cleavage
sly-miR2111a-5p	Solyc03g121880.3.1	3.0	-1.0	1	21	1145	1165	UAAUCUGCAUCCUGAGGUUUA	AGGAUCUCAGGUUGCGGAUUA	Translation
sly-miR2111a-5p	Solyc11g008770.2.1	3.0	-1.0	1	21	150	170	UAAUCUGCAUCCUGAGGUUUA	UCAACCUCAGAAUGCAGAUAA	Translation
sly-miR2604	Solyc06g064480.3.1	1.5	-1.0	1	21	873	893	UAAUUUUUAUGUGGAAGUGUU	GGCACUUCCAUAUGAGAAUUA	Cleavage
sly-miR2604	Solyc10g005020.3.1	1.5	-1.0	1	21	872	892	UAAUUUUUAUGUGGAAGUGUU	CUCGCUUUCAUAUAAAAAUUA	Cleavage
sly-miR2604	Solyc12g013670.2.1	2.0	-1.0	1	21	97	117	UAAUUUUUAUGUGGAAGUGUU	AACACAUCCAUAUAGAAAUUA	Cleavage
sly-miR2604	Solyc10g007170.2.1	2.0	-1.0	1	21	894	914	UAAUUUUUAUGUGGAAGUGUU	UACAUUUUCACAUAAAAAUUU	Cleavage
sly-miR2604	Solyc01g096470.3.1	2.0	-1.0	1	21	192	212	UAAUUUUUAUGUGGAAGUGUU	GGGAUUUUCACAUAAAAAUUA	Cleavage
sly-miR2604	Solyc05g013440.3.1	2.5	-1.0	1	21	3814	3834	UAAUUUUUAUGUGGAAGUGUU	AACACUUCCACUUGAAGAUUA	Translation
sly-miR2604	Solyc08g062860.3.1	2.5	-1.0	1	21	1676	1696	UAAUUUUUAUGUGGAAGUGUU	CAUACUUCUGUAUAGAAAUUA	Cleavage
sly-miR2604	Solyc12g098700.1.1	2.5	-1.0	1	21	1388	1408	UAAUUUUUAUGUGGAAGUGUU	AGAACUUCUACAUAGAAGUUA	Cleavage
sly-miR2604	Solyc02g067900.3.1	2.5	-1.0	1	21	149	169	UAAUUUUUAUGUGGAAGUGUU	UCAAAUUUCACAUAAAAAUUA	Cleavage
sly-miR2604	Solyc06g011370.3.1	2.5	-1.0	1	21	141	161	UAAUUUUUAUGUGGAAGUGUU	CCCAUUUGCACAUAAGAAUUG	Cleavage
sly-miR2604	Solyc11g044570.2.1	3.0	-1.0	1	21	284	304	UAAUUUUUAUGUGGAAGUGUU	GAUGCUUCCAUAUAGAAAUUC	Cleavage
sly-miR2604	Solyc09g010780.3.1	3.0	-1.0	1	21	209	229	UAAUUUUUAUGUGGAAGUGUU	CACAUUUCUUCAUAAAAAUUG	Cleavage
sly-miR2604	Solyc01g103500.3.1	3.0	-1.0	1	21	3329	3349	UAAUUUUUAUGUGGAAGUGUU	CACACUUCCAUAUAAAGGUGA	Cleavage
sly-miR2604	Solyc03g123700.3.1	3.0	-1.0	1	21	124	144	UAAUUUUUAUGUGGAAGUGUU	GAUAAUUUUAUAUAAAAAUUA	Cleavage
sly-miR2604	Solyc06g005580.3.1	3.0	-1.0	1	21	746	766	UAAUUUUUAUGUGGAAGUGUU	CACUUUUUCACAUAAAAAUUC	Cleavage
sly-miR2604	Solyc06g060580.2.1	3.0	-1.0	1	21	1180	1200	UAAUUUUUAUGUGGAAGUGUU	UACCUUUCUAUAUGAAAAUUA	Cleavage
sly-miR2604	Solyc05g006550.3.1	3.0	-1.0	1	21	1157	1177	UAAUUUUUAUGUGGAAGUGUU	CAAGUUUCCACAUAAAGAUUG	Cleavage
sly-miR2604	Solyc11g007060.2.1	3.0	-1.0	1	21	757	777	UAAUUUUUAUGUGGAAGUGUU	AUCACUUCCAAAUAAAGAUUC	Translation
sly-miR2604	Solyc05g009540.3.1	3.0	-1.0	1	21	4796	4816	UAAUUUUUAUGUGGAAGUGUU	AUCAUUUCCUCAUAAAAAUUC	Cleavage
sly-miR2604	Solyc09g090550.3.1	3.0	-1.0	1	21	1703	1723	UAAUUUUUAUGUGGAAGUGUU	AUUAUUUUUGCGUAAAAAUUA	Cleavage
sly-miR2604	Solyc06g051200.3.1	3.0	-1.0	1	21	1489	1509	UAAUUUUUAUGUGGAAGUGUU	UUUAUUUUUACAUAAGAAUUG	Cleavage
sly-miR2604	Solyc00g090115.1.1	3.0	-1.0	1	21	2777	2797	UAAUUUUUAUGUGGAAGUGUU	UCGACGUCCACAUAAAGAUUG	Cleavage
sly-miR319-3p-1	Solyc08g048370.3.1	1.5	-1.0	1	21	908	928	UUGGACUGAAGGGUUUCCUUC	CAGGGGGACCCUUCAGUCCAA	Cleavage
sly-miR319-3p-1	Solyc07g053410.3.1	1.5	-1.0	1	21	1141	1161	UUGGACUGAAGGGUUUCCUUC	AAGGGAACCCCUUCAGUCCAA	Cleavage
sly-miR319-3p-1	Solyc01g100650.3.1	2.0	-1.0	1	21	1861	1881	UUGGACUGAAGGGUUUCCUUC	GAAGGGAACUUUUUAGUCCAA	Cleavage
sly-miR319-3p-1	Solyc05g012840.1.1	2.0	-1.0	1	21	615	635	UUGGACUGAAGGGUUUCCUUC	UAGGGAACCCCUUCAGUCCAG	Cleavage
sly-miR319-3p-1	Solyc02g077250.2.1	2.0	-1.0	1	21	897	917	UUGGACUGAAGGGUUUCCUUC	CAGGGAACCCCUUCAGUCCAG	Cleavage
sly-miR319-3p-1	Solyc03g119020.2.1	2.5	-1.0	1	21	56	76	UUGGACUGAAGGGUUUCCUUC	GAAGGAAACUGUUUAGUCCAA	Translation
sly-miR319-3p-1	Solyc12g040470.2.1	2.5	-1.0	1	21	134	154	UUGGACUGAAGGGUUUCCUUC	GAAGGAAAUUCAUCAGUCCAA	Translation
sly-miR319-3p-1	Solyc10g008780.1.1	2.5	-1.0	1	21	1575	1595	UUGGACUGAAGGGUUUCCUUC	GAGGGAACCCCUUCAGUCCAC	Cleavage
sly-miR319-3p-1	Solyc07g062680.2.1	2.5	-1.0	1	21	1197	1217	UUGGACUGAAGGGUUUCCUUC	GAGGGGACCCCUUCAGUCCAG	Cleavage
sly-miR319-3p-1	Solyc12g014140.2.1	2.5	-1.0	1	21	1050	1070	UUGGACUGAAGGGUUUCCUUC	GAGGGGACCCCUUCAGUCCAG	Cleavage
sly-miR319-3p-1	Solyc01g088160.3.1	2.5	-1.0	1	21	1527	1547	UUGGACUGAAGGGUUUCCUUC	GGAGGAAACACUUUGGUCCAA	Cleavage
sly-miR319-3p-1	Solyc08g007712.1.1	3.0	-1.0	1	21	1029	1049	UUGGACUGAAGGGUUUCCUUC	CGAGCAUACCCUUCAGUUCGA	Cleavage
sly-miR319-3p-2	Solyc08g048370.3.1	1.5	-1.0	1	21	908	928	UUGGACUGAAGGGUUUCCUUC	CAGGGGGACCCUUCAGUCCAA	Cleavage
sly-miR319-3p-2	Solyc07g053410.3.1	1.5	-1.0	1	21	1141	1161	UUGGACUGAAGGGUUUCCUUC	AAGGGAACCCCUUCAGUCCAA	Cleavage
sly-miR319-3p-2	Solyc01g100650.3.1	2.0	-1.0	1	21	1861	1881	UUGGACUGAAGGGUUUCCUUC	GAAGGGAACUUUUUAGUCCAA	Cleavage
sly-miR319-3p-2	Solyc05g012840.1.1	2.0	-1.0	1	21	615	635	UUGGACUGAAGGGUUUCCUUC	UAGGGAACCCCUUCAGUCCAG	Cleavage
sly-miR319-3p-2	Solyc02g077250.2.1	2.0	-1.0	1	21	897	917	UUGGACUGAAGGGUUUCCUUC	CAGGGAACCCCUUCAGUCCAG	Cleavage
sly-miR319-3p-2	Solyc03g119020.2.1	2.5	-1.0	1	21	56	76	UUGGACUGAAGGGUUUCCUUC	GAAGGAAACUGUUUAGUCCAA	Translation
sly-miR319-3p-2	Solyc12g040470.2.1	2.5	-1.0	1	21	134	154	UUGGACUGAAGGGUUUCCUUC	GAAGGAAAUUCAUCAGUCCAA	Translation
sly-miR319-3p-2	Solyc10g008780.1.1	2.5	-1.0	1	21	1575	1595	UUGGACUGAAGGGUUUCCUUC	GAGGGAACCCCUUCAGUCCAC	Cleavage
sly-miR319-3p-2	Solyc07g062680.2.1	2.5	-1.0	1	21	1197	1217	UUGGACUGAAGGGUUUCCUUC	GAGGGGACCCCUUCAGUCCAG	Cleavage
sly-miR319-3p-2	Solyc12g014140.2.1	2.5	-1.0	1	21	1050	1070	UUGGACUGAAGGGUUUCCUUC	GAGGGGACCCCUUCAGUCCAG	Cleavage
sly-miR319-3p-2	Solyc01g088160.3.1	2.5	-1.0	1	21	1527	1547	UUGGACUGAAGGGUUUCCUUC	GGAGGAAACACUUUGGUCCAA	Cleavage
sly-miR319-3p-2	Solyc08g007712.1.1	3.0	-1.0	1	21	1029	1049	UUGGACUGAAGGGUUUCCUUC	CGAGCAUACCCUUCAGUUCGA	Cleavage
sly-miR319-5p-1	Solyc06g054380.3.1	1.5	-1.0	1	20	734	753	GCUGCUGAAUCAUUGGUUCA	UGAAUCCAUGAUUCAGCAGC	Cleavage
sly-miR319-5p-1	Solyc07g063300.3.1	1.5	-1.0	1	20	542	561	GCUGCUGAAUCAUUGGUUCA	CUAAUCAAUGAUUCAGCAGC	Cleavage
sly-miR319-5p-1	Solyc12g088470.2.1	1.5	-1.0	1	20	252	271	GCUGCUGAAUCAUUGGUUCA	AGAAGCAAUGGUUCAGCAGC	Cleavage
sly-miR319-5p-1	Solyc12g088500.2.1	1.5	-1.0	1	20	384	403	GCUGCUGAAUCAUUGGUUCA	AGAAGCAAUGGUUCAGCAGC	Cleavage
sly-miR319-5p-1	Solyc12g088520.2.1	1.5	-1.0	1	20	380	399	GCUGCUGAAUCAUUGGUUCA	AGAAGCAAUGGUUCAGCAGC	Cleavage
sly-miR319-5p-1	Solyc12g088530.2.1	2.0	-1.0	1	20	93	112	GCUGCUGAAUCAUUGGUUCA	AGAAGCAAUGGUUCAGCAGU	Cleavage
sly-miR319-5p-1	Solyc07g041900.3.1	2.5	-1.0	1	20	1158	1177	GCUGCUGAAUCAUUGGUUCA	CCAGUUAAUGAUUCAGCAGC	Cleavage
sly-miR319-5p-1	Solyc06g063240.3.1	3.0	-1.0	1	20	5151	5170	GCUGCUGAAUCAUUGGUUCA	GCAACCAAUGAUGCGGCAGC	Cleavage
sly-miR319-5p-1	Solyc12g044840.2.1	3.0	-1.0	1	20	294	313	GCUGCUGAAUCAUUGGUUCA	AGGGUCAGUGAUUCAGUAGU	Cleavage
sly-miR319-5p-1	Solyc01g108670.3.1	3.0	-1.0	1	20	7235	7254	GCUGCUGAAUCAUUGGUUCA	AGAAUCAAUGUUUUGGCAGC	Translation
sly-miR319-5p-1	Solyc07g045070.3.1	3.0	-1.0	1	20	1860	1879	GCUGCUGAAUCAUUGGUUCA	GGAACAGGUGAUUCGGCAGU	Cleavage
sly-miR319-5p-2	Solyc12g099250.2.1	2.0	-1.0	1	21	721	741	AGGAAACUGUUUAGUCCAACC	AGUUGGACUGGACAGUUUCCA	Cleavage
sly-miR319-5p-2	Solyc05g054910.3.1	2.5	-1.0	1	21	1901	1921	AGGAAACUGUUUAGUCCAACC	AGUUGGAAUAAACAGUUUUCA	Cleavage
sly-miR319-5p-2	Solyc06g048520.3.1	2.5	-1.0	1	21	648	668	AGGAAACUGUUUAGUCCAACC	AGGUGGAUUGAACAGUUUCUU	Cleavage
sly-miR319-5p-2	Solyc03g119020.2.1	2.5	-1.0	1	21	213	233	AGGAAACUGUUUAGUCCAACC	UCUUGGACUGAAGGGUUUCCU	Cleavage
sly-miR319-5p-2	Solyc12g040470.2.1	2.5	-1.0	1	21	287	307	AGGAAACUGUUUAGUCCAACC	UCUUGGACUGAAGGGUUUCCU	Cleavage
sly-miR319-5p-2	Solyc01g059860.3.1	2.5	-1.0	1	21	961	981	AGGAAACUGUUUAGUCCAACC	AAUUGGACUGGACAAUUUCCU	Cleavage
sly-miR319-5p-2	Solyc11g005990.2.1	2.5	-1.0	1	21	8085	8105	AGGAAACUGUUUAGUCCAACC	CUUUUGAGUAGACAGUUUCCU	Cleavage
sly-miR319-5p-2	Solyc06g051260.3.1	3.0	-1.0	1	21	114	134	AGGAAACUGUUUAGUCCAACC	UGUUGGUCUCAACAGUUUUCU	Cleavage
sly-miR319-5p-2	Solyc02g021000.3.1	3.0	-1.0	1	21	614	634	AGGAAACUGUUUAGUCCAACC	GUUUGGAUUAGUUAGUUUCCU	Translation
sly-miR319-5p-2	Solyc04g008390.2.1	3.0	-1.0	1	21	60	80	AGGAAACUGUUUAGUCCAACC	UUUUGGGUUAAACAAUUUUCU	Cleavage
sly-miR319-5p-2	Solyc03g117210.3.1	3.0	-1.0	1	21	1131	1151	AGGAAACUGUUUAGUCCAACC	AGUUGCAGUAGACAGUUUCUU	Cleavage
sly-miR319a-1-3p	Solyc03g119530.3.1	0.0	-1.0	1	21	2505	2525	UUGGACUGAAGGGAGCUCCCU	UAGGAGCUCCCUUCAGUCCAA	Cleavage
sly-miR319a-1-3p	Solyc01g009070.3.1	1.5	-1.0	1	21	1835	1855	UUGGACUGAAGGGAGCUCCCU	CUGGAGCUCCCUUCACUCCAA	Cleavage
sly-miR319a-1-3p	Solyc02g079010.3.1	2.0	-1.0	1	21	818	838	UUGGACUGAAGGGAGCUCCCU	UCGGAGCUUCAUUCAGUCCAA	Translation
sly-miR319a-1-3p	Solyc06g073640.3.1	2.5	-1.0	1	21	1757	1777	UUGGACUGAAGGGAGCUCCCU	CUCGAGCUCCCUUCACUCCAA	Cleavage
sly-miR319a-1-3p	Solyc08g048370.3.1	2.5	-1.0	1	21	908	928	UUGGACUGAAGGGAGCUCCCU	CAGGGGGACCCUUCAGUCCAA	Cleavage
sly-miR319a-1-3p	Solyc03g113840.2.1	3.0	-1.0	1	21	75	95	UUGGACUGAAGGGAGCUCCCU	UGGGAGAUUUCUUCAGUCCAU	Cleavage
sly-miR319a-1-3p	Solyc05g006830.3.1	3.0	-1.0	1	21	1934	1954	UUGGACUGAAGGGAGCUCCCU	UGUGAGUUCCCUUCCGUCCAA	Cleavage
sly-miR319a-1-3p	Solyc11g072060.2.1	3.0	-1.0	1	21	913	933	UUGGACUGAAGGGAGCUCCCU	CUGGAGCUCCCUUCUUUCCAA	Cleavage
sly-miR319a-1-3p	Solyc07g053410.3.1	3.0	-1.0	1	21	1142	1161	UUGGACUGAAGGGAGCUCCCU	AGGGAAC-CCCUUCAGUCCAA	Cleavage
sly-miR319a-1-3p	Solyc06g071200.3.1	3.0	-1.0	1	21	3688	3708	UUGGACUGAAGGGAGCUCCCU	GUGCAGUUUCUUUCAGUUCAA	Cleavage
sly-miR319a-1-3p	Solyc06g061240.3.1	3.0	-1.0	1	21	560	580	UUGGACUGAAGGGAGCUCCCU	UUGGACAUUUCUUCAGUCCAA	Cleavage
sly-miR319a-1-3p	Solyc07g062680.2.1	3.0	-1.0	1	21	1197	1217	UUGGACUGAAGGGAGCUCCCU	GAGGGGACCCCUUCAGUCCAG	Cleavage
sly-miR319a-1-3p	Solyc12g014140.2.1	3.0	-1.0	1	21	1050	1070	UUGGACUGAAGGGAGCUCCCU	GAGGGGACCCCUUCAGUCCAG	Cleavage
sly-miR319a-1-3p	Solyc06g061250.2.1	3.0	-1.0	1	21	346	366	UUGGACUGAAGGGAGCUCCCU	UUGGACAUUUCUUCAGUCCAA	Cleavage
sly-miR319a-1-5p	Solyc03g083250.3.1	3.0	-1.0	1	20	498	517	GAGCUCUCUCCGGUCCAGUC	AAUUGGACAGGAGAGAGCUA	Cleavage
sly-miR319a-1-5p	Solyc03g082840.3.1	3.0	-1.0	1	20	346	365	GAGCUCUCUCCGGUCCAGUC	UACUGGACUGAAGGGGGCUC	Translation
sly-miR319a-1-5p	Solyc04g005540.3.1	3.0	-1.0	1	20	2592	2611	GAGCUCUCUCCGGUCCAGUC	GAUUCAACCGGAGAGGGCUC	Cleavage
sly-miR319a-1-5p	Solyc01g058320.3.1	3.0	-1.0	1	20	749	768	GAGCUCUCUCCGGUCCAGUC	CCCUUGAUCGGAGAGAGUUC	Cleavage
sly-miR319a-1-5p	Solyc11g066440.2.1	3.0	-1.0	1	20	749	768	GAGCUCUCUCCGGUCCAGUC	AAAUGGAUGGGAGAGAGCUC	Cleavage
sly-miR319a-2-3p	Solyc03g119530.3.1	0.0	-1.0	1	21	2505	2525	UUGGACUGAAGGGAGCUCCCU	UAGGAGCUCCCUUCAGUCCAA	Cleavage
sly-miR319a-2-3p	Solyc01g009070.3.1	1.5	-1.0	1	21	1835	1855	UUGGACUGAAGGGAGCUCCCU	CUGGAGCUCCCUUCACUCCAA	Cleavage
sly-miR319a-2-3p	Solyc02g079010.3.1	2.0	-1.0	1	21	818	838	UUGGACUGAAGGGAGCUCCCU	UCGGAGCUUCAUUCAGUCCAA	Translation
sly-miR319a-2-3p	Solyc06g073640.3.1	2.5	-1.0	1	21	1757	1777	UUGGACUGAAGGGAGCUCCCU	CUCGAGCUCCCUUCACUCCAA	Cleavage
sly-miR319a-2-3p	Solyc08g048370.3.1	2.5	-1.0	1	21	908	928	UUGGACUGAAGGGAGCUCCCU	CAGGGGGACCCUUCAGUCCAA	Cleavage
sly-miR319a-2-3p	Solyc03g113840.2.1	3.0	-1.0	1	21	75	95	UUGGACUGAAGGGAGCUCCCU	UGGGAGAUUUCUUCAGUCCAU	Cleavage
sly-miR319a-2-3p	Solyc05g006830.3.1	3.0	-1.0	1	21	1934	1954	UUGGACUGAAGGGAGCUCCCU	UGUGAGUUCCCUUCCGUCCAA	Cleavage
sly-miR319a-2-3p	Solyc11g072060.2.1	3.0	-1.0	1	21	913	933	UUGGACUGAAGGGAGCUCCCU	CUGGAGCUCCCUUCUUUCCAA	Cleavage
sly-miR319a-2-3p	Solyc07g053410.3.1	3.0	-1.0	1	21	1142	1161	UUGGACUGAAGGGAGCUCCCU	AGGGAAC-CCCUUCAGUCCAA	Cleavage
sly-miR319a-2-3p	Solyc06g071200.3.1	3.0	-1.0	1	21	3688	3708	UUGGACUGAAGGGAGCUCCCU	GUGCAGUUUCUUUCAGUUCAA	Cleavage
sly-miR319a-2-3p	Solyc06g061240.3.1	3.0	-1.0	1	21	560	580	UUGGACUGAAGGGAGCUCCCU	UUGGACAUUUCUUCAGUCCAA	Cleavage
sly-miR319a-2-3p	Solyc07g062680.2.1	3.0	-1.0	1	21	1197	1217	UUGGACUGAAGGGAGCUCCCU	GAGGGGACCCCUUCAGUCCAG	Cleavage
sly-miR319a-2-3p	Solyc12g014140.2.1	3.0	-1.0	1	21	1050	1070	UUGGACUGAAGGGAGCUCCCU	GAGGGGACCCCUUCAGUCCAG	Cleavage
sly-miR319a-2-3p	Solyc06g061250.2.1	3.0	-1.0	1	21	346	366	UUGGACUGAAGGGAGCUCCCU	UUGGACAUUUCUUCAGUCCAA	Cleavage
sly-miR319a-2-5p	Solyc04g080060.3.1	2.5	-1.0	1	21	478	498	AGAGCUUCCUUUAGUCCACUC	GAGUGGAUUAGAGGAAGCUUG	Cleavage
sly-miR319a-2-5p	Solyc03g082840.3.1	2.5	-1.0	1	21	346	366	AGAGCUUCCUUUAGUCCACUC	UACUGGACUGAAGGGGGCUCU	Cleavage
sly-miR319a-2-5p	Solyc03g113080.3.1	2.5	-1.0	1	21	776	795	AGAGCUUCCUUUAGUCCACUC	AAGUGG-CUGAAGGAAGCUCU	Cleavage
sly-miR319a-2-5p	Solyc08g080200.3.1	2.5	-1.0	1	21	4139	4159	AGAGCUUCCUUUAGUCCACUC	CUGUGUGUUGAAGGAAGCUCU	Cleavage
sly-miR319a-2-5p	Solyc01g109080.3.1	3.0	-1.0	1	21	9384	9404	AGAGCUUCCUUUAGUCCACUC	GAGUGAGUUGAAGGAGGCUCU	Cleavage
sly-miR319a-2-5p	Solyc12g010115.1.1	3.0	-1.0	1	21	40	60	AGAGCUUCCUUUAGUCCACUC	CAAUGGACUGAAGCAAGCUCU	Cleavage
sly-miR319a-2-5p	Solyc08g075390.3.1	3.0	-1.0	1	21	2159	2179	AGAGCUUCCUUUAGUCCACUC	CUUUGGAUUAGAGGAAGCUCA	Cleavage
sly-miR319a-2-5p	Solyc03g005620.3.1	3.0	-1.0	1	21	978	998	AGAGCUUCCUUUAGUCCACUC	GGAUGGUCUAAAGGGAGUUCU	Cleavage
sly-miR319a-2-5p	Solyc01g079060.3.1	3.0	-1.0	1	21	723	743	AGAGCUUCCUUUAGUCCACUC	UGGCGGAUUGAAGGAAGCUCA	Cleavage
sly-miR319a-2-5p	Solyc08g008660.3.1	3.0	-1.0	1	21	372	392	AGAGCUUCCUUUAGUCCACUC	UGGUGGUUUGAAGGGAGCUUU	Cleavage
sly-miR319a-2-5p	Solyc08g081050.3.1	3.0	-1.0	1	21	1179	1199	AGAGCUUCCUUUAGUCCACUC	CAAUGAGCUAAAGGAAGCUUU	Cleavage
sly-miR319a-2-5p	Solyc09g010830.3.1	3.0	-1.0	1	21	5979	5999	AGAGCUUCCUUUAGUCCACUC	UCGUGGUCUAAAGGGUGCUCU	Cleavage
sly-miR319c-1	Solyc03g119530.3.1	0.0	-1.0	1	20	2506	2525	UUGGACUGAAGGGAGCUCCU	AGGAGCUCCCUUCAGUCCAA	Cleavage
sly-miR319c-1	Solyc01g009070.3.1	1.5	-1.0	1	20	1836	1855	UUGGACUGAAGGGAGCUCCU	UGGAGCUCCCUUCACUCCAA	Cleavage
sly-miR319c-1	Solyc02g079010.3.1	2.0	-1.0	1	20	819	838	UUGGACUGAAGGGAGCUCCU	CGGAGCUUCAUUCAGUCCAA	Translation
sly-miR319c-1	Solyc06g073640.3.1	2.5	-1.0	1	20	1758	1777	UUGGACUGAAGGGAGCUCCU	UCGAGCUCCCUUCACUCCAA	Cleavage
sly-miR319c-1	Solyc08g048370.3.1	2.5	-1.0	1	20	909	928	UUGGACUGAAGGGAGCUCCU	AGGGGGACCCUUCAGUCCAA	Cleavage
sly-miR319c-1	Solyc05g006830.3.1	3.0	-1.0	1	20	1935	1954	UUGGACUGAAGGGAGCUCCU	GUGAGUUCCCUUCCGUCCAA	Cleavage
sly-miR319c-1	Solyc11g072060.2.1	3.0	-1.0	1	20	914	933	UUGGACUGAAGGGAGCUCCU	UGGAGCUCCCUUCUUUCCAA	Cleavage
sly-miR319c-1	Solyc03g113840.2.1	3.0	-1.0	1	20	76	95	UUGGACUGAAGGGAGCUCCU	GGGAGAUUUCUUCAGUCCAU	Cleavage
sly-miR319c-1	Solyc07g062680.2.1	3.0	-1.0	1	20	1198	1217	UUGGACUGAAGGGAGCUCCU	AGGGGACCCCUUCAGUCCAG	Cleavage
sly-miR319c-1	Solyc12g014140.2.1	3.0	-1.0	1	20	1051	1070	UUGGACUGAAGGGAGCUCCU	AGGGGACCCCUUCAGUCCAG	Cleavage
sly-miR319c-1	Solyc06g071200.3.1	3.0	-1.0	1	20	3689	3708	UUGGACUGAAGGGAGCUCCU	UGCAGUUUCUUUCAGUUCAA	Cleavage
sly-miR319c-1	Solyc06g061240.3.1	3.0	-1.0	1	20	561	580	UUGGACUGAAGGGAGCUCCU	UGGACAUUUCUUCAGUCCAA	Cleavage
sly-miR319c-1	Solyc06g061250.2.1	3.0	-1.0	1	20	347	366	UUGGACUGAAGGGAGCUCCU	UGGACAUUUCUUCAGUCCAA	Cleavage
sly-miR319c-2-3p	Solyc03g119530.3.1	0.0	-1.0	1	21	2505	2525	UUGGACUGAAGGGAGCUCCUU	UAGGAGCUCCCUUCAGUCCAA	Cleavage
sly-miR319c-2-3p	Solyc01g009070.3.1	1.5	-1.0	1	21	1835	1855	UUGGACUGAAGGGAGCUCCUU	CUGGAGCUCCCUUCACUCCAA	Cleavage
sly-miR319c-2-3p	Solyc02g079010.3.1	2.0	-1.0	1	21	818	838	UUGGACUGAAGGGAGCUCCUU	UCGGAGCUUCAUUCAGUCCAA	Translation
sly-miR319c-2-3p	Solyc06g073640.3.1	2.5	-1.0	1	21	1757	1777	UUGGACUGAAGGGAGCUCCUU	CUCGAGCUCCCUUCACUCCAA	Cleavage
sly-miR319c-2-3p	Solyc08g048370.3.1	2.5	-1.0	1	21	908	928	UUGGACUGAAGGGAGCUCCUU	CAGGGGGACCCUUCAGUCCAA	Cleavage
sly-miR319c-2-3p	Solyc07g062680.2.1	3.0	-1.0	1	21	1197	1217	UUGGACUGAAGGGAGCUCCUU	GAGGGGACCCCUUCAGUCCAG	Cleavage
sly-miR319c-2-3p	Solyc12g014140.2.1	3.0	-1.0	1	21	1050	1070	UUGGACUGAAGGGAGCUCCUU	GAGGGGACCCCUUCAGUCCAG	Cleavage
sly-miR319c-2-3p	Solyc05g006830.3.1	3.0	-1.0	1	21	1934	1954	UUGGACUGAAGGGAGCUCCUU	UGUGAGUUCCCUUCCGUCCAA	Cleavage
sly-miR319c-2-3p	Solyc11g072060.2.1	3.0	-1.0	1	21	913	933	UUGGACUGAAGGGAGCUCCUU	CUGGAGCUCCCUUCUUUCCAA	Cleavage
sly-miR319c-2-3p	Solyc03g113840.2.1	3.0	-1.0	1	21	75	95	UUGGACUGAAGGGAGCUCCUU	UGGGAGAUUUCUUCAGUCCAU	Cleavage
sly-miR319c-2-3p	Solyc06g071200.3.1	3.0	-1.0	1	21	3688	3708	UUGGACUGAAGGGAGCUCCUU	GUGCAGUUUCUUUCAGUUCAA	Cleavage
sly-miR319c-2-3p	Solyc06g061240.3.1	3.0	-1.0	1	21	560	580	UUGGACUGAAGGGAGCUCCUU	UUGGACAUUUCUUCAGUCCAA	Cleavage
sly-miR319c-2-3p	Solyc06g061250.2.1	3.0	-1.0	1	21	346	366	UUGGACUGAAGGGAGCUCCUU	UUGGACAUUUCUUCAGUCCAA	Cleavage
sly-miR319c-2-5p	Solyc08g080200.3.1	1.5	-1.0	1	21	4139	4159	AGAGCUUCCUUCAGCCCACUC	CUGUGUGUUGAAGGAAGCUCU	Cleavage
sly-miR319c-2-5p	Solyc01g109080.3.1	2.0	-1.0	1	21	9384	9404	AGAGCUUCCUUCAGCCCACUC	GAGUGAGUUGAAGGAGGCUCU	Cleavage
sly-miR319c-2-5p	Solyc03g113080.3.1	2.0	-1.0	1	21	776	795	AGAGCUUCCUUCAGCCCACUC	AAGUGG-CUGAAGGAAGCUCU	Cleavage
sly-miR319c-2-5p	Solyc08g008660.3.1	2.5	-1.0	1	21	372	392	AGAGCUUCCUUCAGCCCACUC	UGGUGGUUUGAAGGGAGCUUU	Cleavage
sly-miR319c-2-5p	Solyc02g093800.3.1	2.5	-1.0	1	21	1655	1675	AGAGCUUCCUUCAGCCCACUC	AGGUGAGCUGGAGGAGGUUCU	Cleavage
sly-miR319c-2-5p	Solyc06g051760.3.1	3.0	-1.0	1	21	2019	2039	AGAGCUUCCUUCAGCCCACUC	GAUUGGGUUGAAGGAAGUUCG	Cleavage
sly-miR319c-2-5p	Solyc02g069490.3.1	3.0	-1.0	1	21	631	651	AGAGCUUCCUUCAGCCCACUC	UUCGGGGUUGAAGGAAGUUCU	Cleavage
sly-miR319c-2-5p	Solyc01g094050.1.1	3.0	-1.0	1	21	1828	1848	AGAGCUUCCUUCAGCCCACUC	AAGUUGGCUGAAGAAAGUUCU	Cleavage
sly-miR319c-2-5p	Solyc03g082840.3.1	3.0	-1.0	1	21	346	366	AGAGCUUCCUUCAGCCCACUC	UACUGGACUGAAGGGGGCUCU	Cleavage
sly-miR319c-2-5p	Solyc07g049220.3.1	3.0	-1.0	1	21	1527	1547	AGAGCUUCCUUCAGCCCACUC	UGGUGAGUUGGAGGAGGUUCU	Cleavage
sly-miR319c-3-3p	Solyc03g119530.3.1	1.0	-1.0	1	21	2506	2526	CUUGGACUGAAGGGAGCUCCC	AGGAGCUCCCUUCAGUCCAAU	Cleavage
sly-miR319c-3-3p	Solyc01g009070.3.1	2.5	-1.0	1	21	1836	1856	CUUGGACUGAAGGGAGCUCCC	UGGAGCUCCCUUCACUCCAAA	Cleavage
sly-miR319c-3-3p	Solyc06g073640.3.1	2.5	-1.0	1	21	1758	1778	CUUGGACUGAAGGGAGCUCCC	UCGAGCUCCCUUCACUCCAAA	Cleavage
sly-miR319c-3-3p	Solyc09g009340.2.1	2.5	-1.0	1	21	1286	1306	CUUGGACUGAAGGGAGCUCCC	UAAAGCUCCCUUUAGUUCGAG	Cleavage
sly-miR319c-3-3p	Solyc03g078610.3.1	2.5	-1.0	1	21	1713	1733	CUUGGACUGAAGGGAGCUCCC	AUGAGCUCCUUUUAGUGCAAG	Cleavage
sly-miR319c-3-3p	Solyc02g079010.3.1	3.0	-1.0	1	21	819	839	CUUGGACUGAAGGGAGCUCCC	CGGAGCUUCAUUCAGUCCAAA	Cleavage
sly-miR319c-3-3p	Solyc05g006830.3.1	3.0	-1.0	1	21	1935	1955	CUUGGACUGAAGGGAGCUCCC	GUGAGUUCCCUUCCGUCCAAA	Cleavage
sly-miR319c-3-3p	Solyc02g065360.3.1	3.0	-1.0	1	21	1510	1530	CUUGGACUGAAGGGAGCUCCC	AUCAGUUCUCUUCAGUUUAAG	Cleavage
sly-miR319c-3-3p	Solyc07g062750.3.1	3.0	-1.0	1	21	1814	1834	CUUGGACUGAAGGGAGCUCCC	UAGAGUUCCUUUUAAUCCAAG	Cleavage
sly-miR319c-3-3p	Solyc01g080720.3.1	3.0	-1.0	1	21	3872	3892	CUUGGACUGAAGGGAGCUCCC	UAGAGUUCCCUUCACUCUGAG	Cleavage
sly-miR319c-3-3p	Solyc01g080720.3.1	3.0	-1.0	1	21	3964	3984	CUUGGACUGAAGGGAGCUCCC	UAGAGUUCCCUUCAUUCUGAG	Cleavage
sly-miR319c-3-3p	Solyc04g026210.3.1	3.0	-1.0	1	21	37	57	CUUGGACUGAAGGGAGCUCCC	UUGAGUUACCUUCAUUCCAAG	Cleavage
sly-miR319c-3-3p	Solyc03g007460.2.1	3.0	-1.0	1	21	731	751	CUUGGACUGAAGGGAGCUCCC	AAGAGUGUCCUUCGGUUCAAG	Cleavage
sly-miR319c-3-5p	Solyc05g007640.3.1	2.5	-1.0	1	20	2413	2432	GAGCUUUCUUUAGUCCACAC	UUGUGGAUUGGAGAAGGCUU	Cleavage
sly-miR319c-3-5p	Solyc08g075390.3.1	2.5	-1.0	1	20	2159	2178	GAGCUUUCUUUAGUCCACAC	CUUUGGAUUAGAGGAAGCUC	Cleavage
sly-miR319c-3-5p	Solyc04g080060.3.1	3.0	-1.0	1	20	478	497	GAGCUUUCUUUAGUCCACAC	GAGUGGAUUAGAGGAAGCUU	Cleavage
sly-miR319c-3-5p	Solyc09g009800.3.1	3.0	-1.0	1	20	3398	3417	GAGCUUUCUUUAGUCCACAC	GUGUAGACUGGGGAAAGCUU	Cleavage
sly-miR319c-3-5p	Solyc01g106230.3.1	3.0	-1.0	1	20	5201	5220	GAGCUUUCUUUAGUCCACAC	GUGUUUGCUAAAGAAGGCUC	Cleavage
sly-miR319c-3-5p	Solyc07g024000.3.1	3.0	-1.0	1	20	738	757	GAGCUUUCUUUAGUCCACAC	AAGGGGACUAGGGAAAGCUC	Cleavage
sly-miR319c-3-5p	Solyc07g066390.1.1	3.0	-1.0	1	20	1231	1250	GAGCUUUCUUUAGUCCACAC	UUGAGGAUUAAACAAAGCUC	Cleavage
sly-miR319c-3-5p	Solyc08g080200.3.1	3.0	-1.0	1	20	4139	4158	GAGCUUUCUUUAGUCCACAC	CUGUGUGUUGAAGGAAGCUC	Cleavage
sly-miR319c-3-5p	Solyc12g088460.2.1	3.0	-1.0	1	20	1097	1117	GAGCUUUCUUUAGU-CCACAC	CUGAGGCACUAAAGAAAGCUC	Cleavage
sly-miR3627-3p	Solyc07g008290.3.1	2.5	-1.0	1	21	1143	1163	AAGUGCCUCUGUCUUUCGACA	UCUGGUAAGACAGAGGUACUU	Cleavage
sly-miR3627-3p	Solyc07g042660.1.1	3.0	-1.0	1	21	350	370	AAGUGCCUCUGUCUUUCGACA	UCUUGAAAGAUGGAGGCAUUG	Cleavage
sly-miR3627-5p	Solyc09g075090.1.1	3.0	-1.0	1	22	631	652	UUGUCGCAGGAGAGAUGGCACU	AAUGCCUUUUCUCGUGCGACAA	Cleavage
sly-miR3627-5p	Solyc09g075760.3.1	3.0	-1.0	1	22	958	979	UUGUCGCAGGAGAGAUGGCACU	GCUGCUCUCUUUCUUGCGGCAA	Cleavage
sly-miR3627-5p	Solyc01g101140.3.1	3.0	-1.0	1	22	142	163	UUGUCGCAGGAGAGAUGGCACU	UGCGCCAUUUCUUCUCCGGCAA	Cleavage
sly-miR3627-5p	Solyc01g010180.3.1	3.0	-1.0	1	22	244	265	UUGUCGCAGGAGAGAUGGCACU	GUAGCCAAUUCUCUUGCGACGG	Cleavage
sly-miR390a-3p	Solyc08g066500.3.1	2.0	-1.0	1	21	920	940	CGCUAUCCAUCCUGAGUUUCA	ACAAAUUUGGGAUGGAUAGUG	Cleavage
sly-miR390a-3p	Solyc08g007210.3.1	2.5	-1.0	1	21	302	322	CGCUAUCCAUCCUGAGUUUCA	ACAGAUUCAGGAUGGAUAGUC	Cleavage
sly-miR390a-3p	Solyc08g066810.3.1	2.5	-1.0	1	21	262	282	CGCUAUCCAUCCUGAGUUUCA	ACAAAUUCAAGAUGGAUAGUG	Cleavage
sly-miR390a-3p	Solyc11g045185.1.1	3.0	-1.0	1	21	842	862	CGCUAUCCAUCCUGAGUUUCA	CAGAAAUUGGGAUGGAUAGUG	Cleavage
sly-miR390a-3p	Solyc03g121760.3.1	3.0	-1.0	1	21	1190	1210	CGCUAUCCAUCCUGAGUUUCA	GCAAGCUGAGGGUGGAUGGUG	Cleavage
sly-miR390a-5p	Solyc09g091900.3.1	2.0	-1.0	1	21	576	596	AAGCUCAGGAGGGAUAGCGCC	GUCGCUAUCCUUCCUCAGCUU	Cleavage
sly-miR390a-5p	Solyc04g005390.2.1	2.5	-1.0	1	21	796	816	AAGCUCAGGAGGGAUAGCGCC	GGUGUGAUCCCUUCUGAGCUU	Cleavage
sly-miR390a-5p	Solyc04g079120.3.1	2.5	-1.0	1	21	620	640	AAGCUCAGGAGGGAUAGCGCC	AGUGCUAUUCCUCCUGAUCUU	Cleavage
sly-miR390a-5p	Solyc01g011040.3.1	2.5	-1.0	1	21	779	799	AAGCUCAGGAGGGAUAGCGCC	CUUGCUAAUCUUCCUGAGCUU	Cleavage
sly-miR390a-5p	Solyc01g010930.3.1	2.5	-1.0	1	21	1565	1585	AAGCUCAGGAGGGAUAGCGCC	AACGGGAUCCCUCUUGAGCUU	Cleavage
sly-miR390a-5p	Solyc01g091230.3.1	3.0	-1.0	1	21	538	558	AAGCUCAGGAGGGAUAGCGCC	GGUGUUAUUCCUCCUGAGGUU	Cleavage
sly-miR390a-5p	Solyc04g015600.3.1	3.0	-1.0	1	21	1577	1597	AAGCUCAGGAGGGAUAGCGCC	GGAACUAUUCCUCCUGAGUUU	Cleavage
sly-miR390a-5p	Solyc01g058100.2.1	3.0	-1.0	1	21	137	157	AAGCUCAGGAGGGAUAGCGCC	UUGUCUAUCCCUCCUGAGCUG	Cleavage
sly-miR390a-5p	Solyc09g072810.3.1	3.0	-1.0	1	21	979	999	AAGCUCAGGAGGGAUAGCGCC	UCAACUAUUCCUUCUGAGCUU	Cleavage
sly-miR390a-5p	Solyc03g025230.3.1	3.0	-1.0	1	21	1979	1999	AAGCUCAGGAGGGAUAGCGCC	UUUGUUAUCUCUUUUGAGUUU	Cleavage
sly-miR390b-3p	Solyc08g066500.3.1	2.0	-1.0	1	21	920	940	CGCUAUCCAUCCUGAGUUUUA	ACAAAUUUGGGAUGGAUAGUG	Cleavage
sly-miR390b-3p	Solyc08g007210.3.1	2.5	-1.0	1	21	302	322	CGCUAUCCAUCCUGAGUUUUA	ACAGAUUCAGGAUGGAUAGUC	Cleavage
sly-miR390b-3p	Solyc08g066810.3.1	2.5	-1.0	1	21	262	282	CGCUAUCCAUCCUGAGUUUUA	ACAAAUUCAAGAUGGAUAGUG	Cleavage
sly-miR390b-3p	Solyc11g045185.1.1	3.0	-1.0	1	21	842	862	CGCUAUCCAUCCUGAGUUUUA	CAGAAAUUGGGAUGGAUAGUG	Cleavage
sly-miR390b-3p	Solyc03g121760.3.1	3.0	-1.0	1	21	1190	1210	CGCUAUCCAUCCUGAGUUUUA	GCAAGCUGAGGGUGGAUGGUG	Cleavage
sly-miR390b-5p	Solyc04g005390.2.1	2.0	-1.0	1	21	796	816	AAGCUCAGGAGGGAUAGCACC	GGUGUGAUCCCUUCUGAGCUU	Cleavage
sly-miR390b-5p	Solyc04g079120.3.1	2.0	-1.0	1	21	620	640	AAGCUCAGGAGGGAUAGCACC	AGUGCUAUUCCUCCUGAUCUU	Cleavage
sly-miR390b-5p	Solyc01g011040.3.1	2.0	-1.0	1	21	779	799	AAGCUCAGGAGGGAUAGCACC	CUUGCUAAUCUUCCUGAGCUU	Cleavage
sly-miR390b-5p	Solyc01g091230.3.1	2.5	-1.0	1	21	538	558	AAGCUCAGGAGGGAUAGCACC	GGUGUUAUUCCUCCUGAGGUU	Cleavage
sly-miR390b-5p	Solyc03g025230.3.1	2.5	-1.0	1	21	1979	1999	AAGCUCAGGAGGGAUAGCACC	UUUGUUAUCUCUUUUGAGUUU	Cleavage
sly-miR390b-5p	Solyc07g056410.3.1	3.0	-1.0	1	21	5141	5161	AAGCUCAGGAGGGAUAGCACC	GGUGCAAUUCCUCCUGAGAUU	Cleavage
sly-miR390b-5p	Solyc04g015600.3.1	3.0	-1.0	1	21	1577	1597	AAGCUCAGGAGGGAUAGCACC	GGAACUAUUCCUCCUGAGUUU	Cleavage
sly-miR390b-5p	Solyc01g058100.2.1	3.0	-1.0	1	21	137	157	AAGCUCAGGAGGGAUAGCACC	UUGUCUAUCCCUCCUGAGCUG	Cleavage
sly-miR390b-5p	Solyc09g072810.3.1	3.0	-1.0	1	21	979	999	AAGCUCAGGAGGGAUAGCACC	UCAACUAUUCCUUCUGAGCUU	Cleavage
sly-miR390b-5p	Solyc09g091900.3.1	3.0	-1.0	1	21	576	596	AAGCUCAGGAGGGAUAGCACC	GUCGCUAUCCUUCCUCAGCUU	Cleavage
sly-miR390b-5p	Solyc09g076050.3.1	3.0	-1.0	1	21	947	967	AAGCUCAGGAGGGAUAGCACC	CUUGCUAUCUCUCUUGGCCUU	Cleavage
sly-miR390b-5p	Solyc02g090505.1.1	3.0	-1.0	1	21	1764	1784	AAGCUCAGGAGGGAUAGCACC	AAUGUUAUCCCUAUUGAGUUU	Cleavage
sly-miR390b-5p	Solyc02g090500.3.1	3.0	-1.0	1	21	2745	2765	AAGCUCAGGAGGGAUAGCACC	AAUGUUAUCCCUAUUGAGUUU	Cleavage
sly-miR390b-5p	Solyc04g079300.3.1	3.0	-1.0	1	21	842	862	AAGCUCAGGAGGGAUAGCACC	CAUGUUAUUUUUCUUGGGCUU	Cleavage
sly-miR390b-5p	Solyc02g064595.1.1	3.0	-1.0	1	21	202	222	AAGCUCAGGAGGGAUAGCACC	AAUGCUAUCCUUCUUAGGCUU	Cleavage
sly-miR390b-5p	Solyc02g064590.2.1	3.0	-1.0	1	21	247	267	AAGCUCAGGAGGGAUAGCACC	AAUGCUAUCCUUCUUAGGCUU	Cleavage
sly-miR390b-5p	Solyc02g064590.2.1	3.0	-1.0	1	21	4769	4789	AAGCUCAGGAGGGAUAGCACC	AAUGCUAUCCUUCUUAGGCUU	Cleavage
sly-miR390b-5p	Solyc11g006180.2.1	3.0	-1.0	1	21	494	514	AAGCUCAGGAGGGAUAGCACC	UUUUCUAUCCCUCUUGAGUUG	Cleavage
sly-miR390b-5p	Solyc05g013140.3.1	3.0	-1.0	1	21	1346	1366	AAGCUCAGGAGGGAUAGCACC	AAUGGGAUUCCUCUUGAGCUU	Cleavage
sly-miR393a-3p	Solyc02g093810.3.1	3.0	-1.0	1	21	2648	2668	AUCAUGCGAUCUCUUCGGAAU	GCUUUGAAGAGAUUGCAUGGA	Cleavage
sly-miR393a-3p	Solyc02g093000.3.1	3.0	-1.0	1	21	904	924	AUCAUGCGAUCUCUUCGGAAU	UGUUCAGAGAGAUUGUAUGAU	Cleavage
sly-miR393a-3p	Solyc04g077060.3.1	3.0	-1.0	1	21	219	239	AUCAUGCGAUCUCUUCGGAAU	CCUUCCAAGAGAUCACAUGAU	Cleavage
sly-miR393a-5p	Solyc06g008780.2.1	1.0	-1.0	1	22	1156	1177	UCCAAAGGGAUCGCAUUGAUCC	GAGACAAUGCGAUCCCUUUGGA	Cleavage
sly-miR393a-5p	Solyc09g074520.3.1	1.0	-1.0	1	22	1643	1664	UCCAAAGGGAUCGCAUUGAUCC	GAGACAAUGCGAUCCCUUUGGA	Cleavage
sly-miR393a-5p	Solyc06g008470.2.1	2.0	-1.0	1	22	242	263	UCCAAAGGGAUCGCAUUGAUCC	GAGACCAUGCGAUCCCUUUGGA	Cleavage
sly-miR393a-5p	Solyc02g079190.3.1	2.5	-1.0	1	22	2591	2612	UCCAAAGGGAUCGCAUUGAUCC	GAAUCAAUGCGGUGUCUUUGGA	Cleavage
sly-miR393a-5p	Solyc05g015070.3.1	2.5	-1.0	1	22	1395	1416	UCCAAAGGGAUCGCAUUGAUCC	GUGUCAAGGUGGUUCCUUUGGA	Cleavage
sly-miR393a-5p	Solyc03g007140.3.1	2.5	-1.0	1	22	867	888	UCCAAAGGGAUCGCAUUGAUCC	CAGUAGAUGUGGUCCCUUUGGA	Cleavage
sly-miR393a-5p	Solyc04g076910.3.1	3.0	-1.0	1	22	6761	6782	UCCAAAGGGAUCGCAUUGAUCC	UGGUCGAUGCCAUUUCUUUGGA	Cleavage
sly-miR393a-5p	Solyc10g055670.2.1	3.0	-1.0	1	22	1783	1804	UCCAAAGGGAUCGCAUUGAUCC	AAGUCAAUGCUAUUUCUUUGGG	Cleavage
sly-miR393a-5p	Solyc12g038130.1.1	3.0	-1.0	1	22	63	84	UCCAAAGGGAUCGCAUUGAUCC	CCUUCAGUGUGAUCCUUUUGAA	Cleavage
sly-miR393a-5p	Solyc03g121230.3.1	3.0	-1.0	1	22	2703	2724	UCCAAAGGGAUCGCAUUGAUCC	GUUUCGGUGUGGUUCUUUUGGA	Cleavage
sly-miR394a	Solyc05g015520.3.1	1.0	-1.0	1	20	1248	1267	UUGGCAUUCUGUCCACCUCC	GGAGGUUGACAGAAUGCCAA	Cleavage
sly-miR394a	Solyc04g071000.1.1	2.5	-1.0	1	20	1788	1807	UUGGCAUUCUGUCCACCUCC	CGAGAUGGAUAGAAUGCUGA	Cleavage
sly-miR394a	Solyc06g084530.3.1	3.0	-1.0	1	20	3251	3270	UUGGCAUUCUGUCCACCUCC	CGAGGUGGAUAGCAUGCUAG	Cleavage
sly-miR394a	Solyc08g042140.3.1	3.0	-1.0	1	20	891	910	UUGGCAUUCUGUCCACCUCC	AAAGUUGGACAGAGUGCUAA	Cleavage
sly-miR394a	Solyc01g096960.3.1	3.0	-1.0	1	20	7143	7162	UUGGCAUUCUGUCCACCUCC	CAGGGUUGACAGGAUGCCAA	Cleavage
sly-miR394b-3p	Solyc09g074113.1.1	3.0	-1.0	1	21	4429	4449	AGGUGGGCAUACUGCCAAUAG	CCAUUGACAGAAUGUCCACCU	Translation
sly-miR394b-3p	Solyc03g051790.3.1	3.0	-1.0	1	21	2244	2264	AGGUGGGCAUACUGCCAAUAG	AGAAUGGAGGUAUGCCCAUCU	Cleavage
sly-miR394b-5p	Solyc05g015520.3.1	1.0	-1.0	1	20	1248	1267	UUGGCAUUCUGUCCACCUCC	GGAGGUUGACAGAAUGCCAA	Cleavage
sly-miR394b-5p	Solyc04g071000.1.1	2.5	-1.0	1	20	1788	1807	UUGGCAUUCUGUCCACCUCC	CGAGAUGGAUAGAAUGCUGA	Cleavage
sly-miR394b-5p	Solyc06g084530.3.1	3.0	-1.0	1	20	3251	3270	UUGGCAUUCUGUCCACCUCC	CGAGGUGGAUAGCAUGCUAG	Cleavage
sly-miR394b-5p	Solyc08g042140.3.1	3.0	-1.0	1	20	891	910	UUGGCAUUCUGUCCACCUCC	AAAGUUGGACAGAGUGCUAA	Cleavage
sly-miR394b-5p	Solyc01g096960.3.1	3.0	-1.0	1	20	7143	7162	UUGGCAUUCUGUCCACCUCC	CAGGGUUGACAGGAUGCCAA	Cleavage
sly-miR395a-1	Solyc11g066140.2.1	1.5	-1.0	1	21	2829	2849	CUGAAGUGUUUGGGGGAACUC	AAGUUCCUCCAAACACUUCAA	Cleavage
sly-miR395a-1	Solyc04g054730.3.1	1.5	-1.0	1	21	262	282	CUGAAGUGUUUGGGGGAACUC	GUGUUCUCCCAAACACUUCAA	Cleavage
sly-miR395a-1	Solyc10g081660.2.1	2.0	-1.0	1	21	162	182	CUGAAGUGUUUGGGGGAACUC	GGGUUCCUCCAAAGACUUCAG	Cleavage
sly-miR395a-1	Solyc06g075970.3.1	2.0	-1.0	1	21	979	999	CUGAAGUGUUUGGGGGAACUC	AUGUUCUUCCAAACACUUCAA	Cleavage
sly-miR395a-1	Solyc04g054730.3.1	2.5	-1.0	1	21	208	228	CUGAAGUGUUUGGGGGAACUC	GAGUUCUCCGGAACACUUCAG	Cleavage
sly-miR395a-1	Solyc09g056270.2.1	2.5	-1.0	1	21	41	61	CUGAAGUGUUUGGGGGAACUC	GUUUUUCCUCAAACACUUCGG	Cleavage
sly-miR395a-1	Solyc03g005260.3.1	3.0	-1.0	1	21	1267	1287	CUGAAGUGUUUGGGGGAACUC	GAGUUCCUCCAAACUCUUCAU	Cleavage
sly-miR395a-1	Solyc09g082860.3.1	3.0	-1.0	1	21	382	402	CUGAAGUGUUUGGGGGAACUC	GAGUUCCUCCAAACUCUUCAU	Cleavage
sly-miR395a-1	Solyc06g082560.2.1	3.0	-1.0	1	21	251	271	CUGAAGUGUUUGGGGGAACUC	AAGUUCCACCAAGUACUUCAC	Cleavage
sly-miR395a-1	Solyc01g068450.3.1	3.0	-1.0	1	21	2959	2979	CUGAAGUGUUUGGGGGAACUC	UAGUGCCCUCAGACACUUCAA	Cleavage
sly-miR395a-1	Solyc06g008800.2.1	3.0	-1.0	1	21	1016	1036	CUGAAGUGUUUGGGGGAACUC	UUAUUCCCCCUAGCACUUCAG	Translation
sly-miR395a-1	Solyc00g102400.3.1	3.0	-1.0	1	21	849	869	CUGAAGUGUUUGGGGGAACUC	UUAUUCCCCCUAGCACUUCAG	Translation
sly-miR395a-1	Solyc12g088330.1.1	3.0	-1.0	1	21	302	322	CUGAAGUGUUUGGGGGAACUC	AGGUUUCAUCAAAUAUUUCAG	Cleavage
sly-miR395a-1	Solyc08g076370.3.1	3.0	-1.0	1	21	120	140	CUGAAGUGUUUGGGGGAACUC	UUGUUCACUCAAACAUUUCAU	Cleavage
sly-miR395a-1	Solyc11g067010.2.1	3.0	-1.0	1	21	469	489	CUGAAGUGUUUGGGGGAACUC	UCGUGUCCCCAAACACCUCAG	Cleavage
sly-miR395a-1	Solyc11g065820.2.1	3.0	-1.0	1	21	3358	3378	CUGAAGUGUUUGGGGGAACUC	AUGUUCUGGCAAACACUUCAG	Cleavage
sly-miR395a-2	Solyc11g066140.2.1	1.5	-1.0	1	22	2828	2849	CUGAAGUGUUUGGGGGAACUCC	AAAGUUCCUCCAAACACUUCAA	Cleavage
sly-miR395a-2	Solyc04g054730.3.1	1.5	-1.0	1	22	261	282	CUGAAGUGUUUGGGGGAACUCC	UGUGUUCUCCCAAACACUUCAA	Cleavage
sly-miR395a-2	Solyc10g081660.2.1	2.0	-1.0	1	22	161	182	CUGAAGUGUUUGGGGGAACUCC	UGGGUUCCUCCAAAGACUUCAG	Cleavage
sly-miR395a-2	Solyc06g075970.3.1	2.0	-1.0	1	22	978	999	CUGAAGUGUUUGGGGGAACUCC	AAUGUUCUUCCAAACACUUCAA	Cleavage
sly-miR395a-2	Solyc04g054730.3.1	2.5	-1.0	1	22	207	228	CUGAAGUGUUUGGGGGAACUCC	AGAGUUCUCCGGAACACUUCAG	Cleavage
sly-miR395a-2	Solyc09g056270.2.1	2.5	-1.0	1	22	40	61	CUGAAGUGUUUGGGGGAACUCC	CGUUUUUCCUCAAACACUUCGG	Cleavage
sly-miR395a-2	Solyc03g005260.3.1	3.0	-1.0	1	22	1266	1287	CUGAAGUGUUUGGGGGAACUCC	UGAGUUCCUCCAAACUCUUCAU	Cleavage
sly-miR395a-2	Solyc09g082860.3.1	3.0	-1.0	1	22	381	402	CUGAAGUGUUUGGGGGAACUCC	CGAGUUCCUCCAAACUCUUCAU	Cleavage
sly-miR395a-2	Solyc01g068450.3.1	3.0	-1.0	1	22	2958	2979	CUGAAGUGUUUGGGGGAACUCC	GUAGUGCCCUCAGACACUUCAA	Cleavage
sly-miR395a-2	Solyc06g082560.2.1	3.0	-1.0	1	22	250	271	CUGAAGUGUUUGGGGGAACUCC	CAAGUUCCACCAAGUACUUCAC	Cleavage
sly-miR395a-2	Solyc06g008800.2.1	3.0	-1.0	1	22	1015	1036	CUGAAGUGUUUGGGGGAACUCC	GUUAUUCCCCCUAGCACUUCAG	Translation
sly-miR395a-2	Solyc00g102400.3.1	3.0	-1.0	1	22	848	869	CUGAAGUGUUUGGGGGAACUCC	GUUAUUCCCCCUAGCACUUCAG	Translation
sly-miR395a-2	Solyc12g088330.1.1	3.0	-1.0	1	22	301	322	CUGAAGUGUUUGGGGGAACUCC	GAGGUUUCAUCAAAUAUUUCAG	Cleavage
sly-miR395a-2	Solyc08g076370.3.1	3.0	-1.0	1	22	119	140	CUGAAGUGUUUGGGGGAACUCC	CUUGUUCACUCAAACAUUUCAU	Cleavage
sly-miR395a-2	Solyc11g067010.2.1	3.0	-1.0	1	22	468	489	CUGAAGUGUUUGGGGGAACUCC	GUCGUGUCCCCAAACACCUCAG	Cleavage
sly-miR395a-2	Solyc11g065820.2.1	3.0	-1.0	1	22	3357	3378	CUGAAGUGUUUGGGGGAACUCC	UAUGUUCUGGCAAACACUUCAG	Cleavage
sly-miR395a-3	Solyc11g066140.2.1	1.5	-1.0	1	21	2829	2849	CUGAAGUGUUUGGGGGAACUC	AAGUUCCUCCAAACACUUCAA	Cleavage
sly-miR395a-3	Solyc04g054730.3.1	1.5	-1.0	1	21	262	282	CUGAAGUGUUUGGGGGAACUC	GUGUUCUCCCAAACACUUCAA	Cleavage
sly-miR395a-3	Solyc10g081660.2.1	2.0	-1.0	1	21	162	182	CUGAAGUGUUUGGGGGAACUC	GGGUUCCUCCAAAGACUUCAG	Cleavage
sly-miR395a-3	Solyc06g075970.3.1	2.0	-1.0	1	21	979	999	CUGAAGUGUUUGGGGGAACUC	AUGUUCUUCCAAACACUUCAA	Cleavage
sly-miR395a-3	Solyc04g054730.3.1	2.5	-1.0	1	21	208	228	CUGAAGUGUUUGGGGGAACUC	GAGUUCUCCGGAACACUUCAG	Cleavage
sly-miR395a-3	Solyc09g056270.2.1	2.5	-1.0	1	21	41	61	CUGAAGUGUUUGGGGGAACUC	GUUUUUCCUCAAACACUUCGG	Cleavage
sly-miR395a-3	Solyc03g005260.3.1	3.0	-1.0	1	21	1267	1287	CUGAAGUGUUUGGGGGAACUC	GAGUUCCUCCAAACUCUUCAU	Cleavage
sly-miR395a-3	Solyc09g082860.3.1	3.0	-1.0	1	21	382	402	CUGAAGUGUUUGGGGGAACUC	GAGUUCCUCCAAACUCUUCAU	Cleavage
sly-miR395a-3	Solyc06g082560.2.1	3.0	-1.0	1	21	251	271	CUGAAGUGUUUGGGGGAACUC	AAGUUCCACCAAGUACUUCAC	Cleavage
sly-miR395a-3	Solyc01g068450.3.1	3.0	-1.0	1	21	2959	2979	CUGAAGUGUUUGGGGGAACUC	UAGUGCCCUCAGACACUUCAA	Cleavage
sly-miR395a-3	Solyc06g008800.2.1	3.0	-1.0	1	21	1016	1036	CUGAAGUGUUUGGGGGAACUC	UUAUUCCCCCUAGCACUUCAG	Translation
sly-miR395a-3	Solyc00g102400.3.1	3.0	-1.0	1	21	849	869	CUGAAGUGUUUGGGGGAACUC	UUAUUCCCCCUAGCACUUCAG	Translation
sly-miR395a-3	Solyc12g088330.1.1	3.0	-1.0	1	21	302	322	CUGAAGUGUUUGGGGGAACUC	AGGUUUCAUCAAAUAUUUCAG	Cleavage
sly-miR395a-3	Solyc08g076370.3.1	3.0	-1.0	1	21	120	140	CUGAAGUGUUUGGGGGAACUC	UUGUUCACUCAAACAUUUCAU	Cleavage
sly-miR395a-3	Solyc11g067010.2.1	3.0	-1.0	1	21	469	489	CUGAAGUGUUUGGGGGAACUC	UCGUGUCCCCAAACACCUCAG	Cleavage
sly-miR395a-3	Solyc11g065820.2.1	3.0	-1.0	1	21	3358	3378	CUGAAGUGUUUGGGGGAACUC	AUGUUCUGGCAAACACUUCAG	Cleavage
sly-miR395a-4-3p	Solyc09g056270.2.1	2.0	-1.0	1	19	43	61	CUGAAGUGUUUGAGGGAAC	UUUUCCUCAAACACUUCGG	Cleavage
sly-miR395a-4-3p	Solyc08g076370.3.1	2.5	-1.0	1	19	122	140	CUGAAGUGUUUGAGGGAAC	GUUCACUCAAACAUUUCAU	Cleavage
sly-miR395a-4-3p	Solyc01g068450.3.1	2.5	-1.0	1	19	2961	2979	CUGAAGUGUUUGAGGGAAC	GUGCCCUCAGACACUUCAA	Cleavage
sly-miR395a-4-3p	Solyc12g088330.1.1	2.5	-1.0	1	19	304	322	CUGAAGUGUUUGAGGGAAC	GUUUCAUCAAAUAUUUCAG	Cleavage
sly-miR395a-4-3p	Solyc00g030000.1.1	3.0	-1.0	1	19	276	294	CUGAAGUGUUUGAGGGAAC	AUUCCCUCAAACAUUUUAU	Cleavage
sly-miR395a-4-3p	Solyc02g089200.3.1	3.0	-1.0	1	19	762	780	CUGAAGUGUUUGAGGGAAC	CUUCCCUCAAACACAUUAG	Cleavage
sly-miR395a-4-3p	Solyc04g054730.3.1	3.0	-1.0	1	19	264	282	CUGAAGUGUUUGAGGGAAC	GUUCUCCCAAACACUUCAA	Cleavage
sly-miR395a-4-3p	Solyc11g066140.2.1	3.0	-1.0	1	19	2831	2849	CUGAAGUGUUUGAGGGAAC	GUUCCUCCAAACACUUCAA	Cleavage
sly-miR395a-4-3p	Solyc12g042200.2.1	3.0	-1.0	1	19	311	329	CUGAAGUGUUUGAGGGAAC	GUUCCCUCAAACAUUUAAC	Cleavage
sly-miR395a-4-3p	Solyc01g094060.3.1	3.0	-1.0	1	19	967	985	CUGAAGUGUUUGAGGGAAC	CUUCCCUCAAACACCUCGG	Cleavage
sly-miR395a-4-3p	Solyc06g008450.3.1	3.0	-1.0	1	19	5835	5853	CUGAAGUGUUUGAGGGAAC	GUUCUCUCAAUCACUUCAU	Cleavage
sly-miR395a-4-3p	Solyc01g106040.3.1	3.0	-1.0	1	19	2126	2144	CUGAAGUGUUUGAGGGAAC	GUUCUCUUAAAUACUUUAA	Cleavage
sly-miR395a-4-3p	Solyc10g005690.3.1	3.0	-1.0	1	19	2112	2130	CUGAAGUGUUUGAGGGAAC	GUUCUCUAAAGCAUUUCAG	Cleavage
sly-miR395a-4-3p	Solyc08g082680.3.1	3.0	-1.0	1	19	36	54	CUGAAGUGUUUGAGGGAAC	GUAUCCUCAAGCACUUCAA	Cleavage
sly-miR395a-4-3p	Solyc08g063080.3.1	3.0	-1.0	1	19	2369	2387	CUGAAGUGUUUGAGGGAAC	GGUCCUUCAAAUACUUCAU	Cleavage
sly-miR395a-4-3p	Solyc06g073940.3.1	3.0	-1.0	1	19	745	763	CUGAAGUGUUUGAGGGAAC	GUCCCCUCAAACAUUUGAG	Cleavage
sly-miR395a-4-3p	Solyc04g015750.3.1	3.0	-1.0	1	19	3776	3794	CUGAAGUGUUUGAGGGAAC	GUCUUCUCAAACGCUUCGG	Cleavage
sly-miR395a-4-3p	Solyc11g065820.2.1	3.0	-1.0	1	19	3360	3378	CUGAAGUGUUUGAGGGAAC	GUUCUGGCAAACACUUCAG	Cleavage
sly-miR395a-4-3p	Solyc06g068550.3.1	3.0	-1.0	1	19	683	701	CUGAAGUGUUUGAGGGAAC	GGUUUGUCAAACACUUCAG	Cleavage
sly-miR395a-4-3p	Solyc11g044340.2.1	3.0	-1.0	1	19	2693	2711	CUGAAGUGUUUGAGGGAAC	GUCUCAUCAAAUACUUCAG	Cleavage
sly-miR395a-4-5p	Solyc11g066140.2.1	1.5	-1.0	1	22	2828	2849	CUGAAGUGUUUGGGGGAACUCC	AAAGUUCCUCCAAACACUUCAA	Cleavage
sly-miR395a-4-5p	Solyc04g054730.3.1	1.5	-1.0	1	22	261	282	CUGAAGUGUUUGGGGGAACUCC	UGUGUUCUCCCAAACACUUCAA	Cleavage
sly-miR395a-4-5p	Solyc10g081660.2.1	2.0	-1.0	1	22	161	182	CUGAAGUGUUUGGGGGAACUCC	UGGGUUCCUCCAAAGACUUCAG	Cleavage
sly-miR395a-4-5p	Solyc06g075970.3.1	2.0	-1.0	1	22	978	999	CUGAAGUGUUUGGGGGAACUCC	AAUGUUCUUCCAAACACUUCAA	Cleavage
sly-miR395a-4-5p	Solyc04g054730.3.1	2.5	-1.0	1	22	207	228	CUGAAGUGUUUGGGGGAACUCC	AGAGUUCUCCGGAACACUUCAG	Cleavage
sly-miR395a-4-5p	Solyc09g056270.2.1	2.5	-1.0	1	22	40	61	CUGAAGUGUUUGGGGGAACUCC	CGUUUUUCCUCAAACACUUCGG	Cleavage
sly-miR395a-4-5p	Solyc03g005260.3.1	3.0	-1.0	1	22	1266	1287	CUGAAGUGUUUGGGGGAACUCC	UGAGUUCCUCCAAACUCUUCAU	Cleavage
sly-miR395a-4-5p	Solyc09g082860.3.1	3.0	-1.0	1	22	381	402	CUGAAGUGUUUGGGGGAACUCC	CGAGUUCCUCCAAACUCUUCAU	Cleavage
sly-miR395a-4-5p	Solyc01g068450.3.1	3.0	-1.0	1	22	2958	2979	CUGAAGUGUUUGGGGGAACUCC	GUAGUGCCCUCAGACACUUCAA	Cleavage
sly-miR395a-4-5p	Solyc06g082560.2.1	3.0	-1.0	1	22	250	271	CUGAAGUGUUUGGGGGAACUCC	CAAGUUCCACCAAGUACUUCAC	Cleavage
sly-miR395a-4-5p	Solyc06g008800.2.1	3.0	-1.0	1	22	1015	1036	CUGAAGUGUUUGGGGGAACUCC	GUUAUUCCCCCUAGCACUUCAG	Translation
sly-miR395a-4-5p	Solyc00g102400.3.1	3.0	-1.0	1	22	848	869	CUGAAGUGUUUGGGGGAACUCC	GUUAUUCCCCCUAGCACUUCAG	Translation
sly-miR395a-4-5p	Solyc12g088330.1.1	3.0	-1.0	1	22	301	322	CUGAAGUGUUUGGGGGAACUCC	GAGGUUUCAUCAAAUAUUUCAG	Cleavage
sly-miR395a-4-5p	Solyc08g076370.3.1	3.0	-1.0	1	22	119	140	CUGAAGUGUUUGGGGGAACUCC	CUUGUUCACUCAAACAUUUCAU	Cleavage
sly-miR395a-4-5p	Solyc11g067010.2.1	3.0	-1.0	1	22	468	489	CUGAAGUGUUUGGGGGAACUCC	GUCGUGUCCCCAAACACCUCAG	Cleavage
sly-miR395a-4-5p	Solyc11g065820.2.1	3.0	-1.0	1	22	3357	3378	CUGAAGUGUUUGGGGGAACUCC	UAUGUUCUGGCAAACACUUCAG	Cleavage
sly-miR395g	Solyc11g066140.2.1	0.5	-1.0	1	21	2829	2849	UUGAAGUGUUUGGGGGAACUC	AAGUUCCUCCAAACACUUCAA	Cleavage
sly-miR395g	Solyc04g054730.3.1	0.5	-1.0	1	21	262	282	UUGAAGUGUUUGGGGGAACUC	GUGUUCUCCCAAACACUUCAA	Cleavage
sly-miR395g	Solyc06g075970.3.1	1.0	-1.0	1	21	979	999	UUGAAGUGUUUGGGGGAACUC	AUGUUCUUCCAAACACUUCAA	Cleavage
sly-miR395g	Solyc01g068450.3.1	2.0	-1.0	1	21	2959	2979	UUGAAGUGUUUGGGGGAACUC	UAGUGCCCUCAGACACUUCAA	Cleavage
sly-miR395g	Solyc10g081660.2.1	2.5	-1.0	1	21	162	182	UUGAAGUGUUUGGGGGAACUC	GGGUUCCUCCAAAGACUUCAG	Cleavage
sly-miR395g	Solyc01g106040.3.1	2.5	-1.0	1	21	2124	2144	UUGAAGUGUUUGGGGGAACUC	CUGUUCUCUUAAAUACUUUAA	Cleavage
sly-miR395g	Solyc08g082680.3.1	2.5	-1.0	1	21	34	54	UUGAAGUGUUUGGGGGAACUC	UUGUAUCCUCAAGCACUUCAA	Cleavage
sly-miR395g	Solyc04g054730.3.1	3.0	-1.0	1	21	208	228	UUGAAGUGUUUGGGGGAACUC	GAGUUCUCCGGAACACUUCAG	Cleavage
sly-miR395g	Solyc03g005260.3.1	3.0	-1.0	1	21	1267	1287	UUGAAGUGUUUGGGGGAACUC	GAGUUCCUCCAAACUCUUCAU	Cleavage
sly-miR395g	Solyc09g082860.3.1	3.0	-1.0	1	21	382	402	UUGAAGUGUUUGGGGGAACUC	GAGUUCCUCCAAACUCUUCAU	Cleavage
sly-miR395g	Solyc08g080050.3.1	3.0	-1.0	1	21	413	433	UUGAAGUGUUUGGGGGAACUC	GAGUUUCUCCAAGCACUACAA	Cleavage
sly-miR395g	Solyc06g050930.3.1	3.0	-1.0	1	21	2185	2205	UUGAAGUGUUUGGGGGAACUC	UAGUUCCCUCUGGCACUUCAA	Translation
sly-miR395g	Solyc10g080350.2.1	3.0	-1.0	1	21	3384	3404	UUGAAGUGUUUGGGGGAACUC	UAGUUUUCUCAAAAACUUCAA	Cleavage
sly-miR395g	Solyc12g040640.2.1	3.0	-1.0	1	21	503	523	UUGAAGUGUUUGGGGGAACUC	GAUUUACCUCAAGCACUUCAA	Cleavage
sly-miR395g	Solyc03g115070.1.1	3.0	-1.0	1	21	1154	1174	UUGAAGUGUUUGGGGGAACUC	GAAUUGCUUCAAACACUUCAA	Cleavage
sly-miR395g	Solyc06g082560.2.1	3.0	-1.0	1	21	251	271	UUGAAGUGUUUGGGGGAACUC	AAGUUCCACCAAGUACUUCAC	Cleavage
sly-miR395g	Solyc09g056270.2.1	3.0	-1.0	1	21	41	61	UUGAAGUGUUUGGGGGAACUC	GUUUUUCCUCAAACACUUCGG	Cleavage
sly-miR395g	Solyc03g119070.2.1	3.0	-1.0	1	21	642	662	UUGAAGUGUUUGGGGGAACUC	UCCUUCCUUCAGACAUUUCAA	Cleavage
sly-miR395g	Solyc12g056350.2.1	3.0	-1.0	1	21	52	72	UUGAAGUGUUUGGGGGAACUC	UUCUUCCCCUAAACCCUUCAA	Cleavage
sly-miR395g	Solyc12g062595.1.1	3.0	-1.0	1	21	193	213	UUGAAGUGUUUGGGGGAACUC	CCGUUCUCGCAAAUAUUUCAA	Cleavage
sly-miR395g	Solyc05g006570.1.1	3.0	-1.0	1	21	1764	1784	UUGAAGUGUUUGGGGGAACUC	UUGUUUCUCUGAACACUUUGA	Cleavage
sly-miR395g	Solyc02g083070.2.1	3.0	-1.0	1	21	412	432	UUGAAGUGUUUGGGGGAACUC	AACUUGCCUCAAAUACUUCAA	Cleavage
sly-miR395g	Solyc08g067450.1.1	3.0	-1.0	1	21	313	333	UUGAAGUGUUUGGGGGAACUC	UGGUGCUUCCAAAUAUUUCAA	Cleavage
sly-miR395g	Solyc08g005470.3.1	3.0	-1.0	1	21	313	333	UUGAAGUGUUUGGGGGAACUC	UGGUGCUUCCAAAUAUUUCAA	Cleavage
sly-miR395g	Solyc09g089640.2.1	3.0	-1.0	1	21	215	235	UUGAAGUGUUUGGGGGAACUC	UUUUACCCUUAAACACUUCAA	Cleavage
sly-miR395g	Solyc08g076370.3.1	3.0	-1.0	1	21	120	140	UUGAAGUGUUUGGGGGAACUC	UUGUUCACUCAAACAUUUCAU	Cleavage
sly-miR395g	Solyc04g040120.1.1	3.0	-1.0	1	21	474	494	UUGAAGUGUUUGGGGGAACUC	AUGGUUCUCCAAAUAUUUCAA	Cleavage
sly-miR395g	Solyc01g107640.3.1	3.0	-1.0	1	21	3377	3397	UUGAAGUGUUUGGGGGAACUC	CCGAUCCUUCAGAUACUUCAA	Cleavage
sly-miR396a-3p	Solyc06g063080.1.1	2.5	-1.0	1	21	197	217	GUUCAAUAAAGCUGUGGGAAG	AUUCCUGCAGCUUUGUUGAAA	Cleavage
sly-miR396a-3p	Solyc06g053210.3.1	3.0	-1.0	1	21	1541	1561	GUUCAAUAAAGCUGUGGGAAG	ACUUCCAUAACUUUAUUGAAU	Cleavage
sly-miR396a-3p	Solyc01g105090.3.1	3.0	-1.0	1	21	2070	2090	GUUCAAUAAAGCUGUGGGAAG	UCUCUUGCAGUUUUAUUGAGU	Cleavage
sly-miR396a-5p	Solyc12g088670.2.1	2.0	-1.0	1	21	615	635	UUCCACAGCUUUCUUGAACUG	AGGAUCAAGGAAGCUGUGGGA	Cleavage
sly-miR396a-5p	Solyc02g062740.3.1	2.0	-1.0	1	21	1381	1401	UUCCACAGCUUUCUUGAACUG	AGGAUCAGGAAAGCUGUGGAG	Cleavage
sly-miR396a-5p	Solyc02g050283.1.1	2.5	-1.0	1	21	196	216	UUCCACAGCUUUCUUGAACUG	UGGUUCAAGAGGUCUGUGGAA	Cleavage
sly-miR396a-5p	Solyc07g056470.3.1	2.5	-1.0	1	21	487	507	UUCCACAGCUUUCUUGAACUG	GGCUUCAAGGAAGCUGUGGAC	Cleavage
sly-miR396a-5p	Solyc01g066730.3.1	2.5	-1.0	1	21	88	108	UUCCACAGCUUUCUUGAACUG	CUUUUCAAGAAAGCUGUGCAA	Cleavage
sly-miR396a-5p	Solyc02g071240.3.1	2.5	-1.0	1	21	432	452	UUCCACAGCUUUCUUGAACUG	AUCUUUGAGAGAGCUGUGGAA	Cleavage
sly-miR396a-5p	Solyc12g088700.1.1	2.5	-1.0	1	21	1090	1110	UUCCACAGCUUUCUUGAACUG	AUGAUUAAGAGAGCUGUGGAG	Cleavage
sly-miR396a-5p	Solyc04g014970.2.1	2.5	-1.0	1	21	997	1017	UUCCACAGCUUUCUUGAACUG	UUGUCCGAGGAAGUUGUGGAA	Cleavage
sly-miR396a-5p	Solyc01g112320.3.1	2.5	-1.0	1	21	2145	2165	UUCCACAGCUUUCUUGAACUG	UUGUAUGAGAAAGCUGUGGAG	Cleavage
sly-miR396a-5p	Solyc03g045080.2.1	3.0	-1.0	1	21	419	439	UUCCACAGCUUUCUUGAACUG	CAGUUUCAGGAGGUUGUGGAA	Cleavage
sly-miR396a-5p	Solyc04g054840.1.1	3.0	-1.0	1	21	408	428	UUCCACAGCUUUCUUGAACUG	UAGUUUAAGAGAGUGGUGGAA	Cleavage
sly-miR396a-5p	Solyc12g056995.1.1	3.0	-1.0	1	21	1746	1766	UUCCACAGCUUUCUUGAACUG	CAAUUCGAAAAAGCUGUGGAA	Cleavage
sly-miR396a-5p	Solyc03g082430.1.1	3.0	-1.0	1	21	456	477	UUCCACA-GCUUUCUUGAACUG	CCGUUCAAGAAAGCAUGUGGAA	Cleavage
sly-miR396a-5p	Solyc10g083510.2.1	3.0	-1.0	1	21	852	873	UUCCACA-GCUUUCUUGAACUG	CCGUUCAAGAAAGCCUGUGGAA	Cleavage
sly-miR396a-5p	Solyc12g096070.2.1	3.0	-1.0	1	21	630	651	UUCCACA-GCUUUCUUGAACUG	CCGUUCAAGAAAGCAUGUGGAA	Cleavage
sly-miR396a-5p	Solyc07g041640.3.1	3.0	-1.0	1	21	1136	1157	UUCCACA-GCUUUCUUGAACUG	CCGUUCAAGAAAGCCUGUGGAA	Cleavage
sly-miR396a-5p	Solyc08g005430.3.1	3.0	-1.0	1	21	880	901	UUCCACA-GCUUUCUUGAACUG	CCGUUCAAGAAAGCCUGUGGAA	Cleavage
sly-miR396a-5p	Solyc08g083230.2.1	3.0	-1.0	1	21	498	519	UUCCACA-GCUUUCUUGAACUG	CCGUUCAAGAAAGCCUGUGGAA	Cleavage
sly-miR396a-5p	Solyc06g065030.3.1	3.0	-1.0	1	21	383	403	UUCCACAGCUUUCUUGAACUG	AAGUUUAAGAGAGAUGUGGAG	Cleavage
sly-miR396a-5p	Solyc08g075950.2.1	3.0	-1.0	1	21	619	640	UUCCACA-GCUUUCUUGAACUG	CCGUUCAAGAAAGCCUGUGGAA	Cleavage
sly-miR396a-5p	Solyc01g091540.2.1	3.0	-1.0	1	21	767	788	UUCCACA-GCUUUCUUGAACUG	ACGUUCAAGAAAGCCUGUGGAA	Cleavage
sly-miR396a-5p	Solyc04g077510.3.1	3.0	-1.0	1	21	1062	1083	UUCCACA-GCUUUCUUGAACUG	UCGUUCAAGAAAGCCUGUGGAA	Cleavage
sly-miR396a-5p	Solyc02g092070.3.1	3.0	-1.0	1	21	960	981	UUCCACA-GCUUUCUUGAACUG	UCGUUCAAGAAAGCAUGUGGAA	Cleavage
sly-miR396a-5p	Solyc06g007320.3.1	3.0	-1.0	1	21	2657	2677	UUCCACAGCUUUCUUGAACUG	UAGAUCGAGAAAGCUGUGAAA	Cleavage
sly-miR396a-5p	Solyc02g093040.3.1	3.0	-1.0	1	21	473	493	UUCCACAGCUUUCUUGAACUG	AAAAUCAAGGGAGCUGUGGAA	Cleavage
sly-miR396a-5p	Solyc02g062750.3.1	3.0	-1.0	1	21	862	882	UUCCACAGCUUUCUUGAACUG	GAGAUCAAGAAAUCUGUGGGA	Cleavage
sly-miR396a-5p	Solyc08g066140.3.1	3.0	-1.0	1	21	141	161	UUCCACAGCUUUCUUGAACUG	CCCUUCAAGAGAGCUGUCGAA	Cleavage
sly-miR396a-5p	Solyc01g108340.3.1	3.0	-1.0	1	21	1169	1189	UUCCACAGCUUUCUUGAACUG	AGUUUCAAGAAAGCUUUGGAG	Cleavage
sly-miR396a-5p	Solyc08g066120.3.1	3.0	-1.0	1	21	2530	2550	UUCCACAGCUUUCUUGAACUG	CCCUUCAAGAGAGCUGUCGAA	Cleavage
sly-miR396a-5p	Solyc11g045120.2.1	3.0	-1.0	1	21	152	172	UUCCACAGCUUUCUUGAACUG	AUGUUCAAGAAGGCAGUGGAC	Cleavage
sly-miR396a-5p	Solyc10g079660.2.1	3.0	-1.0	1	21	1326	1346	UUCCACAGCUUUCUUGAACUG	UCGUUCAAGAAGGUUGAGGGA	Cleavage
sly-miR396a-5p	Solyc11g013260.2.1	3.0	-1.0	1	21	601	621	UUCCACAGCUUUCUUGAACUG	GAGUUUUCGAAAGCUGUGGAG	Cleavage
sly-miR396a-5p	Solyc08g068013.1.1	3.0	-1.0	1	21	1618	1638	UUCCACAGCUUUCUUGAACUG	CCAUAUGAGAAAGCUGUGGAA	Cleavage
sly-miR396a-5p	Solyc01g059960.1.1	3.0	-1.0	1	21	348	368	UUCCACAGCUUUCUUGAACUG	UUGUGCAAGAAAGUUGUUGAA	Cleavage
sly-miR396a-5p	Solyc02g065560.1.1	3.0	-1.0	1	21	598	618	UUCCACAGCUUUCUUGAACUG	AUGGUUAAGGAGGCUGUGGGA	Cleavage
[truncated: 2,199 more rows]
