# Supplementary material for: New insights into tomato microRNAs
Source: Sci Rep. 2018 Oct 30;8:16069. doi: 10.1038/s41598-018-34202-3 (PMC6207730; doi:10.1038/s41598-018-34202-3)
Supplement: Supplementary file 10 — Supplementary Table S13 [file 41598_2018_34202_MOESM10_ESM.xlsx]

## Sheet: Plan1
Supplementary Table S13. Characterization of S. pennellii miRNA target genes using psRNAtarget. Expectation (Exp), maximum energy to unpair (UPE).
Mature miRNA	Target	Exp	UPE	Star miRNA	End miRNA	Star target	End target	miRNA aligned fragment	Target aligned fragment	Inhibition
spe-miR1128-5p	Sopen08g030810.1	2.5	-1.0	1	21	176	196	UACUACUCCCUCCGUCCCAAA	UUUUGAACGGAGGGAGUAGUG	Cleavage
spe-miR1128-5p	Sopen11g016530.3	2.5	-1.0	1	21	3688	3708	UACUACUCCCUCCGUCCCAAA	CGUGGGACAGAGGGAGUAGUU	Cleavage
spe-miR1128-5p	Sopen11g016530.2	2.5	-1.0	1	21	3688	3708	UACUACUCCCUCCGUCCCAAA	CGUGGGACAGAGGGAGUAGUU	Cleavage
spe-miR1128-5p	Sopen06g004850.1	2.5	-1.0	1	21	562	582	UACUACUCCCUCCGUCCCAAA	CCUAGGCCGGAGGGAGUGGUA	Cleavage
spe-miR1128-5p	Sopen11g006790.1	3.0	-1.0	1	21	85	105	UACUACUCCCUCCGUCCCAAA	GCUGGGACGGAGGUGGUGGUG	Cleavage
spe-miR1128-5p	Sopen06g001550.1	3.0	-1.0	1	21	1034	1054	UACUACUCCCUCCGUCCCAAA	AUUCCGAUGGAGGGAGUAGUG	Cleavage
spe-miR1128-5p	Sopen06g001550.2	3.0	-1.0	1	21	1034	1054	UACUACUCCCUCCGUCCCAAA	AUUCCGAUGGAGGGAGUAGUG	Cleavage
spe-miR1446-5p	Sopen00g005310.1	2.0	-1.0	1	22	2169	2190	UGAACUCUCUCCCUCAAUGGCU	ACCCAUUGAGGGAGAGGGUUUU	Cleavage
spe-miR1446-5p	Sopen06g028960.1	2.0	-1.0	1	22	926	947	UGAACUCUCUCCCUCAAUGGCU	ACAGAUUCAGGGAGAGAGUUCA	Cleavage
spe-miR1446-5p	Sopen03g030140.1	2.5	-1.0	1	22	789	810	UGAACUCUCUCCCUCAAUGGCU	AGCCUUUGAGGGAGAGAGUUUC	Cleavage
spe-miR1446-5p	Sopen05g016560.1	2.5	-1.0	1	22	1980	2001	UGAACUCUCUCCCUCAAUGGCU	ACCCGUUGAGGGAGAGGGUUUU	Cleavage
spe-miR1446-5p	Sopen08g003520.1	3.0	-1.0	1	22	292	313	UGAACUCUCUCCCUCAAUGGCU	AGCCAUAGAGAGGGAGAGUUCA	Cleavage
spe-miR1446-5p	Sopen04g009650.1	3.0	-1.0	1	22	2397	2418	UGAACUCUCUCCCUCAAUGGCU	GUCCAUUGAGGGAGAGGGUGCU	Cleavage
spe-miR1446-5p	Sopen00g013010.1	3.0	-1.0	1	22	1780	1801	UGAACUCUCUCCCUCAAUGGCU	ACCCAUGGAGGGAGAGGGUUUU	Cleavage
spe-miR1446-5p	Sopen12g025890.1	3.0	-1.0	1	22	273	294	UGAACUCUCUCCCUCAAUGGCU	UCCGAUUGAGGGAGAGGGUUUC	Cleavage
spe-miR1446-5p	Sopen10g013910.1	3.0	-1.0	1	22	5	26	UGAACUCUCUCCCUCAAUGGCU	GCCCAUUAGUGGAGAGAGUUCA	Cleavage
spe-miR1446-5p	Sopen03g034990.1	3.0	-1.0	1	22	794	815	UGAACUCUCUCCCUCAAUGGCU	UGGCAUUUGGUGAGAGAGUUCA	Cleavage
spe-miR1446-5p	Sopen02g035880.1	3.0	-1.0	1	22	155	176	UGAACUCUCUCCCUCAAUGGCU	UUAUAUUAAGGAAGAGAGUUCA	Translation
spe-miR1446a-5p	Sopen12g016490.1	2.5	-1.0	1	20	20	39	UUCUGAACUCUCUCCCUCAA	AUGAGGGAGAGAAUUUGGAA	Cleavage
spe-miR1446a-5p	Sopen07g010080.1	2.5	-1.0	1	20	4787	4806	UUCUGAACUCUCUCCCUCAA	AUGAGGUUGAGAGUUCAGAA	Cleavage
spe-miR1446a-5p	Sopen12g017330.1	3.0	-1.0	1	20	3164	3183	UUCUGAACUCUCUCCCUCAA	AUGAGGGUGACAGUUCAGAA	Translation
spe-miR1446a-5p	Sopen06g028960.1	1.5	-1.0	1	20	931	950	UUCUGAACUCUCUCCCUCAA	UUCAGGGAGAGAGUUCAGAG	Cleavage
spe-miR1446a-5p	Sopen06g014290.1	2.5	-1.0	1	20	7118	7137	UUCUGAACUCUCUCCCUCAA	AUGAGGCUGAGAGUUCAGAA	Cleavage
spe-miR1446a-5p	Sopen09g021610.1	3.0	-1.0	1	20	2039	2058	UUCUGAACUCUCUCCCUCAA	UUGAUGGAGAGGGUUCCGAA	Cleavage
spe-miR1446a-5p	Sopen05g018560.1	3.0	-1.0	1	20	2001	2020	UUCUGAACUCUCUCCCUCAA	UGGAGGGAAAGGGUUCAGAA	Cleavage
spe-miR1446a-5p	Sopen06g008160.1	3.0	-1.0	1	20	3514	3533	UUCUGAACUCUCUCCCUCAA	UUGAAGGAGGAAGUUCAGAA	Translation
spe-miR1446a-5p	Sopen05g005930.1	3.0	-1.0	1	20	763	782	UUCUGAACUCUCUCCCUCAA	GCGAGGGAGGGAGUUUGGGA	Cleavage
spe-miR1446a-5p	Sopen12g032410.1	3.0	-1.0	1	20	23	42	UUCUGAACUCUCUCCCUCAA	AUGAGGGAGAUAGUUUGGAG	Translation
spe-miR1446a-5p	Sopen09g036500.1	3.0	-1.0	1	20	34	53	UUCUGAACUCUCUCCCUCAA	AUGAGAGAGAGAGUUGAGGA	Cleavage
spe-miR1446a-5p	Sopen03g012350.1	3.0	-1.0	1	20	2477	2496	UUCUGAACUCUCUCCCUCAA	AUGAGGCUGAGAGUUCGGAA	Cleavage
spe-miR1446a-5p	Sopen08g006610.1	3.0	-1.0	1	20	2264	2283	UUCUGAACUCUCUCCCUCAA	AUGAGGCUGAGAGUUCGGAA	Cleavage
spe-miR1446a-5p	Sopen02g009050.1	3.0	-1.0	1	20	6439	6458	UUCUGAACUCUCUCCCUCAA	AUGAGGCAGACAGUUCGGAA	Translation
spe-miR156-10-3p	Sopen09g009280.1	1.5	-1.0	1	22	177	198	GCUCACUGCUCUAUCUGUCACC	GUUGACAGAUGGAGCAGUGAGA	Cleavage
spe-miR156-10-3p	Sopen11g017850.1	1.5	-1.0	1	22	696	717	GCUCACUGCUCUAUCUGUCACC	GUUGACAGAUGGAGCAGUGAGG	Cleavage
spe-miR156-10-3p	Sopen05g032860.1	1.5	-1.0	1	22	536	557	GCUCACUGCUCUAUCUGUCACC	AGAGACAGGUAGAGCGGUGGGC	Cleavage
spe-miR156-10-3p	Sopen01g018450.1	2.5	-1.0	1	22	726	747	GCUCACUGCUCUAUCUGUCACC	GUUGACAGAUAGAGAAGUGAGG	Cleavage
spe-miR156-10-3p	Sopen05g021610.1	2.5	-1.0	1	22	114	135	GCUCACUGCUCUAUCUGUCACC	GUUGACAGAUAGAGAAGUGAGA	Cleavage
spe-miR156-10-3p	Sopen07g007550.1	2.5	-1.0	1	22	114	135	GCUCACUGCUCUAUCUGUCACC	GUUGACAGAUAGAGAAGUGAGG	Cleavage
spe-miR156-10-3p	Sopen12g012420.1	2.5	-1.0	1	22	108	129	GCUCACUGCUCUAUCUGUCACC	UUUGACAGAUAGAGAAGUGAGG	Cleavage
spe-miR156-10-3p	Sopen03g011830.1	2.5	-1.0	1	22	114	135	GCUCACUGCUCUAUCUGUCACC	AUUGACAGAUAGAGAAGUGAGG	Cleavage
spe-miR156-10-3p	Sopen05g016080.1	2.5	-1.0	1	22	114	135	GCUCACUGCUCUAUCUGUCACC	UUUGACGGAUGGAGUAGUGAGA	Cleavage
spe-miR156-10-3p	Sopen06g030090.1	2.5	-1.0	1	22	2171	2192	GCUCACUGCUCUAUCUGUCACC	CAACACAGAUGGAGCAGUGGGU	Cleavage
spe-miR156-10-3p	Sopen01g009890.1	3.0	-1.0	1	22	111	132	GCUCACUGCUCUAUCUGUCACC	GUUGACAGAUGGAGAAGUGAGA	Cleavage
spe-miR156-10-3p	Sopen02g005260.1	3.0	-1.0	1	22	1896	1917	GCUCACUGCUCUAUCUGUCACC	GUUGACAGAUGGAGAAGUGAGG	Cleavage
spe-miR156-10-3p	Sopen01g026210.1	3.0	-1.0	1	22	114	135	GCUCACUGCUCUAUCUGUCACC	GUUGACGGAUAGAGAAGUGAGA	Cleavage
spe-miR156-10-3p	Sopen07g013640.1	3.0	-1.0	1	22	1584	1605	GCUCACUGCUCUAUCUGUCACC	GUUGACAGAUGGAGAAGUGAGG	Cleavage
spe-miR156-10-3p	Sopen04g014930.1	3.0	-1.0	1	22	114	135	GCUCACUGCUCUAUCUGUCACC	GUUGACGGAUAGAGAAGUGAGA	Cleavage
spe-miR156-10-3p	Sopen01g026620.1	3.0	-1.0	1	22	114	135	GCUCACUGCUCUAUCUGUCACC	GUUGACAGAUGGAGAAGUGAGG	Cleavage
spe-miR156-10-3p	Sopen04g017490.1	3.0	-1.0	1	22	114	135	GCUCACUGCUCUAUCUGUCACC	GCUGACAGAUGGAGAAGUGAGA	Cleavage
spe-miR156-10-3p	Sopen04g018070.1	3.0	-1.0	1	22	27	48	GCUCACUGCUCUAUCUGUCACC	GUUGACAGAUGGAGAAGUGAGG	Cleavage
spe-miR156-10-3p	Sopen11g015420.1	3.0	-1.0	1	22	498	519	GCUCACUGCUCUAUCUGUCACC	GUUGACAGAUGGAGAAGUGAGG	Cleavage
spe-miR156-10-3p	Sopen10g007760.1	3.0	-1.0	1	22	114	135	GCUCACUGCUCUAUCUGUCACC	GUUGACAGAUGGAGAAGUGAGG	Cleavage
spe-miR156-10-3p	Sopen05g012810.1	3.0	-1.0	1	22	114	135	GCUCACUGCUCUAUCUGUCACC	GUUGAUAGAUAGAGAAGUGAGG	Cleavage
spe-miR156-10-3p	Sopen10g015900.1	3.0	-1.0	1	22	21	42	GCUCACUGCUCUAUCUGUCACC	GUUGACAGAUGGAGAAGUGAGG	Cleavage
spe-miR156-10-3p	Sopen01g019370.1	3.0	-1.0	1	22	114	135	GCUCACUGCUCUAUCUGUCACC	GUUGACAGAUGGAGAAGUGAGG	Cleavage
spe-miR156-10-3p	Sopen03g017480.1	3.0	-1.0	1	22	192	213	GCUCACUGCUCUAUCUGUCACC	GUUGACAGAUGGAGAAGUGAGG	Cleavage
spe-miR156-10-3p	Sopen10g021890.1	3.0	-1.0	1	22	159	180	GCUCACUGCUCUAUCUGUCACC	GUUGACAGAUGGAGAAGUGAGG	Cleavage
spe-miR156-10-3p	Sopen11g022550.1	3.0	-1.0	1	22	114	135	GCUCACUGCUCUAUCUGUCACC	GUUGACAGAUGGAGAAGUGAGG	Cleavage
spe-miR156-10-3p	Sopen07g021080.1	3.0	-1.0	1	22	150	171	GCUCACUGCUCUAUCUGUCACC	GUUGACAGAUGGAGAAGUGAGG	Cleavage
spe-miR156-10-3p	Sopen03g016910.1	3.0	-1.0	1	22	114	135	GCUCACUGCUCUAUCUGUCACC	GUUGACAGAUGGAGAAGUGAGG	Cleavage
spe-miR156-10-3p	Sopen01g025760.1	3.0	-1.0	1	22	27	48	GCUCACUGCUCUAUCUGUCACC	GUUGACAGAUGGAGAAGUGAGG	Cleavage
spe-miR156-10-3p	Sopen08g007980.1	3.0	-1.0	1	22	114	135	GCUCACUGCUCUAUCUGUCACC	GUUGACAGAUGGAGAAGUGAGG	Cleavage
spe-miR156-10-3p	Sopen10g018420.1	3.0	-1.0	1	22	114	135	GCUCACUGCUCUAUCUGUCACC	GUUGACAGAUGGAGAAGUGAGG	Cleavage
spe-miR156-10-3p	Sopen04g016790.1	3.0	-1.0	1	22	243	264	GCUCACUGCUCUAUCUGUCACC	GUUGACGGAUAGAGAAGUGAGA	Cleavage
spe-miR156-10-3p	Sopen09g013220.1	3.0	-1.0	1	22	1122	1143	GCUCACUGCUCUAUCUGUCACC	AUUGACGGAUAGAGAAGUGAGA	Cleavage
spe-miR156-10-3p	Sopen06g010360.1	3.0	-1.0	1	22	96	117	GCUCACUGCUCUAUCUGUCACC	CUUGACAGAUGGAGAAGUGAGA	Cleavage
spe-miR156-10-3p	Sopen05g034390.1	3.0	-1.0	1	22	1017	1038	GCUCACUGCUCUAUCUGUCACC	AAGGAUAGAUAGAGGAGUGAGG	Cleavage
spe-miR156-10-5p	Sopen05g006830.1	1.0	-1.0	1	21	1240	1260	UGACAGAAGAGAGUGAGCACA	UGUGCUCUCUCUCUUCUGUCA	Cleavage
spe-miR156-10-5p	Sopen12g018830.1	1.0	-1.0	1	21	970	990	UGACAGAAGAGAGUGAGCACA	UGUGCUCUCUCUCUUCUGUCA	Cleavage
spe-miR156-10-5p	Sopen05g010900.1	1.0	-1.0	1	21	1117	1137	UGACAGAAGAGAGUGAGCACA	CGUGCUCUCUCUCUUCUGUCA	Cleavage
spe-miR156-10-5p	Sopen10g029320.1	1.0	-1.0	1	21	763	783	UGACAGAAGAGAGUGAGCACA	GGUGCUCUCUCUCUUCUGUCA	Cleavage
spe-miR156-10-5p	Sopen04g017460.1	1.0	-1.0	1	21	790	810	UGACAGAAGAGAGUGAGCACA	CGUGCUCUCUCUCUUCUGUCA	Cleavage
spe-miR156-10-5p	Sopen05g011450.1	1.0	-1.0	1	21	655	675	UGACAGAAGAGAGUGAGCACA	CGUGCUCUCUCUCUUCUGUCA	Cleavage
spe-miR156-10-5p	Sopen03g033930.1	1.0	-1.0	1	21	1156	1176	UGACAGAAGAGAGUGAGCACA	AAUGCUCUCUCUCUUCUGUCA	Cleavage
spe-miR156-10-5p	Sopen09g017280.1	2.5	-1.0	1	21	1851	1871	UGACAGAAGAGAGUGAGCACA	UUUGCUCACUUUCAUUUGUCA	Cleavage
spe-miR156-10-5p	Sopen11g017850.1	2.5	-1.0	1	21	172	192	UGACAGAAGAGAGUGAGCACA	UAUGCUCCCUCUCUUGUGUCA	Cleavage
spe-miR156-10-5p	Sopen03g012590.1	2.5	-1.0	1	21	46	66	UGACAGAAGAGAGUGAGCACA	UAUGCUCCCUCUCUUGUGUCA	Cleavage
spe-miR156-10-5p	Sopen07g013960.1	2.5	-1.0	1	21	148	168	UGACAGAAGAGAGUGAGCACA	UAUGCUCCCUCUCUUGUGUCA	Cleavage
spe-miR156-10-5p	Sopen05g024090.1	2.5	-1.0	1	21	445	465	UGACAGAAGAGAGUGAGCACA	UAUGCUCCCUCUCUUGUGUCA	Cleavage
spe-miR156-10-5p	Sopen04g012860.1	3.0	-1.0	1	21	275	295	UGACAGAAGAGAGUGAGCACA	UGGGCUUAUUUUCUUCUGUUA	Cleavage
spe-miR156-10-5p	Sopen09g035820.2	3.0	-1.0	1	21	424	445	UGACAGAAGAGAGU-GAGCACA	CGUGCUCGAUUCUCUUCUGUUA	Cleavage
spe-miR156-10-5p	Sopen09g035820.1	3.0	-1.0	1	21	424	445	UGACAGAAGAGAGU-GAGCACA	CGUGCUCGAUUCUCUUCUGUUA	Cleavage
spe-miR156-10-5p	Sopen04g011710.1	3.0	-1.0	1	21	1715	1735	UGACAGAAGAGAGUGAGCACA	CUUGCUUGCUUUCUUCUGGCA	Cleavage
spe-miR156-10-5p	Sopen09g013010.1	3.0	-1.0	1	21	46	66	UGACAGAAGAGAGUGAGCACA	UAUGUUCCCUCUCUUGUGUCA	Cleavage
spe-miR156-10-5p	Sopen02g019370.1	3.0	-1.0	1	21	366	386	UGACAGAAGAGAGUGAGCACA	CUUGCUCUCUGUCUUCUGUUA	Translation
spe-miR156-10-5p	Sopen03g016770.1	3.0	-1.0	1	21	205	225	UGACAGAAGAGAGUGAGCACA	GAUGCUCCUUCUCUUGUGUCA	Cleavage
spe-miR156-10-5p	Sopen03g036450.2	3.0	-1.0	1	21	2280	2300	UGACAGAAGAGAGUGAGCACA	UAUACUCUCUCUCUUCUGUCU	Cleavage
spe-miR156-11-3p	Sopen05g023590.1	2.5	-1.0	1	22	114	135	GCUCACUGCUCUAUCUUUCAUC	GUUGAAAGAUAGAGAAGUGAGG	Cleavage
spe-miR156-11-3p	Sopen09g009280.1	2.5	-1.0	1	22	177	198	GCUCACUGCUCUAUCUUUCAUC	GUUGACAGAUGGAGCAGUGAGA	Cleavage
spe-miR156-11-3p	Sopen11g017850.1	2.5	-1.0	1	22	696	717	GCUCACUGCUCUAUCUUUCAUC	GUUGACAGAUGGAGCAGUGAGG	Cleavage
spe-miR156-11-3p	Sopen05g032860.1	2.5	-1.0	1	22	536	557	GCUCACUGCUCUAUCUUUCAUC	AGAGACAGGUAGAGCGGUGGGC	Cleavage
spe-miR156-11-3p	Sopen04g032730.1	3.0	-1.0	1	22	1264	1285	GCUCACUGCUCUAUCUUUCAUC	GAUGGAAGAUACAGUAGUGAGU	Translation
spe-miR156-11-3p	Sopen12g013380.1	3.0	-1.0	1	22	606	627	GCUCACUGCUCUAUCUUUCAUC	UAUUGAAGGUAGGGUAGUGAGC	Cleavage
spe-miR156-11-5p	Sopen01g050530.1	2.0	-1.0	1	21	499	519	UGACAGAAGGGCGUGAGCACA	CUUGCUCAUGCCCUCCUGUCA	Cleavage
spe-miR156-11-5p	Sopen12g013740.1	2.5	-1.0	1	21	96	116	UGACAGAAGGGCGUGAGCACA	UAUGCUCAAGCCUUUUUGUCA	Cleavage
spe-miR156-11-5p	Sopen11g017950.1	2.5	-1.0	1	21	652	672	UGACAGAAGGGCGUGAGCACA	GCUGUUCAAGCCCUUUUGUCA	Cleavage
spe-miR156-11-5p	Sopen05g006830.1	3.0	-1.0	1	21	1240	1260	UGACAGAAGGGCGUGAGCACA	UGUGCUCUCUCUCUUCUGUCA	Cleavage
spe-miR156-11-5p	Sopen12g018830.1	3.0	-1.0	1	21	970	990	UGACAGAAGGGCGUGAGCACA	UGUGCUCUCUCUCUUCUGUCA	Cleavage
spe-miR156-11-5p	Sopen11g018340.1	3.0	-1.0	1	21	811	831	UGACAGAAGGGCGUGAGCACA	GGUGCUCAUGUUCUUAUGUCA	Cleavage
spe-miR156-11-5p	Sopen05g010900.1	3.0	-1.0	1	21	1117	1137	UGACAGAAGGGCGUGAGCACA	CGUGCUCUCUCUCUUCUGUCA	Cleavage
spe-miR156-11-5p	Sopen10g029320.1	3.0	-1.0	1	21	763	783	UGACAGAAGGGCGUGAGCACA	GGUGCUCUCUCUCUUCUGUCA	Cleavage
spe-miR156-11-5p	Sopen04g017460.1	3.0	-1.0	1	21	790	810	UGACAGAAGGGCGUGAGCACA	CGUGCUCUCUCUCUUCUGUCA	Cleavage
spe-miR156-11-5p	Sopen05g011450.1	3.0	-1.0	1	21	655	675	UGACAGAAGGGCGUGAGCACA	CGUGCUCUCUCUCUUCUGUCA	Cleavage
spe-miR156-11-5p	Sopen05g007100.1	3.0	-1.0	1	21	20	40	UGACAGAAGGGCGUGAGCACA	UUUCUUCAUGUUCUUCUGUCA	Cleavage
spe-miR156-11-5p	Sopen04g004380.1	3.0	-1.0	1	21	1	21	UGACAGAAGGGCGUGAGCACA	AUGGCUGAUGCCUUUCUGUCA	Cleavage
spe-miR156-11-5p	Sopen06g015580.1	3.0	-1.0	1	21	556	576	UGACAGAAGGGCGUGAGCACA	UAUGCUCCCGCUCUUGUGUCA	Cleavage
spe-miR156-11-5p	Sopen03g004440.1	3.0	-1.0	1	21	3805	3825	UGACAGAAGGGCGUGAGCACA	GAUGCUGAAGCUCUUCUGUCA	Cleavage
spe-miR156-11-5p	Sopen03g004450.1	3.0	-1.0	1	21	2539	2559	UGACAGAAGGGCGUGAGCACA	GAUGCUGAAGCUCUUCUGUCA	Cleavage
spe-miR156-11-5p	Sopen03g033930.1	3.0	-1.0	1	21	1156	1176	UGACAGAAGGGCGUGAGCACA	AAUGCUCUCUCUCUUCUGUCA	Cleavage
spe-miR156-12-3p	Sopen03g020680.1	2.5	-1.0	1	22	27	48	GCUCACUUCUCAUUCUGUCAGC	GUUGACAGAAGGAGAAGUGAGG	Cleavage
spe-miR156-12-3p	Sopen01g017900.1	3.0	-1.0	1	22	114	135	GCUCACUUCUCAUUCUGUCAGC	GUUGACGGAAGGAGAAGUGAGA	Cleavage
spe-miR156-12-3p	Sopen01g049520.1	3.0	-1.0	1	22	160	181	GCUCACUUCUCAUUCUGUCAGC	CCUGACAGAUUGGGAAGUGAGA	Cleavage
spe-miR156-12-3p	Sopen09g012740.1	3.0	-1.0	1	22	2587	2608	GCUCACUUCUCAUUCUGUCAGC	UAUGGUGGGAUGGGAAGUGGGC	Cleavage
spe-miR156-12-3p	Sopen08g008190.1	3.0	-1.0	1	22	19	40	GCUCACUUCUCAUUCUGUCAGC	CUUGAAAGAAUGGGAAGAGAGC	Cleavage
spe-miR156-12-3p	Sopen04g004220.1	3.0	-1.0	1	22	2599	2620	GCUCACUUCUCAUUCUGUCAGC	GAAUAUGGGAUGGGAAGUGAGC	Cleavage
spe-miR156-12-3p	Sopen07g010200.1	3.0	-1.0	1	22	235	256	GCUCACUUCUCAUUCUGUCAGC	GAGGAGAGGAUGAGGAGUGAGG	Cleavage
spe-miR156-12-3p	Sopen07g013020.1	3.0	-1.0	1	22	462	483	GCUCACUUCUCAUUCUGUCAGC	GAAGACAGUGUGGGAGGUGAGU	Cleavage
spe-miR156-12-3p	Sopen07g013050.1	3.0	-1.0	1	22	483	504	GCUCACUUCUCAUUCUGUCAGC	GAAGACAGUGUGGGAGGUGAGU	Cleavage
spe-miR156-12-5p	Sopen05g006830.1	1.0	-1.0	1	21	1240	1260	UGACAGAAGAGAGUGAGCACA	UGUGCUCUCUCUCUUCUGUCA	Cleavage
spe-miR156-12-5p	Sopen12g018830.1	1.0	-1.0	1	21	970	990	UGACAGAAGAGAGUGAGCACA	UGUGCUCUCUCUCUUCUGUCA	Cleavage
spe-miR156-12-5p	Sopen05g010900.1	1.0	-1.0	1	21	1117	1137	UGACAGAAGAGAGUGAGCACA	CGUGCUCUCUCUCUUCUGUCA	Cleavage
spe-miR156-12-5p	Sopen10g029320.1	1.0	-1.0	1	21	763	783	UGACAGAAGAGAGUGAGCACA	GGUGCUCUCUCUCUUCUGUCA	Cleavage
spe-miR156-12-5p	Sopen04g017460.1	1.0	-1.0	1	21	790	810	UGACAGAAGAGAGUGAGCACA	CGUGCUCUCUCUCUUCUGUCA	Cleavage
spe-miR156-12-5p	Sopen05g011450.1	1.0	-1.0	1	21	655	675	UGACAGAAGAGAGUGAGCACA	CGUGCUCUCUCUCUUCUGUCA	Cleavage
spe-miR156-12-5p	Sopen03g033930.1	1.0	-1.0	1	21	1156	1176	UGACAGAAGAGAGUGAGCACA	AAUGCUCUCUCUCUUCUGUCA	Cleavage
spe-miR156-12-5p	Sopen09g017280.1	2.5	-1.0	1	21	1851	1871	UGACAGAAGAGAGUGAGCACA	UUUGCUCACUUUCAUUUGUCA	Cleavage
spe-miR156-12-5p	Sopen11g017850.1	2.5	-1.0	1	21	172	192	UGACAGAAGAGAGUGAGCACA	UAUGCUCCCUCUCUUGUGUCA	Cleavage
spe-miR156-12-5p	Sopen03g012590.1	2.5	-1.0	1	21	46	66	UGACAGAAGAGAGUGAGCACA	UAUGCUCCCUCUCUUGUGUCA	Cleavage
spe-miR156-12-5p	Sopen07g013960.1	2.5	-1.0	1	21	148	168	UGACAGAAGAGAGUGAGCACA	UAUGCUCCCUCUCUUGUGUCA	Cleavage
spe-miR156-12-5p	Sopen05g024090.1	2.5	-1.0	1	21	445	465	UGACAGAAGAGAGUGAGCACA	UAUGCUCCCUCUCUUGUGUCA	Cleavage
spe-miR156-12-5p	Sopen04g012860.1	3.0	-1.0	1	21	275	295	UGACAGAAGAGAGUGAGCACA	UGGGCUUAUUUUCUUCUGUUA	Cleavage
spe-miR156-12-5p	Sopen09g035820.2	3.0	-1.0	1	21	424	445	UGACAGAAGAGAGU-GAGCACA	CGUGCUCGAUUCUCUUCUGUUA	Cleavage
spe-miR156-12-5p	Sopen09g035820.1	3.0	-1.0	1	21	424	445	UGACAGAAGAGAGU-GAGCACA	CGUGCUCGAUUCUCUUCUGUUA	Cleavage
spe-miR156-12-5p	Sopen04g011710.1	3.0	-1.0	1	21	1715	1735	UGACAGAAGAGAGUGAGCACA	CUUGCUUGCUUUCUUCUGGCA	Cleavage
spe-miR156-12-5p	Sopen09g013010.1	3.0	-1.0	1	21	46	66	UGACAGAAGAGAGUGAGCACA	UAUGUUCCCUCUCUUGUGUCA	Cleavage
spe-miR156-12-5p	Sopen02g019370.1	3.0	-1.0	1	21	366	386	UGACAGAAGAGAGUGAGCACA	CUUGCUCUCUGUCUUCUGUUA	Translation
spe-miR156-12-5p	Sopen03g016770.1	3.0	-1.0	1	21	205	225	UGACAGAAGAGAGUGAGCACA	GAUGCUCCUUCUCUUGUGUCA	Cleavage
spe-miR156-12-5p	Sopen03g036450.2	3.0	-1.0	1	21	2280	2300	UGACAGAAGAGAGUGAGCACA	UAUACUCUCUCUCUUCUGUCU	Cleavage
spe-miR156-1-3p	Sopen07g005330.1	1.5	-1.0	1	21	922	942	GCUCUCUAUGCUUCCGUCAUC	GCUGAUGGAAGUAUAGAGAGU	Cleavage
spe-miR156-1-3p	Sopen11g005950.1	2.0	-1.0	1	21	460	480	GCUCUCUAUGCUUCCGUCAUC	GCUGAUGGAAGUAUAGAGAGA	Cleavage
spe-miR156-1-3p	Sopen10g016840.1	2.0	-1.0	1	21	2263	2283	GCUCUCUAUGCUUCCGUCAUC	GCUGAUGGGAGCAUAGAGAGG	Cleavage
spe-miR156-1-3p	Sopen05g028940.1	2.5	-1.0	1	21	184	204	GCUCUCUAUGCUUCCGUCAUC	GCUGAUGGAAGUGUAGAGAGG	Cleavage
spe-miR156-1-3p	Sopen05g028940.2	2.5	-1.0	1	21	1381	1401	GCUCUCUAUGCUUCCGUCAUC	GCUGAUGGAAGUGUAGAGAGG	Cleavage
spe-miR156-1-3p	Sopen12g022690.1	2.5	-1.0	1	21	1597	1617	GCUCUCUAUGCUUCCGUCAUC	GCUGAUGGGAGUAUAGAGAGG	Cleavage
spe-miR156-1-3p	Sopen05g031120.1	2.5	-1.0	1	21	2205	2225	GCUCUCUAUGCUUCCGUCAUC	GUUGACGGAAGCAGAGGGAGU	Cleavage
spe-miR156-1-3p	Sopen01g009030.1	3.0	-1.0	1	21	445	465	GCUCUCUAUGCUUCCGUCAUC	CAUGAUGGAAGUGUGGAGAGA	Cleavage
spe-miR156-1-3p	Sopen08g014040.1	3.0	-1.0	1	21	689	709	GCUCUCUAUGCUUCCGUCAUC	UAUGGUGGAAGCAUAAAGAGU	Cleavage
spe-miR156-1-3p	Sopen06g011730.1	3.0	-1.0	1	21	433	453	GCUCUCUAUGCUUCCGUCAUC	GCCGAUGGAAGUAUAGAGAGA	Cleavage
spe-miR156-1-3p	Sopen01g009520.1	3.0	-1.0	1	21	709	729	GCUCUCUAUGCUUCCGUCAUC	GCUGAUGGUAGCAUAGAGAGG	Cleavage
spe-miR156-1-3p	Sopen09g028050.1	3.0	-1.0	1	21	2365	2385	GCUCUCUAUGCUUCCGUCAUC	GCAGAUGGGAGCAUAGAGAGG	Cleavage
spe-miR156-1-3p	Sopen02g013440.1	3.0	-1.0	1	21	1447	1467	GCUCUCUAUGCUUCCGUCAUC	GCUGAUGGGAGUGUAGAGAGG	Cleavage
spe-miR156-1-3p	Sopen03g033260.1	3.0	-1.0	1	21	1429	1449	GCUCUCUAUGCUUCCGUCAUC	GCUGAUGGUAGCAUAGAGAGG	Cleavage
spe-miR156-1-3p	Sopen07g004340.1	3.0	-1.0	1	21	1495	1515	GCUCUCUAUGCUUCCGUCAUC	GCUGAUGGGAGUGUAGAGAGG	Cleavage
spe-miR156-1-3p	Sopen05g001080.1	3.0	-1.0	1	21	1744	1764	GCUCUCUAUGCUUCCGUCAUC	GCAGAUGGGAGCAUAGAGAGG	Cleavage
spe-miR156-1-3p	Sopen06g011980.1	3.0	-1.0	1	21	1645	1665	GCUCUCUAUGCUUCCGUCAUC	GCUGAUGGUAGCAUAGAGAGG	Cleavage
spe-miR156-1-3p	Sopen09g028050.2	3.0	-1.0	1	21	2365	2385	GCUCUCUAUGCUUCCGUCAUC	GCAGAUGGGAGCAUAGAGAGG	Cleavage
spe-miR156-1-3p	Sopen03g024190.1	3.0	-1.0	1	21	2953	2973	GCUCUCUAUGCUUCCGUCAUC	GCAGAUGGGAGCAUAGAGAGG	Cleavage
spe-miR156-1-5p	Sopen05g010900.1	1.5	-1.0	1	21	1118	1138	UUGACAGAAGAUAGAGAGCAC	GUGCUCUCUCUCUUCUGUCAA	Cleavage
spe-miR156-1-5p	Sopen10g029320.1	1.5	-1.0	1	21	764	784	UUGACAGAAGAUAGAGAGCAC	GUGCUCUCUCUCUUCUGUCAA	Cleavage
spe-miR156-1-5p	Sopen04g017460.1	1.5	-1.0	1	21	791	811	UUGACAGAAGAUAGAGAGCAC	GUGCUCUCUCUCUUCUGUCAA	Cleavage
spe-miR156-1-5p	Sopen11g001610.2	1.5	-1.0	1	21	177	197	UUGACAGAAGAUAGAGAGCAC	CAGCUUUUUAUCUUCUGUUAA	Cleavage
spe-miR156-1-5p	Sopen11g001610.1	1.5	-1.0	1	21	177	197	UUGACAGAAGAUAGAGAGCAC	CAGCUUUUUAUCUUCUGUUAA	Cleavage
spe-miR156-1-5p	Sopen05g006830.1	2.0	-1.0	1	21	1241	1261	UUGACAGAAGAUAGAGAGCAC	GUGCUCUCUCUCUUCUGUCAG	Cleavage
spe-miR156-1-5p	Sopen02g019370.1	2.0	-1.0	1	21	367	387	UUGACAGAAGAUAGAGAGCAC	UUGCUCUCUGUCUUCUGUUAC	Cleavage
spe-miR156-1-5p	Sopen01g049090.1	2.0	-1.0	1	21	495	515	UUGACAGAAGAUAGAGAGCAC	UGGCUCUUCAUCUUCUGUCAA	Cleavage
spe-miR156-1-5p	Sopen12g018830.1	2.5	-1.0	1	21	971	991	UUGACAGAAGAUAGAGAGCAC	GUGCUCUCUCUCUUCUGUCAU	Cleavage
spe-miR156-1-5p	Sopen05g011450.1	2.5	-1.0	1	21	656	676	UUGACAGAAGAUAGAGAGCAC	GUGCUCUCUCUCUUCUGUCAU	Cleavage
spe-miR156-1-5p	Sopen03g033930.1	2.5	-1.0	1	21	1157	1177	UUGACAGAAGAUAGAGAGCAC	AUGCUCUCUCUCUUCUGUCAU	Cleavage
spe-miR156-1-5p	Sopen01g053840.1	3.0	-1.0	1	21	1089	1109	UUGACAGAAGAUAGAGAGCAC	GGAAUUUCUAUCUUUUGUCAA	Cleavage
spe-miR156-1-5p	Sopen07g031690.1	3.0	-1.0	1	21	1270	1290	UUGACAGAAGAUAGAGAGCAC	CCUUUCUCUGUUUUCUGUCAG	Cleavage
spe-miR156-1-5p	Sopen03g021270.1	3.0	-1.0	1	21	1155	1175	UUGACAGAAGAUAGAGAGCAC	AAGUUCUCUUUCUUUUGUUAA	Cleavage
spe-miR156-1-5p	Sopen08g008590.1	3.0	-1.0	1	21	922	942	UUGACAGAAGAUAGAGAGCAC	AAGUUCUCUUUCUUUUGUUAA	Cleavage
spe-miR156-1-5p	Sopen04g017690.1	3.0	-1.0	1	21	703	723	UUGACAGAAGAUAGAGAGCAC	AAGUUCUCUUUCUUUUGUUAA	Cleavage
spe-miR156-1-5p	Sopen03g038230.1	3.0	-1.0	1	21	2	22	UUGACAGAAGAUAGAGAGCAC	UGGGUUUUUAUCUUCUGUUAG	Cleavage
spe-miR156-2-3p	Sopen07g005330.1	2.0	-1.0	1	21	922	942	GCUCUCUAUGCUUCUGUCAUC	GCUGAUGGAAGUAUAGAGAGU	Cleavage
spe-miR156-2-3p	Sopen08g007190.1	2.5	-1.0	1	21	351	371	GCUCUCUAUGCUUCUGUCAUC	CGUGGCAGAAGCAUGGAGGGA	Cleavage
spe-miR156-2-3p	Sopen11g005950.1	2.5	-1.0	1	21	460	480	GCUCUCUAUGCUUCUGUCAUC	GCUGAUGGAAGUAUAGAGAGA	Cleavage
spe-miR156-2-3p	Sopen10g016840.1	2.5	-1.0	1	21	2263	2283	GCUCUCUAUGCUUCUGUCAUC	GCUGAUGGGAGCAUAGAGAGG	Cleavage
spe-miR156-2-3p	Sopen05g030160.1	2.5	-1.0	1	21	545	565	GCUCUCUAUGCUUCUGUCAUC	UGUGCCAGGAGCAUAGAGAGA	Cleavage
spe-miR156-2-3p	Sopen09g033110.1	2.5	-1.0	1	21	200	220	GCUCUCUAUGCUUCUGUCAUC	GCUUGCAGGAGCGUAGAGAGC	Cleavage
spe-miR156-2-3p	Sopen12g002130.1	3.0	-1.0	1	21	219	239	GCUCUCUAUGCUUCUGUCAUC	GAUGGUAGAAGCAAAGAGGGC	Cleavage
spe-miR156-2-3p	Sopen01g025830.1	3.0	-1.0	1	21	1117	1137	GCUCUCUAUGCUUCUGUCAUC	GGUGACAGAGGUGUGGAGGGU	Cleavage
spe-miR156-2-3p	Sopen05g028940.1	3.0	-1.0	1	21	184	204	GCUCUCUAUGCUUCUGUCAUC	GCUGAUGGAAGUGUAGAGAGG	Cleavage
spe-miR156-2-3p	Sopen05g028940.2	3.0	-1.0	1	21	1381	1401	GCUCUCUAUGCUUCUGUCAUC	GCUGAUGGAAGUGUAGAGAGG	Cleavage
spe-miR156-2-3p	Sopen12g022690.1	3.0	-1.0	1	21	1597	1617	GCUCUCUAUGCUUCUGUCAUC	GCUGAUGGGAGUAUAGAGAGG	Cleavage
spe-miR156-2-3p	Sopen05g031120.1	3.0	-1.0	1	21	2205	2225	GCUCUCUAUGCUUCUGUCAUC	GUUGACGGAAGCAGAGGGAGU	Cleavage
spe-miR156-2-3p	Sopen01g051890.1	3.0	-1.0	1	21	442	462	GCUCUCUAUGCUUCUGUCAUC	UCUAACAGAGGCAGAGAGAGC	Cleavage
spe-miR156-2-5p	Sopen05g010900.1	1.5	-1.0	1	21	1118	1138	UUGACAGAAGAUAGAGAGCAC	GUGCUCUCUCUCUUCUGUCAA	Cleavage
spe-miR156-2-5p	Sopen10g029320.1	1.5	-1.0	1	21	764	784	UUGACAGAAGAUAGAGAGCAC	GUGCUCUCUCUCUUCUGUCAA	Cleavage
spe-miR156-2-5p	Sopen04g017460.1	1.5	-1.0	1	21	791	811	UUGACAGAAGAUAGAGAGCAC	GUGCUCUCUCUCUUCUGUCAA	Cleavage
spe-miR156-2-5p	Sopen11g001610.2	1.5	-1.0	1	21	177	197	UUGACAGAAGAUAGAGAGCAC	CAGCUUUUUAUCUUCUGUUAA	Cleavage
spe-miR156-2-5p	Sopen11g001610.1	1.5	-1.0	1	21	177	197	UUGACAGAAGAUAGAGAGCAC	CAGCUUUUUAUCUUCUGUUAA	Cleavage
spe-miR156-2-5p	Sopen05g006830.1	2.0	-1.0	1	21	1241	1261	UUGACAGAAGAUAGAGAGCAC	GUGCUCUCUCUCUUCUGUCAG	Cleavage
spe-miR156-2-5p	Sopen02g019370.1	2.0	-1.0	1	21	367	387	UUGACAGAAGAUAGAGAGCAC	UUGCUCUCUGUCUUCUGUUAC	Cleavage
spe-miR156-2-5p	Sopen01g049090.1	2.0	-1.0	1	21	495	515	UUGACAGAAGAUAGAGAGCAC	UGGCUCUUCAUCUUCUGUCAA	Cleavage
spe-miR156-2-5p	Sopen12g018830.1	2.5	-1.0	1	21	971	991	UUGACAGAAGAUAGAGAGCAC	GUGCUCUCUCUCUUCUGUCAU	Cleavage
spe-miR156-2-5p	Sopen05g011450.1	2.5	-1.0	1	21	656	676	UUGACAGAAGAUAGAGAGCAC	GUGCUCUCUCUCUUCUGUCAU	Cleavage
spe-miR156-2-5p	Sopen03g033930.1	2.5	-1.0	1	21	1157	1177	UUGACAGAAGAUAGAGAGCAC	AUGCUCUCUCUCUUCUGUCAU	Cleavage
spe-miR156-2-5p	Sopen01g053840.1	3.0	-1.0	1	21	1089	1109	UUGACAGAAGAUAGAGAGCAC	GGAAUUUCUAUCUUUUGUCAA	Cleavage
spe-miR156-2-5p	Sopen07g031690.1	3.0	-1.0	1	21	1270	1290	UUGACAGAAGAUAGAGAGCAC	CCUUUCUCUGUUUUCUGUCAG	Cleavage
spe-miR156-2-5p	Sopen03g021270.1	3.0	-1.0	1	21	1155	1175	UUGACAGAAGAUAGAGAGCAC	AAGUUCUCUUUCUUUUGUUAA	Cleavage
spe-miR156-2-5p	Sopen08g008590.1	3.0	-1.0	1	21	922	942	UUGACAGAAGAUAGAGAGCAC	AAGUUCUCUUUCUUUUGUUAA	Cleavage
spe-miR156-2-5p	Sopen04g017690.1	3.0	-1.0	1	21	703	723	UUGACAGAAGAUAGAGAGCAC	AAGUUCUCUUUCUUUUGUUAA	Cleavage
spe-miR156-2-5p	Sopen03g038230.1	3.0	-1.0	1	21	2	22	UUGACAGAAGAUAGAGAGCAC	UGGGUUUUUAUCUUCUGUUAG	Cleavage
spe-miR156-3-3p	Sopen05g023480.1	3.0	-1.0	1	21	346	366	GCUCUUUAUUCUUCUGUCAUC	AGCGAAAGAAGAGUAAAGGGC	Cleavage
spe-miR156-3-3p	Sopen07g024410.1	2.5	-1.0	1	21	768	788	GCUCUUUAUUCUUCUGUCAUC	UUUGACUGAAGAAGAAAGAGC	Cleavage
spe-miR156-3-3p	Sopen10g032270.1	3.0	-1.0	1	21	2191	2211	GCUCUUUAUUCUUCUGUCAUC	GAUGACAUGAGAGUAGAGAGU	Cleavage
spe-miR156-3-3p	Sopen07g009400.1	3.0	-1.0	1	21	398	418	GCUCUUUAUUCUUCUGUCAUC	CAUGGUGGAGGAGUAAAGAGU	Cleavage
spe-miR156-3-3p	Sopen01g038560.1	3.0	-1.0	1	21	168	188	GCUCUUUAUUCUUCUGUCAUC	AGUGACAGAAGGAUGUGGAGC	Cleavage
spe-miR156-3-3p	Sopen01g038530.1	3.0	-1.0	1	21	1087	1107	GCUCUUUAUUCUUCUGUCAUC	UCAGCCGGAAGAAUGAAGAGC	Cleavage
spe-miR156-3-5p	Sopen05g010900.1	1.5	-1.0	1	21	1118	1138	UUGACAGAAGAUAGAGAGCAC	GUGCUCUCUCUCUUCUGUCAA	Cleavage
spe-miR156-3-5p	Sopen10g029320.1	1.5	-1.0	1	21	764	784	UUGACAGAAGAUAGAGAGCAC	GUGCUCUCUCUCUUCUGUCAA	Cleavage
spe-miR156-3-5p	Sopen04g017460.1	1.5	-1.0	1	21	791	811	UUGACAGAAGAUAGAGAGCAC	GUGCUCUCUCUCUUCUGUCAA	Cleavage
spe-miR156-3-5p	Sopen11g001610.2	1.5	-1.0	1	21	177	197	UUGACAGAAGAUAGAGAGCAC	CAGCUUUUUAUCUUCUGUUAA	Cleavage
spe-miR156-3-5p	Sopen11g001610.1	1.5	-1.0	1	21	177	197	UUGACAGAAGAUAGAGAGCAC	CAGCUUUUUAUCUUCUGUUAA	Cleavage
spe-miR156-3-5p	Sopen05g006830.1	2.0	-1.0	1	21	1241	1261	UUGACAGAAGAUAGAGAGCAC	GUGCUCUCUCUCUUCUGUCAG	Cleavage
spe-miR156-3-5p	Sopen02g019370.1	2.0	-1.0	1	21	367	387	UUGACAGAAGAUAGAGAGCAC	UUGCUCUCUGUCUUCUGUUAC	Cleavage
spe-miR156-3-5p	Sopen01g049090.1	2.0	-1.0	1	21	495	515	UUGACAGAAGAUAGAGAGCAC	UGGCUCUUCAUCUUCUGUCAA	Cleavage
spe-miR156-3-5p	Sopen12g018830.1	2.5	-1.0	1	21	971	991	UUGACAGAAGAUAGAGAGCAC	GUGCUCUCUCUCUUCUGUCAU	Cleavage
spe-miR156-3-5p	Sopen05g011450.1	2.5	-1.0	1	21	656	676	UUGACAGAAGAUAGAGAGCAC	GUGCUCUCUCUCUUCUGUCAU	Cleavage
spe-miR156-3-5p	Sopen03g033930.1	2.5	-1.0	1	21	1157	1177	UUGACAGAAGAUAGAGAGCAC	AUGCUCUCUCUCUUCUGUCAU	Cleavage
spe-miR156-3-5p	Sopen01g053840.1	3.0	-1.0	1	21	1089	1109	UUGACAGAAGAUAGAGAGCAC	GGAAUUUCUAUCUUUUGUCAA	Cleavage
spe-miR156-3-5p	Sopen07g031690.1	3.0	-1.0	1	21	1270	1290	UUGACAGAAGAUAGAGAGCAC	CCUUUCUCUGUUUUCUGUCAG	Cleavage
spe-miR156-3-5p	Sopen03g021270.1	3.0	-1.0	1	21	1155	1175	UUGACAGAAGAUAGAGAGCAC	AAGUUCUCUUUCUUUUGUUAA	Cleavage
spe-miR156-3-5p	Sopen08g008590.1	3.0	-1.0	1	21	922	942	UUGACAGAAGAUAGAGAGCAC	AAGUUCUCUUUCUUUUGUUAA	Cleavage
spe-miR156-3-5p	Sopen04g017690.1	3.0	-1.0	1	21	703	723	UUGACAGAAGAUAGAGAGCAC	AAGUUCUCUUUCUUUUGUUAA	Cleavage
spe-miR156-3-5p	Sopen03g038230.1	3.0	-1.0	1	21	2	22	UUGACAGAAGAUAGAGAGCAC	UGGGUUUUUAUCUUCUGUUAG	Cleavage
spe-miR156-4-3p	Sopen05g023480.1	3.0	-1.0	1	20	347	366	GCUCUUUAUUCUUCUGUCAU	GCGAAAGAAGAGUAAAGGGC	Cleavage
spe-miR156-4-3p	Sopen07g024410.1	2.5	-1.0	1	20	769	788	GCUCUUUAUUCUUCUGUCAU	UUGACUGAAGAAGAAAGAGC	Cleavage
spe-miR156-4-3p	Sopen07g009400.1	3.0	-1.0	1	20	399	418	GCUCUUUAUUCUUCUGUCAU	AUGGUGGAGGAGUAAAGAGU	Cleavage
spe-miR156-4-3p	Sopen10g032270.1	3.0	-1.0	1	20	2192	2211	GCUCUUUAUUCUUCUGUCAU	AUGACAUGAGAGUAGAGAGU	Cleavage
spe-miR156-4-3p	Sopen01g038560.1	3.0	-1.0	1	20	169	188	GCUCUUUAUUCUUCUGUCAU	GUGACAGAAGGAUGUGGAGC	Cleavage
spe-miR156-4-3p	Sopen01g038530.1	3.0	-1.0	1	20	1088	1107	GCUCUUUAUUCUUCUGUCAU	CAGCCGGAAGAAUGAAGAGC	Cleavage
spe-miR156-4-5p	Sopen05g010900.1	1.5	-1.0	1	21	1118	1138	UUGACAGAAGAUAGAGAGCAC	GUGCUCUCUCUCUUCUGUCAA	Cleavage
spe-miR156-4-5p	Sopen10g029320.1	1.5	-1.0	1	21	764	784	UUGACAGAAGAUAGAGAGCAC	GUGCUCUCUCUCUUCUGUCAA	Cleavage
spe-miR156-4-5p	Sopen04g017460.1	1.5	-1.0	1	21	791	811	UUGACAGAAGAUAGAGAGCAC	GUGCUCUCUCUCUUCUGUCAA	Cleavage
spe-miR156-4-5p	Sopen11g001610.2	1.5	-1.0	1	21	177	197	UUGACAGAAGAUAGAGAGCAC	CAGCUUUUUAUCUUCUGUUAA	Cleavage
spe-miR156-4-5p	Sopen11g001610.1	1.5	-1.0	1	21	177	197	UUGACAGAAGAUAGAGAGCAC	CAGCUUUUUAUCUUCUGUUAA	Cleavage
spe-miR156-4-5p	Sopen05g006830.1	2.0	-1.0	1	21	1241	1261	UUGACAGAAGAUAGAGAGCAC	GUGCUCUCUCUCUUCUGUCAG	Cleavage
spe-miR156-4-5p	Sopen02g019370.1	2.0	-1.0	1	21	367	387	UUGACAGAAGAUAGAGAGCAC	UUGCUCUCUGUCUUCUGUUAC	Cleavage
spe-miR156-4-5p	Sopen01g049090.1	2.0	-1.0	1	21	495	515	UUGACAGAAGAUAGAGAGCAC	UGGCUCUUCAUCUUCUGUCAA	Cleavage
spe-miR156-4-5p	Sopen12g018830.1	2.5	-1.0	1	21	971	991	UUGACAGAAGAUAGAGAGCAC	GUGCUCUCUCUCUUCUGUCAU	Cleavage
spe-miR156-4-5p	Sopen05g011450.1	2.5	-1.0	1	21	656	676	UUGACAGAAGAUAGAGAGCAC	GUGCUCUCUCUCUUCUGUCAU	Cleavage
spe-miR156-4-5p	Sopen03g033930.1	2.5	-1.0	1	21	1157	1177	UUGACAGAAGAUAGAGAGCAC	AUGCUCUCUCUCUUCUGUCAU	Cleavage
spe-miR156-4-5p	Sopen01g053840.1	3.0	-1.0	1	21	1089	1109	UUGACAGAAGAUAGAGAGCAC	GGAAUUUCUAUCUUUUGUCAA	Cleavage
spe-miR156-4-5p	Sopen07g031690.1	3.0	-1.0	1	21	1270	1290	UUGACAGAAGAUAGAGAGCAC	CCUUUCUCUGUUUUCUGUCAG	Cleavage
spe-miR156-4-5p	Sopen03g021270.1	3.0	-1.0	1	21	1155	1175	UUGACAGAAGAUAGAGAGCAC	AAGUUCUCUUUCUUUUGUUAA	Cleavage
spe-miR156-4-5p	Sopen08g008590.1	3.0	-1.0	1	21	922	942	UUGACAGAAGAUAGAGAGCAC	AAGUUCUCUUUCUUUUGUUAA	Cleavage
spe-miR156-4-5p	Sopen04g017690.1	3.0	-1.0	1	21	703	723	UUGACAGAAGAUAGAGAGCAC	AAGUUCUCUUUCUUUUGUUAA	Cleavage
spe-miR156-4-5p	Sopen03g038230.1	3.0	-1.0	1	21	2	22	UUGACAGAAGAUAGAGAGCAC	UGGGUUUUUAUCUUCUGUUAG	Cleavage
spe-miR156-5-3p	Sopen05g023480.1	3.0	-1.0	1	20	347	366	GCUCUUUAUUCUUCUGUCAC	GCGAAAGAAGAGUAAAGGGC	Cleavage
spe-miR156-5-3p	Sopen07g024410.1	2.5	-1.0	1	20	769	788	GCUCUUUAUUCUUCUGUCAC	UUGACUGAAGAAGAAAGAGC	Cleavage
spe-miR156-5-3p	Sopen01g038560.1	3.0	-1.0	1	20	169	188	GCUCUUUAUUCUUCUGUCAC	GUGACAGAAGGAUGUGGAGC	Cleavage
spe-miR156-5-3p	Sopen07g009400.1	3.0	-1.0	1	20	399	418	GCUCUUUAUUCUUCUGUCAC	AUGGUGGAGGAGUAAAGAGU	Cleavage
spe-miR156-5-3p	Sopen01g038530.1	3.0	-1.0	1	20	1088	1107	GCUCUUUAUUCUUCUGUCAC	CAGCCGGAAGAAUGAAGAGC	Cleavage
spe-miR156-5-3p	Sopen10g032270.1	3.0	-1.0	1	20	2192	2211	GCUCUUUAUUCUUCUGUCAC	AUGACAUGAGAGUAGAGAGU	Cleavage
spe-miR156-5-5p	Sopen05g010900.1	1.5	-1.0	1	21	1118	1138	UUGACAGAAGAUAGAGAGCAC	GUGCUCUCUCUCUUCUGUCAA	Cleavage
spe-miR156-5-5p	Sopen10g029320.1	1.5	-1.0	1	21	764	784	UUGACAGAAGAUAGAGAGCAC	GUGCUCUCUCUCUUCUGUCAA	Cleavage
spe-miR156-5-5p	Sopen04g017460.1	1.5	-1.0	1	21	791	811	UUGACAGAAGAUAGAGAGCAC	GUGCUCUCUCUCUUCUGUCAA	Cleavage
spe-miR156-5-5p	Sopen11g001610.2	1.5	-1.0	1	21	177	197	UUGACAGAAGAUAGAGAGCAC	CAGCUUUUUAUCUUCUGUUAA	Cleavage
spe-miR156-5-5p	Sopen11g001610.1	1.5	-1.0	1	21	177	197	UUGACAGAAGAUAGAGAGCAC	CAGCUUUUUAUCUUCUGUUAA	Cleavage
spe-miR156-5-5p	Sopen05g006830.1	2.0	-1.0	1	21	1241	1261	UUGACAGAAGAUAGAGAGCAC	GUGCUCUCUCUCUUCUGUCAG	Cleavage
spe-miR156-5-5p	Sopen02g019370.1	2.0	-1.0	1	21	367	387	UUGACAGAAGAUAGAGAGCAC	UUGCUCUCUGUCUUCUGUUAC	Cleavage
spe-miR156-5-5p	Sopen01g049090.1	2.0	-1.0	1	21	495	515	UUGACAGAAGAUAGAGAGCAC	UGGCUCUUCAUCUUCUGUCAA	Cleavage
spe-miR156-5-5p	Sopen12g018830.1	2.5	-1.0	1	21	971	991	UUGACAGAAGAUAGAGAGCAC	GUGCUCUCUCUCUUCUGUCAU	Cleavage
spe-miR156-5-5p	Sopen05g011450.1	2.5	-1.0	1	21	656	676	UUGACAGAAGAUAGAGAGCAC	GUGCUCUCUCUCUUCUGUCAU	Cleavage
spe-miR156-5-5p	Sopen03g033930.1	2.5	-1.0	1	21	1157	1177	UUGACAGAAGAUAGAGAGCAC	AUGCUCUCUCUCUUCUGUCAU	Cleavage
spe-miR156-5-5p	Sopen01g053840.1	3.0	-1.0	1	21	1089	1109	UUGACAGAAGAUAGAGAGCAC	GGAAUUUCUAUCUUUUGUCAA	Cleavage
spe-miR156-5-5p	Sopen07g031690.1	3.0	-1.0	1	21	1270	1290	UUGACAGAAGAUAGAGAGCAC	CCUUUCUCUGUUUUCUGUCAG	Cleavage
spe-miR156-5-5p	Sopen03g021270.1	3.0	-1.0	1	21	1155	1175	UUGACAGAAGAUAGAGAGCAC	AAGUUCUCUUUCUUUUGUUAA	Cleavage
spe-miR156-5-5p	Sopen08g008590.1	3.0	-1.0	1	21	922	942	UUGACAGAAGAUAGAGAGCAC	AAGUUCUCUUUCUUUUGUUAA	Cleavage
spe-miR156-5-5p	Sopen04g017690.1	3.0	-1.0	1	21	703	723	UUGACAGAAGAUAGAGAGCAC	AAGUUCUCUUUCUUUUGUUAA	Cleavage
spe-miR156-5-5p	Sopen03g038230.1	3.0	-1.0	1	21	2	22	UUGACAGAAGAUAGAGAGCAC	UGGGUUUUUAUCUUCUGUUAG	Cleavage
spe-miR156-6-3p	Sopen10g032270.1	2.5	-1.0	1	22	2190	2211	GCUCUCUAUUCUUCUGUCAUCA	CGAUGACAUGAGAGUAGAGAGU	Cleavage
spe-miR156-6-3p	Sopen01g039110.1	3.0	-1.0	1	22	534	556	GCUCUCUAUUCUUC-UGUCAUCA	UGAUGACAUGGAGAAUAGGGAGC	Cleavage
spe-miR156-6-3p	Sopen05g016520.1	3.0	-1.0	1	22	414	435	GCUCUCUAUUCUUCUGUCAUCA	UGAGGAUAGAGGAAUAGAGGGU	Cleavage
spe-miR156-6-3p	Sopen06g006710.1	3.0	-1.0	1	22	462	483	GCUCUCUAUUCUUCUGUCAUCA	UGUUGCUAGAGGAAUAGAGGGU	Cleavage
spe-miR156-6-3p	Sopen05g025470.1	3.0	-1.0	1	22	18	39	GCUCUCUAUUCUUCUGUCAUCA	UAAUGCUAGAAGAAUGGAGGGU	Cleavage
spe-miR156-6-3p	Sopen01g038560.1	3.0	-1.0	1	22	167	188	GCUCUCUAUUCUUCUGUCAUCA	AAGUGACAGAAGGAUGUGGAGC	Cleavage
spe-miR156-6-3p	Sopen07g005330.1	3.0	-1.0	1	22	921	942	GCUCUCUAUUCUUCUGUCAUCA	AGCUGAUGGAAGUAUAGAGAGU	Translation
spe-miR156-6-3p	Sopen09g018690.1	3.0	-1.0	1	22	34	55	GCUCUCUAUUCUUCUGUCAUCA	UUAAGGAGGAAGAAUAGAGAGC	Cleavage
spe-miR156-6-5p	Sopen05g010900.1	1.5	-1.0	1	21	1118	1138	UUGACAGAAGAUAGAGAGCAC	GUGCUCUCUCUCUUCUGUCAA	Cleavage
spe-miR156-6-5p	Sopen10g029320.1	1.5	-1.0	1	21	764	784	UUGACAGAAGAUAGAGAGCAC	GUGCUCUCUCUCUUCUGUCAA	Cleavage
spe-miR156-6-5p	Sopen04g017460.1	1.5	-1.0	1	21	791	811	UUGACAGAAGAUAGAGAGCAC	GUGCUCUCUCUCUUCUGUCAA	Cleavage
spe-miR156-6-5p	Sopen11g001610.2	1.5	-1.0	1	21	177	197	UUGACAGAAGAUAGAGAGCAC	CAGCUUUUUAUCUUCUGUUAA	Cleavage
spe-miR156-6-5p	Sopen11g001610.1	1.5	-1.0	1	21	177	197	UUGACAGAAGAUAGAGAGCAC	CAGCUUUUUAUCUUCUGUUAA	Cleavage
spe-miR156-6-5p	Sopen05g006830.1	2.0	-1.0	1	21	1241	1261	UUGACAGAAGAUAGAGAGCAC	GUGCUCUCUCUCUUCUGUCAG	Cleavage
spe-miR156-6-5p	Sopen02g019370.1	2.0	-1.0	1	21	367	387	UUGACAGAAGAUAGAGAGCAC	UUGCUCUCUGUCUUCUGUUAC	Cleavage
spe-miR156-6-5p	Sopen01g049090.1	2.0	-1.0	1	21	495	515	UUGACAGAAGAUAGAGAGCAC	UGGCUCUUCAUCUUCUGUCAA	Cleavage
spe-miR156-6-5p	Sopen12g018830.1	2.5	-1.0	1	21	971	991	UUGACAGAAGAUAGAGAGCAC	GUGCUCUCUCUCUUCUGUCAU	Cleavage
spe-miR156-6-5p	Sopen05g011450.1	2.5	-1.0	1	21	656	676	UUGACAGAAGAUAGAGAGCAC	GUGCUCUCUCUCUUCUGUCAU	Cleavage
spe-miR156-6-5p	Sopen03g033930.1	2.5	-1.0	1	21	1157	1177	UUGACAGAAGAUAGAGAGCAC	AUGCUCUCUCUCUUCUGUCAU	Cleavage
spe-miR156-6-5p	Sopen01g053840.1	3.0	-1.0	1	21	1089	1109	UUGACAGAAGAUAGAGAGCAC	GGAAUUUCUAUCUUUUGUCAA	Cleavage
spe-miR156-6-5p	Sopen07g031690.1	3.0	-1.0	1	21	1270	1290	UUGACAGAAGAUAGAGAGCAC	CCUUUCUCUGUUUUCUGUCAG	Cleavage
spe-miR156-6-5p	Sopen03g021270.1	3.0	-1.0	1	21	1155	1175	UUGACAGAAGAUAGAGAGCAC	AAGUUCUCUUUCUUUUGUUAA	Cleavage
spe-miR156-6-5p	Sopen08g008590.1	3.0	-1.0	1	21	922	942	UUGACAGAAGAUAGAGAGCAC	AAGUUCUCUUUCUUUUGUUAA	Cleavage
spe-miR156-6-5p	Sopen04g017690.1	3.0	-1.0	1	21	703	723	UUGACAGAAGAUAGAGAGCAC	AAGUUCUCUUUCUUUUGUUAA	Cleavage
spe-miR156-6-5p	Sopen03g038230.1	3.0	-1.0	1	21	2	22	UUGACAGAAGAUAGAGAGCAC	UGGGUUUUUAUCUUCUGUUAG	Cleavage
spe-miR156-7-3p	Sopen11g023160.1	2.5	-1.0	1	21	397	417	GCUUACUCUCUAUCUGUCACC	AUUGACGGAUGGAGAGUGAGA	Cleavage
spe-miR156-7-3p	Sopen05g023150.1	3.0	-1.0	1	21	153	173	GCUUACUCUCUAUCUGUCACC	AGUGACAUAUAGGGAGAAAGC	Cleavage
spe-miR156-7-3p	Sopen08g008400.1	3.0	-1.0	1	21	336	356	GCUUACUCUCUAUCUGUCACC	AGUGACAUAUAGAGAGAAGGC	Cleavage
spe-miR156-7-3p	Sopen06g026790.1	3.0	-1.0	1	21	4638	4658	GCUUACUCUCUAUCUGUCACC	CCUGGCAGAAAGAGAGUGGGC	Cleavage
spe-miR156-7-5p	Sopen05g006830.1	1.0	-1.0	1	21	1240	1260	UGACAGAAGAGAGUGAGCACA	UGUGCUCUCUCUCUUCUGUCA	Cleavage
spe-miR156-7-5p	Sopen12g018830.1	1.0	-1.0	1	21	970	990	UGACAGAAGAGAGUGAGCACA	UGUGCUCUCUCUCUUCUGUCA	Cleavage
spe-miR156-7-5p	Sopen05g010900.1	1.0	-1.0	1	21	1117	1137	UGACAGAAGAGAGUGAGCACA	CGUGCUCUCUCUCUUCUGUCA	Cleavage
spe-miR156-7-5p	Sopen10g029320.1	1.0	-1.0	1	21	763	783	UGACAGAAGAGAGUGAGCACA	GGUGCUCUCUCUCUUCUGUCA	Cleavage
spe-miR156-7-5p	Sopen04g017460.1	1.0	-1.0	1	21	790	810	UGACAGAAGAGAGUGAGCACA	CGUGCUCUCUCUCUUCUGUCA	Cleavage
spe-miR156-7-5p	Sopen05g011450.1	1.0	-1.0	1	21	655	675	UGACAGAAGAGAGUGAGCACA	CGUGCUCUCUCUCUUCUGUCA	Cleavage
spe-miR156-7-5p	Sopen03g033930.1	1.0	-1.0	1	21	1156	1176	UGACAGAAGAGAGUGAGCACA	AAUGCUCUCUCUCUUCUGUCA	Cleavage
spe-miR156-7-5p	Sopen09g017280.1	2.5	-1.0	1	21	1851	1871	UGACAGAAGAGAGUGAGCACA	UUUGCUCACUUUCAUUUGUCA	Cleavage
spe-miR156-7-5p	Sopen11g017850.1	2.5	-1.0	1	21	172	192	UGACAGAAGAGAGUGAGCACA	UAUGCUCCCUCUCUUGUGUCA	Cleavage
spe-miR156-7-5p	Sopen03g012590.1	2.5	-1.0	1	21	46	66	UGACAGAAGAGAGUGAGCACA	UAUGCUCCCUCUCUUGUGUCA	Cleavage
spe-miR156-7-5p	Sopen07g013960.1	2.5	-1.0	1	21	148	168	UGACAGAAGAGAGUGAGCACA	UAUGCUCCCUCUCUUGUGUCA	Cleavage
spe-miR156-7-5p	Sopen05g024090.1	2.5	-1.0	1	21	445	465	UGACAGAAGAGAGUGAGCACA	UAUGCUCCCUCUCUUGUGUCA	Cleavage
spe-miR156-7-5p	Sopen04g012860.1	3.0	-1.0	1	21	275	295	UGACAGAAGAGAGUGAGCACA	UGGGCUUAUUUUCUUCUGUUA	Cleavage
spe-miR156-7-5p	Sopen09g035820.2	3.0	-1.0	1	21	424	445	UGACAGAAGAGAGU-GAGCACA	CGUGCUCGAUUCUCUUCUGUUA	Cleavage
spe-miR156-7-5p	Sopen09g035820.1	3.0	-1.0	1	21	424	445	UGACAGAAGAGAGU-GAGCACA	CGUGCUCGAUUCUCUUCUGUUA	Cleavage
spe-miR156-7-5p	Sopen04g011710.1	3.0	-1.0	1	21	1715	1735	UGACAGAAGAGAGUGAGCACA	CUUGCUUGCUUUCUUCUGGCA	Cleavage
spe-miR156-7-5p	Sopen09g013010.1	3.0	-1.0	1	21	46	66	UGACAGAAGAGAGUGAGCACA	UAUGUUCCCUCUCUUGUGUCA	Cleavage
spe-miR156-7-5p	Sopen02g019370.1	3.0	-1.0	1	21	366	386	UGACAGAAGAGAGUGAGCACA	CUUGCUCUCUGUCUUCUGUUA	Translation
spe-miR156-7-5p	Sopen03g016770.1	3.0	-1.0	1	21	205	225	UGACAGAAGAGAGUGAGCACA	GAUGCUCCUUCUCUUGUGUCA	Cleavage
spe-miR156-7-5p	Sopen03g036450.2	3.0	-1.0	1	21	2280	2300	UGACAGAAGAGAGUGAGCACA	UAUACUCUCUCUCUUCUGUCU	Cleavage
spe-miR156-8-3p	Sopen01g018660.1	2.5	-1.0	1	22	102	123	GCUCACUUCUCUAUCUGUCACC	GUUGACAGAUGGAGAAGUAAGU	Cleavage
spe-miR156-8-3p	Sopen01g018660.1	3.0	-1.0	1	22	474	495	GCUCACUUCUCUAUCUGUCACC	GUUGACAGAUGGAGAAGUAAGG	Cleavage
spe-miR156-8-3p	Sopen05g015100.1	3.0	-1.0	1	22	1668	1689	GCUCACUUCUCUAUCUGUCACC	GUUGACAGAUGGAGAAGUAAGG	Cleavage
spe-miR156-8-3p	Sopen05g015100.1	3.0	-1.0	1	22	2118	2139	GCUCACUUCUCUAUCUGUCACC	GUUGACAGAUGGAGAAGUAAGG	Cleavage
spe-miR156-8-3p	Sopen05g024620.1	3.0	-1.0	1	22	114	135	GCUCACUUCUCUAUCUGUCACC	GUUGACAGAUGGAGAAGUAAGG	Cleavage
spe-miR156-8-3p	Sopen05g024620.1	3.0	-1.0	1	22	339	360	GCUCACUUCUCUAUCUGUCACC	GUUGACAGAUGGAGAAGUAAGG	Cleavage
spe-miR156-8-3p	Sopen01g018450.1	1.0	-1.0	1	22	726	747	GCUCACUUCUCUAUCUGUCACC	GUUGACAGAUAGAGAAGUGAGG	Cleavage
spe-miR156-8-3p	Sopen05g021610.1	1.0	-1.0	1	22	114	135	GCUCACUUCUCUAUCUGUCACC	GUUGACAGAUAGAGAAGUGAGA	Cleavage
spe-miR156-8-3p	Sopen07g007550.1	1.0	-1.0	1	22	114	135	GCUCACUUCUCUAUCUGUCACC	GUUGACAGAUAGAGAAGUGAGG	Cleavage
spe-miR156-8-3p	Sopen12g012420.1	1.0	-1.0	1	22	108	129	GCUCACUUCUCUAUCUGUCACC	UUUGACAGAUAGAGAAGUGAGG	Cleavage
spe-miR156-8-3p	Sopen03g011830.1	1.0	-1.0	1	22	114	135	GCUCACUUCUCUAUCUGUCACC	AUUGACAGAUAGAGAAGUGAGG	Cleavage
spe-miR156-8-3p	Sopen01g009890.1	1.5	-1.0	1	22	111	132	GCUCACUUCUCUAUCUGUCACC	GUUGACAGAUGGAGAAGUGAGA	Cleavage
spe-miR156-8-3p	Sopen02g005260.1	1.5	-1.0	1	22	1896	1917	GCUCACUUCUCUAUCUGUCACC	GUUGACAGAUGGAGAAGUGAGG	Cleavage
spe-miR156-8-3p	Sopen01g026210.1	1.5	-1.0	1	22	114	135	GCUCACUUCUCUAUCUGUCACC	GUUGACGGAUAGAGAAGUGAGA	Cleavage
spe-miR156-8-3p	Sopen07g013640.1	1.5	-1.0	1	22	1584	1605	GCUCACUUCUCUAUCUGUCACC	GUUGACAGAUGGAGAAGUGAGG	Cleavage
spe-miR156-8-3p	Sopen04g014930.1	1.5	-1.0	1	22	114	135	GCUCACUUCUCUAUCUGUCACC	GUUGACGGAUAGAGAAGUGAGA	Cleavage
spe-miR156-8-3p	Sopen01g026620.1	1.5	-1.0	1	22	114	135	GCUCACUUCUCUAUCUGUCACC	GUUGACAGAUGGAGAAGUGAGG	Cleavage
spe-miR156-8-3p	Sopen04g017490.1	1.5	-1.0	1	22	114	135	GCUCACUUCUCUAUCUGUCACC	GCUGACAGAUGGAGAAGUGAGA	Cleavage
spe-miR156-8-3p	Sopen04g018070.1	1.5	-1.0	1	22	27	48	GCUCACUUCUCUAUCUGUCACC	GUUGACAGAUGGAGAAGUGAGG	Cleavage
spe-miR156-8-3p	Sopen11g015420.1	1.5	-1.0	1	22	498	519	GCUCACUUCUCUAUCUGUCACC	GUUGACAGAUGGAGAAGUGAGG	Cleavage
spe-miR156-8-3p	Sopen10g007760.1	1.5	-1.0	1	22	114	135	GCUCACUUCUCUAUCUGUCACC	GUUGACAGAUGGAGAAGUGAGG	Cleavage
spe-miR156-8-3p	Sopen05g012810.1	1.5	-1.0	1	22	114	135	GCUCACUUCUCUAUCUGUCACC	GUUGAUAGAUAGAGAAGUGAGG	Cleavage
spe-miR156-8-3p	Sopen10g015900.1	1.5	-1.0	1	22	21	42	GCUCACUUCUCUAUCUGUCACC	GUUGACAGAUGGAGAAGUGAGG	Cleavage
spe-miR156-8-3p	Sopen01g019370.1	1.5	-1.0	1	22	114	135	GCUCACUUCUCUAUCUGUCACC	GUUGACAGAUGGAGAAGUGAGG	Cleavage
spe-miR156-8-3p	Sopen03g017480.1	1.5	-1.0	1	22	192	213	GCUCACUUCUCUAUCUGUCACC	GUUGACAGAUGGAGAAGUGAGG	Cleavage
spe-miR156-8-3p	Sopen10g021890.1	1.5	-1.0	1	22	159	180	GCUCACUUCUCUAUCUGUCACC	GUUGACAGAUGGAGAAGUGAGG	Cleavage
spe-miR156-8-3p	Sopen11g022550.1	1.5	-1.0	1	22	114	135	GCUCACUUCUCUAUCUGUCACC	GUUGACAGAUGGAGAAGUGAGG	Cleavage
spe-miR156-8-3p	Sopen07g021080.1	1.5	-1.0	1	22	150	171	GCUCACUUCUCUAUCUGUCACC	GUUGACAGAUGGAGAAGUGAGG	Cleavage
spe-miR156-8-3p	Sopen03g016910.1	1.5	-1.0	1	22	114	135	GCUCACUUCUCUAUCUGUCACC	GUUGACAGAUGGAGAAGUGAGG	Cleavage
spe-miR156-8-3p	Sopen01g025760.1	1.5	-1.0	1	22	27	48	GCUCACUUCUCUAUCUGUCACC	GUUGACAGAUGGAGAAGUGAGG	Cleavage
spe-miR156-8-3p	Sopen08g007980.1	1.5	-1.0	1	22	114	135	GCUCACUUCUCUAUCUGUCACC	GUUGACAGAUGGAGAAGUGAGG	Cleavage
spe-miR156-8-3p	Sopen10g018420.1	1.5	-1.0	1	22	114	135	GCUCACUUCUCUAUCUGUCACC	GUUGACAGAUGGAGAAGUGAGG	Cleavage
spe-miR156-8-3p	Sopen04g016790.1	1.5	-1.0	1	22	243	264	GCUCACUUCUCUAUCUGUCACC	GUUGACGGAUAGAGAAGUGAGA	Cleavage
spe-miR156-8-3p	Sopen09g013220.1	1.5	-1.0	1	22	1122	1143	GCUCACUUCUCUAUCUGUCACC	AUUGACGGAUAGAGAAGUGAGA	Cleavage
spe-miR156-8-3p	Sopen06g010360.1	1.5	-1.0	1	22	96	117	GCUCACUUCUCUAUCUGUCACC	CUUGACAGAUGGAGAAGUGAGA	Cleavage
spe-miR156-8-3p	Sopen05g017830.1	2.0	-1.0	1	22	744	765	GCUCACUUCUCUAUCUGUCACC	GUUGACGGAUGGAGAAGUGAGA	Cleavage
spe-miR156-8-3p	Sopen12g014150.1	2.0	-1.0	1	22	735	756	GCUCACUUCUCUAUCUGUCACC	GUUGACGGAUGGAGAAGUGAGA	Cleavage
spe-miR156-8-3p	Sopen10g026080.1	2.0	-1.0	1	22	1650	1671	GCUCACUUCUCUAUCUGUCACC	GUUGACGGAUGGAGAAGUGAGA	Cleavage
spe-miR156-8-3p	Sopen01g022420.1	2.0	-1.0	1	22	102	123	GCUCACUUCUCUAUCUGUCACC	GUUGACGGAUGGAGAAGUGAGA	Cleavage
spe-miR156-8-3p	Sopen07g010090.1	2.0	-1.0	1	22	114	135	GCUCACUUCUCUAUCUGUCACC	GUUGACGGAUGGAGAAGUGAGA	Cleavage
spe-miR156-8-3p	Sopen12g011820.1	2.0	-1.0	1	22	48	69	GCUCACUUCUCUAUCUGUCACC	GUUGACGGAUGGAGAAGUGAGA	Cleavage
spe-miR156-8-3p	Sopen04g019970.1	2.0	-1.0	1	22	114	135	GCUCACUUCUCUAUCUGUCACC	GUUGACGGAUGGAGAAGUGAGA	Cleavage
spe-miR156-8-3p	Sopen02g001170.1	2.0	-1.0	1	22	1188	1209	GCUCACUUCUCUAUCUGUCACC	GUUGACGGAUGGAGAAGUGAGG	Cleavage
spe-miR156-8-3p	Sopen01g017270.1	2.0	-1.0	1	22	114	135	GCUCACUUCUCUAUCUGUCACC	GUUGACGGAUGGAGAAGUGAGA	Cleavage
spe-miR156-8-3p	Sopen03g020600.1	2.0	-1.0	1	22	114	135	GCUCACUUCUCUAUCUGUCACC	GUUGACGGAUGGAGAAGUGAGA	Cleavage
spe-miR156-8-3p	Sopen09g017650.1	2.0	-1.0	1	22	219	240	GCUCACUUCUCUAUCUGUCACC	GUUGACGGAUGGAGAAGUGAGA	Cleavage
spe-miR156-8-3p	Sopen08g016940.1	2.0	-1.0	1	22	114	135	GCUCACUUCUCUAUCUGUCACC	GUUGACGGAUGGAGAAGUGAGA	Cleavage
spe-miR156-8-3p	Sopen03g019520.1	2.0	-1.0	1	22	114	135	GCUCACUUCUCUAUCUGUCACC	GUUGGCAGAUGGAGAAGUGAGG	Cleavage
spe-miR156-8-3p	Sopen07g018880.1	2.0	-1.0	1	22	4947	4968	GCUCACUUCUCUAUCUGUCACC	AUUGACGGAUGGAGAAGUGAGA	Cleavage
spe-miR156-8-3p	Sopen04g013680.1	2.0	-1.0	1	22	111	132	GCUCACUUCUCUAUCUGUCACC	AUUGACGGAUGGAGAAGUGAGA	Cleavage
spe-miR156-8-3p	Sopen03g016380.1	2.0	-1.0	1	22	114	135	GCUCACUUCUCUAUCUGUCACC	GUUGACGGAUGGAGAAGUGAGA	Cleavage
spe-miR156-8-3p	Sopen04g014110.1	2.0	-1.0	1	22	114	135	GCUCACUUCUCUAUCUGUCACC	AUUGACGGAUGGAGAAGUGAGA	Cleavage
spe-miR156-8-3p	Sopen09g020350.1	2.0	-1.0	1	22	108	129	GCUCACUUCUCUAUCUGUCACC	GUUGACAGAUGGAGAAGUCAGC	Cleavage
spe-miR156-8-3p	Sopen03g012430.1	2.0	-1.0	1	22	438	459	GCUCACUUCUCUAUCUGUCACC	AUUGACGGAUGGAGAAGUGAGA	Cleavage
spe-miR156-8-3p	Sopen07g013370.1	2.0	-1.0	1	22	753	774	GCUCACUUCUCUAUCUGUCACC	AUUGACGGAUGGAGAAGUGAGA	Cleavage
spe-miR156-8-3p	Sopen05g013320.1	2.0	-1.0	1	22	114	135	GCUCACUUCUCUAUCUGUCACC	AUUGACGGAUGGAGAAGUGAGA	Cleavage
spe-miR156-8-3p	Sopen12g013480.1	2.0	-1.0	1	22	114	135	GCUCACUUCUCUAUCUGUCACC	AUUGACGGAUGGAGAAGUGAGA	Cleavage
spe-miR156-8-3p	Sopen05g023590.1	2.0	-1.0	1	22	114	135	GCUCACUUCUCUAUCUGUCACC	GUUGAAAGAUAGAGAAGUGAGG	Cleavage
spe-miR156-8-3p	Sopen05g034390.1	2.0	-1.0	1	22	1017	1038	GCUCACUUCUCUAUCUGUCACC	AAGGAUAGAUAGAGGAGUGAGG	Cleavage
spe-miR156-8-3p	Sopen06g008810.1	2.5	-1.0	1	22	1071	1092	GCUCACUUCUCUAUCUGUCACC	GUUGACAGAUAGAGAAGUCAGG	Cleavage
spe-miR156-8-3p	Sopen03g016590.1	2.5	-1.0	1	22	114	135	GCUCACUUCUCUAUCUGUCACC	GUUGACAGAUAGUGAAGUGAGG	Translation
spe-miR156-8-3p	Sopen04g014360.1	2.5	-1.0	1	22	114	135	GCUCACUUCUCUAUCUGUCACC	GUUGAUGGAUGGAGAAGUGAGA	Cleavage
spe-miR156-8-3p	Sopen05g016290.1	2.5	-1.0	1	22	114	135	GCUCACUUCUCUAUCUGUCACC	GUUGACGGGUGGAGAAGUGAGA	Cleavage
spe-miR156-8-3p	Sopen11g017650.1	2.5	-1.0	1	22	114	135	GCUCACUUCUCUAUCUGUCACC	GUUGAUGGAUGGAGAAGUGAGA	Cleavage
spe-miR156-8-3p	Sopen06g007370.1	2.5	-1.0	1	22	99	120	GCUCACUUCUCUAUCUGUCACC	GUUGACAGAUAGAGAAGUUAGA	Cleavage
spe-miR156-8-3p	Sopen10g013250.1	2.5	-1.0	1	22	687	708	GCUCACUUCUCUAUCUGUCACC	GUUGACGGAUGGAGAAGUAAGC	Cleavage
spe-miR156-8-3p	Sopen04g010720.1	2.5	-1.0	1	22	2742	2763	GCUCACUUCUCUAUCUGUCACC	GUUGACAAAUGGAGAAGUGAGG	Cleavage
spe-miR156-8-3p	Sopen12g011810.1	2.5	-1.0	1	22	75	96	GCUCACUUCUCUAUCUGUCACC	GUUGACCGAUGGAGAAGUGAGA	Cleavage
spe-miR156-8-3p	Sopen09g015080.1	2.5	-1.0	1	22	27	48	GCUCACUUCUCUAUCUGUCACC	GUUGACCGAUGGAGAAGUGAGG	Cleavage
spe-miR156-8-3p	Sopen09g014870.1	2.5	-1.0	1	22	255	276	GCUCACUUCUCUAUCUGUCACC	GUUGACCGAUGGAGAAGUGAGG	Cleavage
spe-miR156-8-3p	Sopen08g007210.1	2.5	-1.0	1	22	114	135	GCUCACUUCUCUAUCUGUCACC	GUUCACAGAUGGAGAAGUGAGG	Cleavage
spe-miR156-8-3p	Sopen02g004230.1	2.5	-1.0	1	22	114	135	GCUCACUUCUCUAUCUGUCACC	AUUGACAUAUGGAGAAGUGAGG	Cleavage
spe-miR156-8-3p	Sopen09g014050.1	2.5	-1.0	1	22	114	135	GCUCACUUCUCUAUCUGUCACC	AUUGACUGAUGGAGAAGUGAGA	Cleavage
spe-miR156-8-3p	Sopen03g012270.1	3.0	-1.0	1	22	114	135	GCUCACUUCUCUAUCUGUCACC	GUUGACAGAUGGAGAAGUGAUG	Cleavage
spe-miR156-8-3p	Sopen11g017930.1	3.0	-1.0	1	22	111	132	GCUCACUUCUCUAUCUGUCACC	GUUGACAGAUGGAGAAGUGAUA	Cleavage
spe-miR156-8-3p	Sopen07g015170.1	3.0	-1.0	1	22	102	123	GCUCACUUCUCUAUCUGUCACC	AGUGACAGAUGGUGAAGUGAGG	Translation
spe-miR156-8-3p	Sopen09g014030.1	3.0	-1.0	1	22	6333	6354	GCUCACUUCUCUAUCUGUCACC	GUUGACAGAUGGAGAAGAGAGA	Cleavage
spe-miR156-8-3p	Sopen10g014570.1	3.0	-1.0	1	22	2269	2290	GCUCACUUCUCUAUCUGUCACC	GUUGACAGAUGGAGAAGUAAGG	Cleavage
spe-miR156-8-3p	Sopen09g019120.1	3.0	-1.0	1	22	312	333	GCUCACUUCUCUAUCUGUCACC	GUUGACAGAUGGUGAAGUGAGG	Translation
spe-miR156-8-3p	Sopen09g017190.1	3.0	-1.0	1	22	114	135	GCUCACUUCUCUAUCUGUCACC	GUUGACAGAUGGAGAAAUGAGG	Cleavage
spe-miR156-8-3p	Sopen04g018110.1	3.0	-1.0	1	22	2151	2172	GCUCACUUCUCUAUCUGUCACC	GUUGACAGAUGGAGAAGUAAGG	Cleavage
spe-miR156-8-3p	Sopen09g009280.1	3.0	-1.0	1	22	177	198	GCUCACUUCUCUAUCUGUCACC	GUUGACAGAUGGAGCAGUGAGA	Cleavage
spe-miR156-8-3p	Sopen08g008920.1	3.0	-1.0	1	22	2172	2193	GCUCACUUCUCUAUCUGUCACC	GUUGACAGAUGGAGAAGUAAGG	Cleavage
spe-miR156-8-3p	Sopen02g005700.1	3.0	-1.0	1	22	114	135	GCUCACUUCUCUAUCUGUCACC	GUUGACAGAUGGUGAAGUGAGG	Translation
spe-miR156-8-3p	Sopen09g012530.1	3.0	-1.0	1	22	426	447	GCUCACUUCUCUAUCUGUCACC	GUUGACAGAUGGAGAAGUAAGG	Cleavage
spe-miR156-8-3p	Sopen01g020550.1	3.0	-1.0	1	22	27	48	GCUCACUUCUCUAUCUGUCACC	GUUGACAGAUGGCGAAGUGAGG	Translation
spe-miR156-8-3p	Sopen03g020680.1	3.0	-1.0	1	22	27	48	GCUCACUUCUCUAUCUGUCACC	GUUGACAGAAGGAGAAGUGAGG	Cleavage
spe-miR156-8-3p	Sopen10g008980.1	3.0	-1.0	1	22	114	135	GCUCACUUCUCUAUCUGUCACC	GUUGACAGAUGGUGAAGUGAGG	Translation
spe-miR156-8-3p	Sopen11g017850.1	3.0	-1.0	1	22	696	717	GCUCACUUCUCUAUCUGUCACC	GUUGACAGAUGGAGCAGUGAGG	Cleavage
spe-miR156-8-3p	Sopen05g015280.1	3.0	-1.0	1	22	114	135	GCUCACUUCUCUAUCUGUCACC	GUUGACGGAUAAAGAAGUGAGA	Translation
spe-miR156-8-3p	Sopen02g004810.1	3.0	-1.0	1	22	105	126	GCUCACUUCUCUAUCUGUCACC	GUUGACAGAUGGUGAAGUGAGG	Translation
spe-miR156-8-3p	Sopen07g012120.1	3.0	-1.0	1	22	798	819	GCUCACUUCUCUAUCUGUCACC	GUUGACAGAUGGAGAAGUAAGG	Cleavage
spe-miR156-8-3p	Sopen06g010580.1	3.0	-1.0	1	22	114	135	GCUCACUUCUCUAUCUGUCACC	GUUGACAGAUGGAGAAGUAAGG	Cleavage
spe-miR156-8-3p	Sopen12g008980.1	3.0	-1.0	1	22	114	135	GCUCACUUCUCUAUCUGUCACC	GUUGACAGAUGGUGAAGUGAGG	Translation
spe-miR156-8-3p	Sopen01g018670.1	3.0	-1.0	1	22	102	123	GCUCACUUCUCUAUCUGUCACC	GUUGACAGAUGGAGAAGUAAGG	Cleavage
spe-miR156-8-3p	Sopen01g017980.1	3.0	-1.0	1	22	114	135	GCUCACUUCUCUAUCUGUCACC	GUUGACAGAUGGAGAAAUGAGA	Cleavage
spe-miR156-8-3p	Sopen04g014410.1	3.0	-1.0	1	22	114	135	GCUCACUUCUCUAUCUGUCACC	GUUGACAGAUGGAGAAGUGUGG	Cleavage
spe-miR156-8-3p	Sopen06g013360.1	3.0	-1.0	1	22	102	123	GCUCACUUCUCUAUCUGUCACC	GUUGACAGAUGGAGAAGUUAGA	Cleavage
spe-miR156-8-3p	Sopen09g015900.1	3.0	-1.0	1	22	114	135	GCUCACUUCUCUAUCUGUCACC	GUUGACAGAUGGAGAAGUAAGG	Cleavage
spe-miR156-8-3p	Sopen05g023180.1	3.0	-1.0	1	22	114	135	GCUCACUUCUCUAUCUGUCACC	GUUGACAGAUGGUGAAGUGAGG	Translation
spe-miR156-8-3p	Sopen11g022380.1	3.0	-1.0	1	22	114	135	GCUCACUUCUCUAUCUGUCACC	GUUGACAGAUGGAGAAGAGAGG	Cleavage
spe-miR156-8-3p	Sopen06g013370.1	3.0	-1.0	1	22	102	123	GCUCACUUCUCUAUCUGUCACC	GUUGACAGAUGGAGAAGUUAGA	Cleavage
spe-miR156-8-3p	Sopen08g013910.1	3.0	-1.0	1	22	1287	1308	GCUCACUUCUCUAUCUGUCACC	AUUGACAGAUGGUGAAGUGAGG	Translation
spe-miR156-8-3p	Sopen01g049520.1	3.0	-1.0	1	22	160	181	GCUCACUUCUCUAUCUGUCACC	CCUGACAGAUUGGGAAGUGAGA	Cleavage
spe-miR156-8-3p	Sopen09g010440.1	3.0	-1.0	1	22	114	135	GCUCACUUCUCUAUCUGUCACC	AUUGACAGAUGGAGAAGUAAGA	Cleavage
spe-miR156-8-3p	Sopen09g014390.1	3.0	-1.0	1	22	114	135	GCUCACUUCUCUAUCUGUCACC	AUUGACAGAUGGUGAAGUGAGA	Translation
spe-miR156-8-3p	Sopen09g015680.1	3.0	-1.0	1	22	114	135	GCUCACUUCUCUAUCUGUCACC	AUUGACAGAUGGAGAAGUAAGG	Cleavage
spe-miR156-8-3p	Sopen08g007070.1	3.0	-1.0	1	22	1764	1785	GCUCACUUCUCUAUCUGUCACC	GUUGAAGGAUGGAGAAGUGAGA	Cleavage
spe-miR156-8-3p	Sopen07g024020.1	3.0	-1.0	1	22	672	693	GCUCACUUCUCUAUCUGUCACC	UGUGUUAGUUAGAGAAGUGAGU	Cleavage
spe-miR156-8-3p	Sopen11g017500.1	3.0	-1.0	1	22	111	132	GCUCACUUCUCUAUCUGUCACC	GUUAACGGAUGGAGAAGUGAGA	Cleavage
spe-miR156-8-3p	Sopen11g015430.1	3.0	-1.0	1	22	21	42	GCUCACUUCUCUAUCUGUCACC	GAUGACGAAUGGAGAAGUGAGG	Cleavage
spe-miR156-8-3p	Sopen12g014680.1	3.0	-1.0	1	22	114	135	GCUCACUUCUCUAUCUGUCACC	GUUCACGGAUGGAGAAGUGAGA	Cleavage
spe-miR156-8-3p	Sopen08g013250.1	3.0	-1.0	1	22	114	135	GCUCACUUCUCUAUCUGUCACC	GUUAACGGAUGGAGAAGUGAGG	Cleavage
spe-miR156-8-3p	Sopen01g014190.1	3.0	-1.0	1	22	108	129	GCUCACUUCUCUAUCUGUCACC	AUUGACGAAUGGAGAAGUGAGA	Cleavage
spe-miR156-8-3p	Sopen05g032860.1	3.0	-1.0	1	22	536	557	GCUCACUUCUCUAUCUGUCACC	AGAGACAGGUAGAGCGGUGGGC	Cleavage
spe-miR156-8-5p	Sopen05g006830.1	1.0	-1.0	1	21	1240	1260	UGACAGAAGAGAGUGAGCACA	UGUGCUCUCUCUCUUCUGUCA	Cleavage
spe-miR156-8-5p	Sopen12g018830.1	1.0	-1.0	1	21	970	990	UGACAGAAGAGAGUGAGCACA	UGUGCUCUCUCUCUUCUGUCA	Cleavage
spe-miR156-8-5p	Sopen05g010900.1	1.0	-1.0	1	21	1117	1137	UGACAGAAGAGAGUGAGCACA	CGUGCUCUCUCUCUUCUGUCA	Cleavage
spe-miR156-8-5p	Sopen10g029320.1	1.0	-1.0	1	21	763	783	UGACAGAAGAGAGUGAGCACA	GGUGCUCUCUCUCUUCUGUCA	Cleavage
spe-miR156-8-5p	Sopen04g017460.1	1.0	-1.0	1	21	790	810	UGACAGAAGAGAGUGAGCACA	CGUGCUCUCUCUCUUCUGUCA	Cleavage
spe-miR156-8-5p	Sopen05g011450.1	1.0	-1.0	1	21	655	675	UGACAGAAGAGAGUGAGCACA	CGUGCUCUCUCUCUUCUGUCA	Cleavage
spe-miR156-8-5p	Sopen03g033930.1	1.0	-1.0	1	21	1156	1176	UGACAGAAGAGAGUGAGCACA	AAUGCUCUCUCUCUUCUGUCA	Cleavage
spe-miR156-8-5p	Sopen09g017280.1	2.5	-1.0	1	21	1851	1871	UGACAGAAGAGAGUGAGCACA	UUUGCUCACUUUCAUUUGUCA	Cleavage
spe-miR156-8-5p	Sopen11g017850.1	2.5	-1.0	1	21	172	192	UGACAGAAGAGAGUGAGCACA	UAUGCUCCCUCUCUUGUGUCA	Cleavage
spe-miR156-8-5p	Sopen03g012590.1	2.5	-1.0	1	21	46	66	UGACAGAAGAGAGUGAGCACA	UAUGCUCCCUCUCUUGUGUCA	Cleavage
spe-miR156-8-5p	Sopen07g013960.1	2.5	-1.0	1	21	148	168	UGACAGAAGAGAGUGAGCACA	UAUGCUCCCUCUCUUGUGUCA	Cleavage
spe-miR156-8-5p	Sopen05g024090.1	2.5	-1.0	1	21	445	465	UGACAGAAGAGAGUGAGCACA	UAUGCUCCCUCUCUUGUGUCA	Cleavage
spe-miR156-8-5p	Sopen04g012860.1	3.0	-1.0	1	21	275	295	UGACAGAAGAGAGUGAGCACA	UGGGCUUAUUUUCUUCUGUUA	Cleavage
spe-miR156-8-5p	Sopen09g035820.2	3.0	-1.0	1	21	424	445	UGACAGAAGAGAGU-GAGCACA	CGUGCUCGAUUCUCUUCUGUUA	Cleavage
spe-miR156-8-5p	Sopen09g035820.1	3.0	-1.0	1	21	424	445	UGACAGAAGAGAGU-GAGCACA	CGUGCUCGAUUCUCUUCUGUUA	Cleavage
spe-miR156-8-5p	Sopen04g011710.1	3.0	-1.0	1	21	1715	1735	UGACAGAAGAGAGUGAGCACA	CUUGCUUGCUUUCUUCUGGCA	Cleavage
spe-miR156-8-5p	Sopen09g013010.1	3.0	-1.0	1	21	46	66	UGACAGAAGAGAGUGAGCACA	UAUGUUCCCUCUCUUGUGUCA	Cleavage
spe-miR156-8-5p	Sopen02g019370.1	3.0	-1.0	1	21	366	386	UGACAGAAGAGAGUGAGCACA	CUUGCUCUCUGUCUUCUGUUA	Translation
spe-miR156-8-5p	Sopen03g016770.1	3.0	-1.0	1	21	205	225	UGACAGAAGAGAGUGAGCACA	GAUGCUCCUUCUCUUGUGUCA	Cleavage
spe-miR156-8-5p	Sopen03g036450.2	3.0	-1.0	1	21	2280	2300	UGACAGAAGAGAGUGAGCACA	UAUACUCUCUCUCUUCUGUCU	Cleavage
spe-miR156-9-3p	Sopen09g009280.1	1.5	-1.0	1	22	177	198	GCUCACUGCUCUAUCUGUCACC	GUUGACAGAUGGAGCAGUGAGA	Cleavage
spe-miR156-9-3p	Sopen11g017850.1	1.5	-1.0	1	22	696	717	GCUCACUGCUCUAUCUGUCACC	GUUGACAGAUGGAGCAGUGAGG	Cleavage
spe-miR156-9-3p	Sopen05g032860.1	1.5	-1.0	1	22	536	557	GCUCACUGCUCUAUCUGUCACC	AGAGACAGGUAGAGCGGUGGGC	Cleavage
spe-miR156-9-3p	Sopen01g018450.1	2.5	-1.0	1	22	726	747	GCUCACUGCUCUAUCUGUCACC	GUUGACAGAUAGAGAAGUGAGG	Cleavage
spe-miR156-9-3p	Sopen05g021610.1	2.5	-1.0	1	22	114	135	GCUCACUGCUCUAUCUGUCACC	GUUGACAGAUAGAGAAGUGAGA	Cleavage
spe-miR156-9-3p	Sopen07g007550.1	2.5	-1.0	1	22	114	135	GCUCACUGCUCUAUCUGUCACC	GUUGACAGAUAGAGAAGUGAGG	Cleavage
spe-miR156-9-3p	Sopen12g012420.1	2.5	-1.0	1	22	108	129	GCUCACUGCUCUAUCUGUCACC	UUUGACAGAUAGAGAAGUGAGG	Cleavage
spe-miR156-9-3p	Sopen03g011830.1	2.5	-1.0	1	22	114	135	GCUCACUGCUCUAUCUGUCACC	AUUGACAGAUAGAGAAGUGAGG	Cleavage
spe-miR156-9-3p	Sopen05g016080.1	2.5	-1.0	1	22	114	135	GCUCACUGCUCUAUCUGUCACC	UUUGACGGAUGGAGUAGUGAGA	Cleavage
spe-miR156-9-3p	Sopen06g030090.1	2.5	-1.0	1	22	2171	2192	GCUCACUGCUCUAUCUGUCACC	CAACACAGAUGGAGCAGUGGGU	Cleavage
spe-miR156-9-3p	Sopen01g009890.1	3.0	-1.0	1	22	111	132	GCUCACUGCUCUAUCUGUCACC	GUUGACAGAUGGAGAAGUGAGA	Cleavage
spe-miR156-9-3p	Sopen02g005260.1	3.0	-1.0	1	22	1896	1917	GCUCACUGCUCUAUCUGUCACC	GUUGACAGAUGGAGAAGUGAGG	Cleavage
spe-miR156-9-3p	Sopen01g026210.1	3.0	-1.0	1	22	114	135	GCUCACUGCUCUAUCUGUCACC	GUUGACGGAUAGAGAAGUGAGA	Cleavage
spe-miR156-9-3p	Sopen07g013640.1	3.0	-1.0	1	22	1584	1605	GCUCACUGCUCUAUCUGUCACC	GUUGACAGAUGGAGAAGUGAGG	Cleavage
spe-miR156-9-3p	Sopen04g014930.1	3.0	-1.0	1	22	114	135	GCUCACUGCUCUAUCUGUCACC	GUUGACGGAUAGAGAAGUGAGA	Cleavage
spe-miR156-9-3p	Sopen01g026620.1	3.0	-1.0	1	22	114	135	GCUCACUGCUCUAUCUGUCACC	GUUGACAGAUGGAGAAGUGAGG	Cleavage
spe-miR156-9-3p	Sopen04g017490.1	3.0	-1.0	1	22	114	135	GCUCACUGCUCUAUCUGUCACC	GCUGACAGAUGGAGAAGUGAGA	Cleavage
spe-miR156-9-3p	Sopen04g018070.1	3.0	-1.0	1	22	27	48	GCUCACUGCUCUAUCUGUCACC	GUUGACAGAUGGAGAAGUGAGG	Cleavage
spe-miR156-9-3p	Sopen11g015420.1	3.0	-1.0	1	22	498	519	GCUCACUGCUCUAUCUGUCACC	GUUGACAGAUGGAGAAGUGAGG	Cleavage
spe-miR156-9-3p	Sopen10g007760.1	3.0	-1.0	1	22	114	135	GCUCACUGCUCUAUCUGUCACC	GUUGACAGAUGGAGAAGUGAGG	Cleavage
spe-miR156-9-3p	Sopen05g012810.1	3.0	-1.0	1	22	114	135	GCUCACUGCUCUAUCUGUCACC	GUUGAUAGAUAGAGAAGUGAGG	Cleavage
spe-miR156-9-3p	Sopen10g015900.1	3.0	-1.0	1	22	21	42	GCUCACUGCUCUAUCUGUCACC	GUUGACAGAUGGAGAAGUGAGG	Cleavage
spe-miR156-9-3p	Sopen01g019370.1	3.0	-1.0	1	22	114	135	GCUCACUGCUCUAUCUGUCACC	GUUGACAGAUGGAGAAGUGAGG	Cleavage
spe-miR156-9-3p	Sopen03g017480.1	3.0	-1.0	1	22	192	213	GCUCACUGCUCUAUCUGUCACC	GUUGACAGAUGGAGAAGUGAGG	Cleavage
spe-miR156-9-3p	Sopen10g021890.1	3.0	-1.0	1	22	159	180	GCUCACUGCUCUAUCUGUCACC	GUUGACAGAUGGAGAAGUGAGG	Cleavage
spe-miR156-9-3p	Sopen11g022550.1	3.0	-1.0	1	22	114	135	GCUCACUGCUCUAUCUGUCACC	GUUGACAGAUGGAGAAGUGAGG	Cleavage
spe-miR156-9-3p	Sopen07g021080.1	3.0	-1.0	1	22	150	171	GCUCACUGCUCUAUCUGUCACC	GUUGACAGAUGGAGAAGUGAGG	Cleavage
spe-miR156-9-3p	Sopen03g016910.1	3.0	-1.0	1	22	114	135	GCUCACUGCUCUAUCUGUCACC	GUUGACAGAUGGAGAAGUGAGG	Cleavage
spe-miR156-9-3p	Sopen01g025760.1	3.0	-1.0	1	22	27	48	GCUCACUGCUCUAUCUGUCACC	GUUGACAGAUGGAGAAGUGAGG	Cleavage
spe-miR156-9-3p	Sopen08g007980.1	3.0	-1.0	1	22	114	135	GCUCACUGCUCUAUCUGUCACC	GUUGACAGAUGGAGAAGUGAGG	Cleavage
spe-miR156-9-3p	Sopen10g018420.1	3.0	-1.0	1	22	114	135	GCUCACUGCUCUAUCUGUCACC	GUUGACAGAUGGAGAAGUGAGG	Cleavage
spe-miR156-9-3p	Sopen04g016790.1	3.0	-1.0	1	22	243	264	GCUCACUGCUCUAUCUGUCACC	GUUGACGGAUAGAGAAGUGAGA	Cleavage
spe-miR156-9-3p	Sopen09g013220.1	3.0	-1.0	1	22	1122	1143	GCUCACUGCUCUAUCUGUCACC	AUUGACGGAUAGAGAAGUGAGA	Cleavage
spe-miR156-9-3p	Sopen06g010360.1	3.0	-1.0	1	22	96	117	GCUCACUGCUCUAUCUGUCACC	CUUGACAGAUGGAGAAGUGAGA	Cleavage
spe-miR156-9-3p	Sopen05g034390.1	3.0	-1.0	1	22	1017	1038	GCUCACUGCUCUAUCUGUCACC	AAGGAUAGAUAGAGGAGUGAGG	Cleavage
spe-miR156-9-5p	Sopen05g006830.1	1.0	-1.0	1	21	1240	1260	UGACAGAAGAGAGUGAGCACA	UGUGCUCUCUCUCUUCUGUCA	Cleavage
spe-miR156-9-5p	Sopen12g018830.1	1.0	-1.0	1	21	970	990	UGACAGAAGAGAGUGAGCACA	UGUGCUCUCUCUCUUCUGUCA	Cleavage
spe-miR156-9-5p	Sopen05g010900.1	1.0	-1.0	1	21	1117	1137	UGACAGAAGAGAGUGAGCACA	CGUGCUCUCUCUCUUCUGUCA	Cleavage
spe-miR156-9-5p	Sopen10g029320.1	1.0	-1.0	1	21	763	783	UGACAGAAGAGAGUGAGCACA	GGUGCUCUCUCUCUUCUGUCA	Cleavage
spe-miR156-9-5p	Sopen04g017460.1	1.0	-1.0	1	21	790	810	UGACAGAAGAGAGUGAGCACA	CGUGCUCUCUCUCUUCUGUCA	Cleavage
spe-miR156-9-5p	Sopen05g011450.1	1.0	-1.0	1	21	655	675	UGACAGAAGAGAGUGAGCACA	CGUGCUCUCUCUCUUCUGUCA	Cleavage
spe-miR156-9-5p	Sopen03g033930.1	1.0	-1.0	1	21	1156	1176	UGACAGAAGAGAGUGAGCACA	AAUGCUCUCUCUCUUCUGUCA	Cleavage
spe-miR156-9-5p	Sopen09g017280.1	2.5	-1.0	1	21	1851	1871	UGACAGAAGAGAGUGAGCACA	UUUGCUCACUUUCAUUUGUCA	Cleavage
spe-miR156-9-5p	Sopen11g017850.1	2.5	-1.0	1	21	172	192	UGACAGAAGAGAGUGAGCACA	UAUGCUCCCUCUCUUGUGUCA	Cleavage
spe-miR156-9-5p	Sopen03g012590.1	2.5	-1.0	1	21	46	66	UGACAGAAGAGAGUGAGCACA	UAUGCUCCCUCUCUUGUGUCA	Cleavage
spe-miR156-9-5p	Sopen07g013960.1	2.5	-1.0	1	21	148	168	UGACAGAAGAGAGUGAGCACA	UAUGCUCCCUCUCUUGUGUCA	Cleavage
spe-miR156-9-5p	Sopen05g024090.1	2.5	-1.0	1	21	445	465	UGACAGAAGAGAGUGAGCACA	UAUGCUCCCUCUCUUGUGUCA	Cleavage
spe-miR156-9-5p	Sopen04g012860.1	3.0	-1.0	1	21	275	295	UGACAGAAGAGAGUGAGCACA	UGGGCUUAUUUUCUUCUGUUA	Cleavage
spe-miR156-9-5p	Sopen09g035820.2	3.0	-1.0	1	21	424	445	UGACAGAAGAGAGU-GAGCACA	CGUGCUCGAUUCUCUUCUGUUA	Cleavage
spe-miR156-9-5p	Sopen09g035820.1	3.0	-1.0	1	21	424	445	UGACAGAAGAGAGU-GAGCACA	CGUGCUCGAUUCUCUUCUGUUA	Cleavage
spe-miR156-9-5p	Sopen04g011710.1	3.0	-1.0	1	21	1715	1735	UGACAGAAGAGAGUGAGCACA	CUUGCUUGCUUUCUUCUGGCA	Cleavage
spe-miR156-9-5p	Sopen09g013010.1	3.0	-1.0	1	21	46	66	UGACAGAAGAGAGUGAGCACA	UAUGUUCCCUCUCUUGUGUCA	Cleavage
spe-miR156-9-5p	Sopen02g019370.1	3.0	-1.0	1	21	366	386	UGACAGAAGAGAGUGAGCACA	CUUGCUCUCUGUCUUCUGUUA	Translation
spe-miR156-9-5p	Sopen03g016770.1	3.0	-1.0	1	21	205	225	UGACAGAAGAGAGUGAGCACA	GAUGCUCCUUCUCUUGUGUCA	Cleavage
spe-miR156-9-5p	Sopen03g036450.2	3.0	-1.0	1	21	2280	2300	UGACAGAAGAGAGUGAGCACA	UAUACUCUCUCUCUUCUGUCU	Cleavage
spe-miR160-1-3p	Sopen09g004010.1	3.0	-1.0	1	21	61	81	GCGUAUGAGGAGCCAAGCAUA	UAUCCUUGGCUUCUUAUAUGU	Cleavage
spe-miR160-1-3p	Sopen02g003520.1	3.0	-1.0	1	21	3650	3670	GCGUAUGAGGAGCCAAGCAUA	UACACUUGGCUCCUUAUAUGC	Cleavage
spe-miR160-1-5p	Sopen06g031560.1	0.0	-1.0	1	23	1267	1289	UGCCUGGCUCCCUGUAUGCCAUU	GCAGGCAUACAGGGAGCCAGGCA	Cleavage
spe-miR160-1-5p	Sopen11g028210.1	0.0	-1.0	1	23	1300	1322	UGCCUGGCUCCCUGUAUGCCAUU	GCAGGCAUACAGGGAGCCAGGCA	Cleavage
spe-miR160-1-5p	Sopen09g002650.1	0.5	-1.0	1	23	1351	1373	UGCCUGGCUCCCUGUAUGCCAUU	GCUGGCAUGCAGGGAGCCAGGCA	Cleavage
spe-miR160-1-5p	Sopen11g008490.1	0.5	-1.0	1	23	1390	1412	UGCCUGGCUCCCUGUAUGCCAUU	GCGGGCAUGCAGGGAGCCAGGCA	Cleavage
spe-miR160-1-5p	Sopen10g035510.1	1.0	-1.0	1	23	1342	1364	UGCCUGGCUCCCUGUAUGCCAUU	GUUGGUAUGCAGGGAGCCAGGCA	Cleavage
spe-miR160-2-3p	Sopen03g041640.1	2.0	-1.0	1	21	869	889	GCAUUCUAGGAGCUAAGCAUG	CAUGCUUUGCUCCUGGAAUGU	Cleavage
spe-miR160-2-3p	Sopen09g001230.1	2.5	-1.0	1	21	846	866	GCAUUCUAGGAGCUAAGCAUG	AGUGCUUAGUUUUUGGAGUGC	Cleavage
spe-miR160-2-3p	Sopen08g025830.1	3.0	-1.0	1	21	739	759	GCAUUCUAGGAGCUAAGCAUG	UGUGCAUUGCUCCUGGGAUGC	Cleavage
spe-miR160-2-5p	Sopen06g031560.1	0.5	-1.0	1	23	1267	1289	UGCCUGGCUCCUUGUAUGCCAUU	GCAGGCAUACAGGGAGCCAGGCA	Cleavage
spe-miR160-2-5p	Sopen11g028210.1	0.5	-1.0	1	23	1300	1322	UGCCUGGCUCCUUGUAUGCCAUU	GCAGGCAUACAGGGAGCCAGGCA	Cleavage
spe-miR160-2-5p	Sopen09g002650.1	1.0	-1.0	1	23	1351	1373	UGCCUGGCUCCUUGUAUGCCAUU	GCUGGCAUGCAGGGAGCCAGGCA	Cleavage
spe-miR160-2-5p	Sopen11g008490.1	1.0	-1.0	1	23	1390	1412	UGCCUGGCUCCUUGUAUGCCAUU	GCGGGCAUGCAGGGAGCCAGGCA	Cleavage
spe-miR160-2-5p	Sopen10g035510.1	1.5	-1.0	1	23	1342	1364	UGCCUGGCUCCUUGUAUGCCAUU	GUUGGUAUGCAGGGAGCCAGGCA	Cleavage
spe-miR160-2-5p	Sopen06g024940.2	2.5	-1.0	1	23	1980	2002	UGCCUGGCUCCUUGUAUGCCAUU	UGAUGCAUGGAAGGAGUCGGGCA	Cleavage
spe-miR160-2-5p	Sopen06g024940.1	2.5	-1.0	1	23	2073	2095	UGCCUGGCUCCUUGUAUGCCAUU	UGAUGCAUGGAAGGAGUCGGGCA	Cleavage
spe-miR160-2-5p	Sopen06g024940.3	2.5	-1.0	1	23	2082	2104	UGCCUGGCUCCUUGUAUGCCAUU	UGAUGCAUGGAAGGAGUCGGGCA	Cleavage
spe-miR160-2-5p	Sopen11g027660.1	3.0	-1.0	1	23	1373	1395	UGCCUGGCUCCUUGUAUGCCAUU	CGGGGCUAACAAGGAGUCAGGUA	Cleavage
spe-miR160a-3p	Sopen09g004010.1	2.5	-1.0	1	21	61	81	GCGUAUAAGGAGCCAAGCAUA	UAUCCUUGGCUUCUUAUAUGU	Cleavage
spe-miR160a-3p	Sopen02g003520.1	2.5	-1.0	1	21	3650	3670	GCGUAUAAGGAGCCAAGCAUA	UACACUUGGCUCCUUAUAUGC	Cleavage
spe-miR160a-5p	Sopen06g031560.1	0.0	-1.0	1	21	1269	1289	UGCCUGGCUCCCUGUAUGCCA	AGGCAUACAGGGAGCCAGGCA	Cleavage
spe-miR160a-5p	Sopen11g028210.1	0.0	-1.0	1	21	1302	1322	UGCCUGGCUCCCUGUAUGCCA	AGGCAUACAGGGAGCCAGGCA	Cleavage
spe-miR160a-5p	Sopen09g002650.1	0.5	-1.0	1	21	1353	1373	UGCCUGGCUCCCUGUAUGCCA	UGGCAUGCAGGGAGCCAGGCA	Cleavage
spe-miR160a-5p	Sopen11g008490.1	0.5	-1.0	1	21	1392	1412	UGCCUGGCUCCCUGUAUGCCA	GGGCAUGCAGGGAGCCAGGCA	Cleavage
spe-miR160a-5p	Sopen10g035510.1	1.0	-1.0	1	21	1344	1364	UGCCUGGCUCCCUGUAUGCCA	UGGUAUGCAGGGAGCCAGGCA	Cleavage
spe-miR160c-5p	Sopen09g002650.1	1.0	-1.0	1	21	1353	1373	UGCCUGGCUCCCUGGAUGCCA	UGGCAUGCAGGGAGCCAGGCA	Cleavage
spe-miR160c-5p	Sopen11g008490.1	1.0	-1.0	1	21	1392	1412	UGCCUGGCUCCCUGGAUGCCA	GGGCAUGCAGGGAGCCAGGCA	Cleavage
spe-miR160c-5p	Sopen06g031560.1	1.0	-1.0	1	21	1269	1289	UGCCUGGCUCCCUGGAUGCCA	AGGCAUACAGGGAGCCAGGCA	Cleavage
spe-miR160c-5p	Sopen11g028210.1	1.0	-1.0	1	21	1302	1322	UGCCUGGCUCCCUGGAUGCCA	AGGCAUACAGGGAGCCAGGCA	Cleavage
spe-miR160c-5p	Sopen10g035510.1	1.5	-1.0	1	21	1344	1364	UGCCUGGCUCCCUGGAUGCCA	UGGUAUGCAGGGAGCCAGGCA	Cleavage
spe-miR160c-5p	Sopen01g037400.1	2.5	-1.0	1	21	1160	1180	UGCCUGGCUCCCUGGAUGCCA	AGGCUUCCAGGGAGACAGGCA	Cleavage
spe-miR160c-5p	Sopen07g034710.1	3.0	-1.0	1	21	2259	2279	UGCCUGGCUCCCUGGAUGCCA	CUGCAUCGAGGGAGACAGGCG	Cleavage
spe-miR160g-1-3p	Sopen05g014680.1	2.5	-1.0	1	21	1888	1908	UGGCAUACAGGGAGCCAGGCA	AACCUCCCUCCUUGUAUGCCA	Cleavage
spe-miR160g-1-3p	Sopen08g009050.1	3.0	-1.0	1	21	1128	1148	UGGCAUACAGGGAGCCAGGCA	CUCAUGGCUCCCUGUAUUUCA	Cleavage
spe-miR160g-1-3p	Sopen07g015050.1	3.0	-1.0	1	21	283	303	UGGCAUACAGGGAGCCAGGCA	AACUUCCUUCCCUGUAUGCCA	Cleavage
spe-miR160g-1-3p	Sopen05g017380.1	3.0	-1.0	1	21	139	159	UGGCAUACAGGGAGCCAGGCA	AACUUACCUCCUUGUAUGCCA	Cleavage
spe-miR160g-1-3p	Sopen11g015530.1	3.0	-1.0	1	21	2278	2298	UGGCAUACAGGGAGCCAGGCA	ACCUUUCCUCCUUGUAUGCCA	Cleavage
spe-miR160g-2-3p	Sopen05g014680.1	2.5	-1.0	1	21	1888	1908	UGGCAUACAGGGAGCCAGGCA	AACCUCCCUCCUUGUAUGCCA	Cleavage
spe-miR160g-2-3p	Sopen08g009050.1	3.0	-1.0	1	21	1128	1148	UGGCAUACAGGGAGCCAGGCA	CUCAUGGCUCCCUGUAUUUCA	Cleavage
spe-miR160g-2-3p	Sopen07g015050.1	3.0	-1.0	1	21	283	303	UGGCAUACAGGGAGCCAGGCA	AACUUCCUUCCCUGUAUGCCA	Cleavage
spe-miR160g-2-3p	Sopen05g017380.1	3.0	-1.0	1	21	139	159	UGGCAUACAGGGAGCCAGGCA	AACUUACCUCCUUGUAUGCCA	Cleavage
spe-miR160g-2-3p	Sopen11g015530.1	3.0	-1.0	1	21	2278	2298	UGGCAUACAGGGAGCCAGGCA	ACCUUUCCUCCUUGUAUGCCA	Cleavage
spe-miR160g-2-5p	Sopen09g004290.1	3.0	-1.0	1	21	149	169	UGCUUGGCUCCUUAUACGCCA	UGGCGUAUAAGGAGCAAGGUG	Cleavage
spe-miR160g-2-5p	Sopen06g003000.1	3.0	-1.0	1	21	1433	1453	UGCUUGGCUCCUUAUACGCCA	UGGUUUAUAAGGAGUUGAGCA	Cleavage
spe-miR160g-2-5p	Sopen06g002900.1	3.0	-1.0	1	21	5111	5131	UGCUUGGCUCCUUAUACGCCA	UGGUUUAUAAGGAGUUGAGCA	Cleavage
spe-miR160g-2-5p	Sopen06g031560.1	3.0	-1.0	1	21	1269	1289	UGCUUGGCUCCUUAUACGCCA	AGGCAUACAGGGAGCCAGGCA	Cleavage
spe-miR160g-2-5p	Sopen11g028210.1	3.0	-1.0	1	21	1302	1322	UGCUUGGCUCCUUAUACGCCA	AGGCAUACAGGGAGCCAGGCA	Cleavage
spe-miR162a-1-3p	Sopen11g007970.1	3.0	-1.0	1	21	3075	3095	UCGAUAAACCUCUGCAUCCAG	UUGGAUGCAGAGGUCUAUUGC	Cleavage
spe-miR162a-1-3p	Sopen11g007970.1	3.0	-1.0	1	21	3852	3872	UCGAUAAACCUCUGCAUCCAG	UUGGAUGCAGAGGUCUAUUGC	Cleavage
spe-miR162a-1-3p	Sopen03g015770.1	1.5	-1.0	1	21	4874	4894	UCGAUAAACCUCUGCAUCCAG	UUGGAUGCAGAGGUUUAUUGC	Cleavage
spe-miR162a-1-3p	Sopen12g015850.1	3.0	-1.0	1	21	2409	2429	UCGAUAAACCUCUGCAUCCAG	CUGGAUGCAGAGGUCUAUUGC	Cleavage
spe-miR162a-1-3p	Sopen12g018400.1	3.0	-1.0	1	21	1749	1769	UCGAUAAACCUCUGCAUCCAG	UUGGAUGCAGAGGUCUAUUGC	Cleavage
spe-miR162a-1-3p	Sopen10g012630.1	3.0	-1.0	1	21	3096	3116	UCGAUAAACCUCUGCAUCCAG	UUGGAUGCAGAGGUCUAUUGC	Cleavage
spe-miR162a-1-3p	Sopen05g014370.1	3.0	-1.0	1	21	3522	3542	UCGAUAAACCUCUGCAUCCAG	UUGGAUGCAGAGGUCUAUUGC	Cleavage
spe-miR162a-1-3p	Sopen12g015370.1	3.0	-1.0	1	21	2952	2972	UCGAUAAACCUCUGCAUCCAG	UUGGAUGCAGAGGUCUAUUGC	Cleavage
spe-miR162a-1-3p	Sopen12g015370.1	3.0	-1.0	1	21	5238	5258	UCGAUAAACCUCUGCAUCCAG	UUGGAUGCAGAGGUCUAUUGC	Cleavage
spe-miR162a-1-3p	Sopen05g014680.1	3.0	-1.0	1	21	1611	1631	UCGAUAAACCUCUGCAUCCAG	UUGGAUGCAGAGGUCUAUUGC	Cleavage
spe-miR162a-1-3p	Sopen05g014680.1	3.0	-1.0	1	21	5412	5432	UCGAUAAACCUCUGCAUCCAG	UUGGAUGCAGAGGUCUAUUGC	Cleavage
spe-miR162a-1-3p	Sopen11g016030.1	3.0	-1.0	1	21	1725	1745	UCGAUAAACCUCUGCAUCCAG	UUGGAUGCAGAGGUCUAUUGC	Cleavage
spe-miR162a-1-3p	Sopen03g033540.1	0.0	-1.0	1	21	462	482	UCGAUAAACCUCUGCAUCCAG	CUGGAUGCAGAGGUUUAUCGA	Cleavage
spe-miR162a-1-3p	Sopen04g015920.1	1.5	-1.0	1	21	1776	1796	UCGAUAAACCUCUGCAUCCAG	UUGGAUGCAGAGGUUUAUUGC	Cleavage
spe-miR162a-1-3p	Sopen03g009220.1	1.5	-1.0	1	21	2977	2997	UCGAUAAACCUCUGCAUCCAG	UUGGAUGCAGAGGUUUAUUGU	Cleavage
spe-miR162a-1-3p	Sopen11g022160.1	1.5	-1.0	1	21	4152	4172	UCGAUAAACCUCUGCAUCCAG	UUGGAUGCAGAGGUUUAUUGC	Cleavage
spe-miR162a-1-3p	Sopen01g018960.1	1.5	-1.0	1	21	1206	1226	UCGAUAAACCUCUGCAUCCAG	UAGGAUGCAGAGGUUUAUUGC	Cleavage
spe-miR162a-1-3p	Sopen11g022790.1	2.0	-1.0	1	21	189	209	UCGAUAAACCUCUGCAUCCAG	UUGGAUGCAGAGGUCUAUUGA	Cleavage
spe-miR162a-1-3p	Sopen05g025280.1	2.0	-1.0	1	21	1824	1844	UCGAUAAACCUCUGCAUCCAG	UUGGAUGCAGAGGUCUAUUGA	Cleavage
spe-miR162a-1-3p	Sopen11g011420.1	2.0	-1.0	1	21	2022	2042	UCGAUAAACCUCUGCAUCCAG	UUGGAUGCAGAGGUCUAUUGA	Cleavage
spe-miR162a-1-3p	Sopen12g027200.1	2.0	-1.0	1	21	3621	3641	UCGAUAAACCUCUGCAUCCAG	UUGGAUGCAGAGGUCUAUUGA	Cleavage
spe-miR162a-1-3p	Sopen07g013870.1	2.0	-1.0	1	21	3762	3782	UCGAUAAACCUCUGCAUCCAG	UUGGAUGCAGAGGUCUAUUGA	Cleavage
spe-miR162a-1-3p	Sopen08g014940.1	2.0	-1.0	1	21	3978	3998	UCGAUAAACCUCUGCAUCCAG	UUGGAUGCAGAGGUCUAUUGA	Cleavage
spe-miR162a-1-3p	Sopen08g006930.1	2.5	-1.0	1	21	1929	1949	UCGAUAAACCUCUGCAUCCAG	UUGGAUGCAGAGGUCUAUCGC	Cleavage
spe-miR162a-1-3p	Sopen04g008580.1	2.5	-1.0	1	21	787	807	UCGAUAAACCUCUGCAUCCAG	GUGGAUGCAGAGGUUGAUUGG	Cleavage
spe-miR162a-1-3p	Sopen03g032790.1	2.5	-1.0	1	21	1612	1632	UCGAUAAACCUCUGCAUCCAG	GAAGAUGCAGAGGUUUAUUGC	Cleavage
spe-miR162a-1-3p	Sopen09g014030.1	2.5	-1.0	1	21	5446	5466	UCGAUAAACCUCUGCAUCCAG	CAGGGUGUAGAGGUUUAUCCA	Cleavage
spe-miR162a-1-3p	Sopen10g001150.1	3.0	-1.0	1	21	3073	3094	UCGAUAA-ACCUCUGCAUCCAG	CUGGAUGCAGAGGUAUUAUCGA	Cleavage
spe-miR162a-1-3p	Sopen04g016610.1	3.0	-1.0	1	21	3378	3398	UCGAUAAACCUCUGCAUCCAG	CUGGAUGCAGAGGUCUAUUGC	Cleavage
spe-miR162a-1-3p	Sopen04g015700.1	3.0	-1.0	1	21	2865	2885	UCGAUAAACCUCUGCAUCCAG	GUGGAUGCAGAGGUUUAUUAC	Cleavage
spe-miR162a-1-3p	Sopen09g025870.5	3.0	-1.0	1	21	30	50	UCGAUAAACCUCUGCAUCCAG	UUGGAUGCAGAGGUCUAUUGC	Cleavage
spe-miR162a-1-3p	Sopen05g019170.1	3.0	-1.0	1	21	30	50	UCGAUAAACCUCUGCAUCCAG	UUGGAUGCAGAGGUCUAUUGU	Cleavage
spe-miR162a-1-3p	Sopen06g017400.1	3.0	-1.0	1	21	288	308	UCGAUAAACCUCUGCAUCCAG	UUGGAUGCAGAGGUCUAUUGC	Cleavage
spe-miR162a-1-3p	Sopen12g027840.1	3.0	-1.0	1	21	642	662	UCGAUAAACCUCUGCAUCCAG	UUGGAUGCAGAGGUCUAUUGC	Cleavage
spe-miR162a-1-3p	Sopen05g013160.1	3.0	-1.0	1	21	882	902	UCGAUAAACCUCUGCAUCCAG	UUGGAUGCAGAGGUCUAUUGC	Cleavage
spe-miR162a-1-3p	Sopen10g020850.1	3.0	-1.0	1	21	894	914	UCGAUAAACCUCUGCAUCCAG	UUGGAUGCAGAGGUCUAUUGC	Cleavage
spe-miR162a-1-3p	Sopen10g010440.1	3.0	-1.0	1	21	1020	1040	UCGAUAAACCUCUGCAUCCAG	UUGGAUGCAGAGGUCUAUUGC	Cleavage
spe-miR162a-1-3p	Sopen01g018610.2	3.0	-1.0	1	21	1008	1028	UCGAUAAACCUCUGCAUCCAG	UUGGAUGCAGAGGUCUAUUGC	Cleavage
spe-miR162a-1-3p	Sopen06g012090.1	3.0	-1.0	1	21	795	815	UCGAUAAACCUCUGCAUCCAG	UUGGAUGCAGAGGUCUAUUGC	Cleavage
spe-miR162a-1-3p	Sopen08g011360.1	3.0	-1.0	1	21	30	50	UCGAUAAACCUCUGCAUCCAG	UUGGAUGCAGAGGUCUAUUGC	Cleavage
spe-miR162a-1-3p	Sopen09g025870.4	3.0	-1.0	1	21	1080	1100	UCGAUAAACCUCUGCAUCCAG	UUGGAUGCAGAGGUCUAUUGC	Cleavage
spe-miR162a-1-3p	Sopen04g009510.1	3.0	-1.0	1	21	1287	1307	UCGAUAAACCUCUGCAUCCAG	UUGGAUGCAGAGGUCUAUUGC	Cleavage
spe-miR162a-1-3p	Sopen09g024850.1	3.0	-1.0	1	21	1251	1271	UCGAUAAACCUCUGCAUCCAG	UUGGAUGCAGAGGUCUAUUGC	Cleavage
spe-miR162a-1-3p	Sopen11g012080.1	3.0	-1.0	1	21	1689	1709	UCGAUAAACCUCUGCAUCCAG	UUGGAUGCAGAGGUCUAUUGC	Cleavage
spe-miR162a-1-3p	Sopen08g011520.1	3.0	-1.0	1	21	1278	1298	UCGAUAAACCUCUGCAUCCAG	UUGGAUGCAGAGGUCUAUUGU	Cleavage
spe-miR162a-1-3p	Sopen09g010030.1	3.0	-1.0	1	21	1537	1557	UCGAUAAACCUCUGCAUCCAG	UUGGAUGCAGAGGUCUAUUGC	Cleavage
spe-miR162a-1-3p	Sopen09g025870.3	3.0	-1.0	1	21	1332	1352	UCGAUAAACCUCUGCAUCCAG	UUGGAUGCAGAGGUCUAUUGC	Cleavage
spe-miR162a-1-3p	Sopen01g019070.1	3.0	-1.0	1	21	1578	1598	UCGAUAAACCUCUGCAUCCAG	UUGGAUGCAGAGGUCUAUUGC	Cleavage
spe-miR162a-1-3p	Sopen05g020430.1	3.0	-1.0	1	21	1137	1157	UCGAUAAACCUCUGCAUCCAG	UUGGAUGCAGAGGUCUAUUGC	Cleavage
spe-miR162a-1-3p	Sopen09g022310.1	3.0	-1.0	1	21	1755	1775	UCGAUAAACCUCUGCAUCCAG	UUGGAUGCAGAGGUCUAUUGC	Cleavage
spe-miR162a-1-3p	Sopen09g021250.1	3.0	-1.0	1	21	1533	1553	UCGAUAAACCUCUGCAUCCAG	UUGGAUGCAGAGGUCUAUUGC	Cleavage
spe-miR162a-1-3p	Sopen07g008510.1	3.0	-1.0	1	21	2061	2081	UCGAUAAACCUCUGCAUCCAG	UUGGAUGCAGAGGUCUAUUGC	Cleavage
spe-miR162a-1-3p	Sopen04g020870.1	3.0	-1.0	1	21	1524	1544	UCGAUAAACCUCUGCAUCCAG	UUGGAUGCAGAGGUCUAUUGC	Cleavage
spe-miR162a-1-3p	Sopen05g018670.1	3.0	-1.0	1	21	1248	1268	UCGAUAAACCUCUGCAUCCAG	UUGGAUGCAGAGGUCUAUUGC	Cleavage
spe-miR162a-1-3p	Sopen04g016300.1	3.0	-1.0	1	21	2094	2114	UCGAUAAACCUCUGCAUCCAG	UUGGAUGCAGAGGUCUAUUGC	Cleavage
spe-miR162a-1-3p	Sopen05g018310.1	3.0	-1.0	1	21	1860	1880	UCGAUAAACCUCUGCAUCCAG	UUGGAUGCAGAGGUCUAUUGC	Cleavage
spe-miR162a-1-3p	Sopen04g016300.2	3.0	-1.0	1	21	2094	2114	UCGAUAAACCUCUGCAUCCAG	UUGGAUGCAGAGGUCUAUUGC	Cleavage
spe-miR162a-1-3p	Sopen04g013510.1	3.0	-1.0	1	21	1716	1736	UCGAUAAACCUCUGCAUCCAG	UUGGAUGCAGAGGUCUAUUGC	Cleavage
spe-miR162a-1-3p	Sopen09g025870.2	3.0	-1.0	1	21	1935	1955	UCGAUAAACCUCUGCAUCCAG	UUGGAUGCAGAGGUCUAUUGC	Cleavage
spe-miR162a-1-3p	Sopen01g014920.1	3.0	-1.0	1	21	2292	2312	UCGAUAAACCUCUGCAUCCAG	UUGGAUGCAGAGGUCUAUUGC	Cleavage
spe-miR162a-1-3p	Sopen09g010270.1	3.0	-1.0	1	21	2463	2483	UCGAUAAACCUCUGCAUCCAG	UUGGAUGCAGAGGUCUAUUGC	Cleavage
spe-miR162a-1-3p	Sopen01g019300.1	3.0	-1.0	1	21	2316	2336	UCGAUAAACCUCUGCAUCCAG	UUGGAUGCAGAGGUCUAUUGC	Cleavage
spe-miR162a-1-3p	Sopen07g013350.1	3.0	-1.0	1	21	2214	2234	UCGAUAAACCUCUGCAUCCAG	UUGGAUGCAGAGGUCUAUUGC	Cleavage
spe-miR162a-1-3p	Sopen10g019050.1	3.0	-1.0	1	21	2268	2288	UCGAUAAACCUCUGCAUCCAG	UUGGAUGCAGAGGUCUAUUGC	Cleavage
spe-miR162a-1-3p	Sopen01g009290.1	3.0	-1.0	1	21	2484	2504	UCGAUAAACCUCUGCAUCCAG	UUGGAUGCAGAGGUCUAUUGC	Cleavage
spe-miR162a-1-3p	Sopen04g017190.1	3.0	-1.0	1	21	2427	2447	UCGAUAAACCUCUGCAUCCAG	UUGGAUGCAGAGGUGUAUUGC	Cleavage
spe-miR162a-1-3p	Sopen06g010320.1	3.0	-1.0	1	21	1914	1934	UCGAUAAACCUCUGCAUCCAG	UUGGAUGCAGAGGUCUAUUGC	Cleavage
spe-miR162a-1-3p	Sopen02g009480.1	3.0	-1.0	1	21	2190	2210	UCGAUAAACCUCUGCAUCCAG	UUGGAUGCAGAGGUCUAUUGC	Cleavage
spe-miR162a-1-3p	Sopen04g013690.1	3.0	-1.0	1	21	2473	2493	UCGAUAAACCUCUGCAUCCAG	UUGGAUGCAGAGGUCUAUUGC	Cleavage
spe-miR162a-1-3p	Sopen11g021750.1	3.0	-1.0	1	21	2277	2297	UCGAUAAACCUCUGCAUCCAG	UUGGAUGCAGAGGUCUAUUGC	Cleavage
spe-miR162a-1-3p	Sopen09g018980.1	3.0	-1.0	1	21	2279	2299	UCGAUAAACCUCUGCAUCCAG	UUGGAUGCAGAGGUCUAUUGC	Cleavage
spe-miR162a-1-3p	Sopen08g010430.1	3.0	-1.0	1	21	2220	2240	UCGAUAAACCUCUGCAUCCAG	UUGGAUGCAGAGGUCUAUUGC	Cleavage
spe-miR162a-1-3p	Sopen05g015900.1	3.0	-1.0	1	21	2397	2417	UCGAUAAACCUCUGCAUCCAG	UUGGAUGCAGAGGUCUAUUGC	Cleavage
spe-miR162a-1-3p	Sopen07g012670.1	3.0	-1.0	1	21	2505	2525	UCGAUAAACCUCUGCAUCCAG	UUGGAUGCAGAGGUCUAUUGC	Cleavage
spe-miR162a-1-3p	Sopen12g025580.1	3.0	-1.0	1	21	2427	2447	UCGAUAAACCUCUGCAUCCAG	UUGGAUGCAGAGGUCUAUUGC	Cleavage
spe-miR162a-1-3p	Sopen01g019730.1	3.0	-1.0	1	21	792	812	UCGAUAAACCUCUGCAUCCAG	UUGGAUGCAGAGGUCUAUUGC	Cleavage
spe-miR162a-1-3p	Sopen07g011530.1	3.0	-1.0	1	21	2649	2669	UCGAUAAACCUCUGCAUCCAG	UUGGAUGCAGAGGUCUAUUGC	Cleavage
spe-miR162a-1-3p	Sopen10g021040.1	3.0	-1.0	1	21	2673	2693	UCGAUAAACCUCUGCAUCCAG	UUGGAUGCAGAGGUCUAUUGC	Cleavage
spe-miR162a-1-3p	Sopen09g018110.1	3.0	-1.0	1	21	1758	1778	UCGAUAAACCUCUGCAUCCAG	UUGGAUGCAGAGGUCUAUUGC	Cleavage
spe-miR162a-1-3p	Sopen10g015300.1	3.0	-1.0	1	21	2610	2630	UCGAUAAACCUCUGCAUCCAG	UUGGAUGCAGAGGUCUAUUGC	Cleavage
spe-miR162a-1-3p	Sopen12g019640.1	3.0	-1.0	1	21	2457	2477	UCGAUAAACCUCUGCAUCCAG	UUGGAUGCAGAGGUCUAUUGC	Cleavage
spe-miR162a-1-3p	Sopen03g018950.1	3.0	-1.0	1	21	2658	2678	UCGAUAAACCUCUGCAUCCAG	UUGGAUGCAGAGGUCUAUUGC	Cleavage
spe-miR162a-1-3p	Sopen06g010300.1	3.0	-1.0	1	21	2052	2072	UCGAUAAACCUCUGCAUCCAG	UUGGAUGCAGAGGUCUAUUGC	Cleavage
spe-miR162a-1-3p	Sopen08g006190.1	3.0	-1.0	1	21	2505	2525	UCGAUAAACCUCUGCAUCCAG	UUGGAUGCAGAGGUCUAUUGC	Cleavage
spe-miR162a-1-3p	Sopen11g016500.1	3.0	-1.0	1	21	2553	2573	UCGAUAAACCUCUGCAUCCAG	UUGGAUGCAGAGGUCUAUUGC	Cleavage
spe-miR162a-1-3p	Sopen01g023620.1	3.0	-1.0	1	21	2781	2801	UCGAUAAACCUCUGCAUCCAG	UUGGAUGCAGAGGUAUAUUGC	Cleavage
spe-miR162a-1-3p	Sopen01g014360.1	3.0	-1.0	1	21	2799	2819	UCGAUAAACCUCUGCAUCCAG	UUGGAUGCAGAGGUCUAUUGC	Cleavage
spe-miR162a-1-3p	Sopen10g011300.1	3.0	-1.0	1	21	2805	2825	UCGAUAAACCUCUGCAUCCAG	UUGGAUGCAGAGGUCUAUUGC	Cleavage
spe-miR162a-1-3p	Sopen08g014120.1	3.0	-1.0	1	21	2259	2279	UCGAUAAACCUCUGCAUCCAG	UUGGAUGCAGAGGUCUAUUGC	Cleavage
spe-miR162a-1-3p	Sopen08g015880.1	3.0	-1.0	1	21	2190	2210	UCGAUAAACCUCUGCAUCCAG	UUGGAUGCAGAGGUCUAUUGC	Cleavage
spe-miR162a-1-3p	Sopen10g017700.1	3.0	-1.0	1	21	2829	2849	UCGAUAAACCUCUGCAUCCAG	UUGGAUGCAGAGUUUUAUUGC	Cleavage
spe-miR162a-1-3p	Sopen10g011520.1	3.0	-1.0	1	21	2673	2693	UCGAUAAACCUCUGCAUCCAG	UUGGAUGCAGAGGUCUAUUGU	Cleavage
spe-miR162a-1-3p	Sopen03g012400.1	3.0	-1.0	1	21	2391	2411	UCGAUAAACCUCUGCAUCCAG	UUGGAUGCAGAGGUCUAUUGC	Cleavage
spe-miR162a-1-3p	Sopen12g016160.1	3.0	-1.0	1	21	741	761	UCGAUAAACCUCUGCAUCCAG	UUGGAUGCAGAGGUCUAUUGC	Cleavage
spe-miR162a-1-3p	Sopen07g021530.1	3.0	-1.0	1	21	2856	2876	UCGAUAAACCUCUGCAUCCAG	UUGGAUGCAGAGGUCUAUUGC	Cleavage
spe-miR162a-1-3p	Sopen01g025540.1	3.0	-1.0	1	21	2829	2849	UCGAUAAACCUCUGCAUCCAG	UUGGAUGCAGAGGUCUAUUGC	Cleavage
spe-miR162a-1-3p	Sopen05g015570.1	3.0	-1.0	1	21	2880	2900	UCGAUAAACCUCUGCAUCCAG	UUGGAUGCAGAGGUCUAUUGC	Cleavage
spe-miR162a-1-3p	Sopen05g022360.1	3.0	-1.0	1	21	2781	2801	UCGAUAAACCUCUGCAUCCAG	UUGGAUGCAGAGGUCUAUUGC	Cleavage
spe-miR162a-1-3p	Sopen09g021690.1	3.0	-1.0	1	21	2802	2822	UCGAUAAACCUCUGCAUCCAG	UUGGAUGCAGAGGUCUAUUGC	Cleavage
spe-miR162a-1-3p	Sopen07g008030.2	3.0	-1.0	1	21	2940	2960	UCGAUAAACCUCUGCAUCCAG	UUGGAUGCAGAGGUCUAUUGC	Cleavage
spe-miR162a-1-3p	Sopen02g004730.1	3.0	-1.0	1	21	2892	2912	UCGAUAAACCUCUGCAUCCAG	UUGGAUGCAGAGGUCUAUUGC	Cleavage
spe-miR162a-1-3p	Sopen07g021320.1	3.0	-1.0	1	21	2844	2864	UCGAUAAACCUCUGCAUCCAG	UUGGAUGCAGAGGUCUAUUGC	Cleavage
spe-miR162a-1-3p	Sopen03g018150.1	3.0	-1.0	1	21	3102	3122	UCGAUAAACCUCUGCAUCCAG	UUGGAUGCAGAGGUCUAUUGC	Cleavage
spe-miR162a-1-3p	Sopen07g011010.1	3.0	-1.0	1	21	2934	2954	UCGAUAAACCUCUGCAUCCAG	UUGGAUGCAGAGGUCUAUUGC	Cleavage
spe-miR162a-1-3p	Sopen10g014520.1	3.0	-1.0	1	21	1449	1469	UCGAUAAACCUCUGCAUCCAG	UUGGAUGCAGAGGUCUAUUGC	Cleavage
spe-miR162a-1-3p	Sopen05g014210.1	3.0	-1.0	1	21	3208	3228	UCGAUAAACCUCUGCAUCCAG	UUGGAUGCAGAGGUCUAUUGC	Cleavage
spe-miR162a-1-3p	Sopen01g017290.1	3.0	-1.0	1	21	2910	2930	UCGAUAAACCUCUGCAUCCAG	UUGGAUGCAGAGGUCUAUUGC	Cleavage
spe-miR162a-1-3p	Sopen08g013390.1	3.0	-1.0	1	21	3009	3029	UCGAUAAACCUCUGCAUCCAG	UUGGAUGCAGAGGUCUAUUGC	Cleavage
spe-miR162a-1-3p	Sopen06g013170.1	3.0	-1.0	1	21	3279	3299	UCGAUAAACCUCUGCAUCCAG	UUGGAUGCAGAGGUCUAUUGC	Cleavage
spe-miR162a-1-3p	Sopen03g027080.1	3.0	-1.0	1	21	2856	2876	UCGAUAAACCUCUGCAUCCAG	UUGGAUGCAGAGGUCUAUUGC	Cleavage
spe-miR162a-1-3p	Sopen06g015490.1	3.0	-1.0	1	21	2997	3017	UCGAUAAACCUCUGCAUCCAG	UUGGAUGCAGAGGUCUAUUGC	Cleavage
spe-miR162a-1-3p	Sopen03g026400.1	3.0	-1.0	1	21	3000	3020	UCGAUAAACCUCUGCAUCCAG	UUGGAUGCAGAGGUCUAUUGC	Cleavage
spe-miR162a-1-3p	Sopen11g016670.1	3.0	-1.0	1	21	3078	3098	UCGAUAAACCUCUGCAUCCAG	UUGGAUGCAGAGGUCUAUUGC	Cleavage
spe-miR162a-1-3p	Sopen10g016760.1	3.0	-1.0	1	21	2970	2990	UCGAUAAACCUCUGCAUCCAG	UUGGAUGCAGAGGUCUAUUGC	Cleavage
spe-miR162a-1-3p	Sopen02g004670.1	3.0	-1.0	1	21	2976	2996	UCGAUAAACCUCUGCAUCCAG	UUGGAUGCAGAGGUCUAUUGC	Cleavage
spe-miR162a-1-3p	Sopen07g007720.1	3.0	-1.0	1	21	2988	3008	UCGAUAAACCUCUGCAUCCAG	UUGGAUGCAGAGGUCUAUUGC	Cleavage
spe-miR162a-1-3p	Sopen02g002060.1	3.0	-1.0	1	21	3039	3059	UCGAUAAACCUCUGCAUCCAG	UUGGAUGCAGAGGUCUAUUGC	Cleavage
spe-miR162a-1-3p	Sopen12g008440.1	3.0	-1.0	1	21	2880	2900	UCGAUAAACCUCUGCAUCCAG	UUGGAUGCAGAGGUCUAUUGC	Cleavage
spe-miR162a-1-3p	Sopen06g008300.2	3.0	-1.0	1	21	3045	3065	UCGAUAAACCUCUGCAUCCAG	UUGGAUGCAGAGGUCUAUUGC	Cleavage
spe-miR162a-1-3p	Sopen05g026590.1	3.0	-1.0	1	21	3051	3071	UCGAUAAACCUCUGCAUCCAG	UUGGAUGCAGAGGUCUAUUGC	Cleavage
spe-miR162a-1-3p	Sopen06g006370.1	3.0	-1.0	1	21	3177	3197	UCGAUAAACCUCUGCAUCCAG	UUGGAUGCAGAGGUCUAUUGC	Cleavage
spe-miR162a-1-3p	Sopen08g013940.1	3.0	-1.0	1	21	591	611	UCGAUAAACCUCUGCAUCCAG	UUGGAUGCAGAGGUCUAUUGC	Cleavage
spe-miR162a-1-3p	Sopen07g006790.1	3.0	-1.0	1	21	3201	3221	UCGAUAAACCUCUGCAUCCAG	UUGGAUGCAGAGGUCUAUUGU	Cleavage
spe-miR162a-1-3p	Sopen03g020440.1	3.0	-1.0	1	21	3192	3212	UCGAUAAACCUCUGCAUCCAG	UUGGAUGCAGAGGUCUAUUGC	Cleavage
spe-miR162a-1-3p	Sopen09g011450.1	3.0	-1.0	1	21	3150	3170	UCGAUAAACCUCUGCAUCCAG	UUGGAUGCAGAGGUCUAUUGC	Cleavage
spe-miR162a-1-3p	Sopen03g015490.1	3.0	-1.0	1	21	3363	3383	UCGAUAAACCUCUGCAUCCAG	UUGGAUGCAGAGGUCUAUUGC	Cleavage
spe-miR162a-1-3p	Sopen05g012110.1	3.0	-1.0	1	21	3309	3329	UCGAUAAACCUCUGCAUCCAG	UUGGAUGCAGAGGUCUAUUGC	Cleavage
spe-miR162a-1-3p	Sopen12g015410.1	3.0	-1.0	1	21	3243	3263	UCGAUAAACCUCUGCAUCCAG	UUGGAUGCAGAGGUCUAUUGC	Cleavage
spe-miR162a-1-3p	Sopen11g016060.1	3.0	-1.0	1	21	3243	3263	UCGAUAAACCUCUGCAUCCAG	UUGGAUGCAGAGGUCUAUUGC	Cleavage
spe-miR162a-1-3p	Sopen09g007380.1	3.0	-1.0	1	21	3261	3281	UCGAUAAACCUCUGCAUCCAG	UUGGAUGCAGAGGUCUAUUGC	Cleavage
spe-miR162a-1-3p	Sopen09g009570.1	3.0	-1.0	1	21	3567	3587	UCGAUAAACCUCUGCAUCCAG	UUGGAUGCAGAGGUCUAUUGC	Cleavage
spe-miR162a-1-3p	Sopen09g009910.1	3.0	-1.0	1	21	2862	2882	UCGAUAAACCUCUGCAUCCAG	UUGGAUGCAGAGGUCUAUUGC	Cleavage
spe-miR162a-1-3p	Sopen02g007340.1	3.0	-1.0	1	21	2343	2363	UCGAUAAACCUCUGCAUCCAG	UUGGAUGCAGAGGUCUAUUGC	Cleavage
spe-miR162a-1-3p	Sopen05g021270.1	3.0	-1.0	1	21	3375	3395	UCGAUAAACCUCUGCAUCCAG	UUGGAUGCAGAGGUCUAUUGU	Cleavage
spe-miR162a-1-3p	Sopen01g026340.3	3.0	-1.0	1	21	2538	2558	UCGAUAAACCUCUGCAUCCAG	UUGGAUGCAGAGGUCUAUUGC	Cleavage
spe-miR162a-1-3p	Sopen09g012910.1	3.0	-1.0	1	21	3501	3521	UCGAUAAACCUCUGCAUCCAG	UUGGAUGCAGAGGUCUAUUGC	Cleavage
spe-miR162a-1-3p	Sopen05g014960.1	3.0	-1.0	1	21	3225	3245	UCGAUAAACCUCUGCAUCCAG	UUGGAUGCAGAGGUCUAUUGC	Cleavage
spe-miR162a-1-3p	Sopen01g018760.1	3.0	-1.0	1	21	3609	3629	UCGAUAAACCUCUGCAUCCAG	UUGGAUGCAGAGGUCUAUUGC	Cleavage
spe-miR162a-1-3p	Sopen01g018780.1	3.0	-1.0	1	21	3288	3308	UCGAUAAACCUCUGCAUCCAG	UUGGAUGCAGAGGUCUAUUGC	Cleavage
spe-miR162a-1-3p	Sopen11g016970.1	3.0	-1.0	1	21	3510	3530	UCGAUAAACCUCUGCAUCCAG	UUGGAUGCAGAGGUCUAUUGC	Cleavage
spe-miR162a-1-3p	Sopen07g020990.1	3.0	-1.0	1	21	3210	3230	UCGAUAAACCUCUGCAUCCAG	UUGGAUGCAGAGGUCUAUUGC	Cleavage
spe-miR162a-1-3p	Sopen07g008950.1	3.0	-1.0	1	21	3453	3473	UCGAUAAACCUCUGCAUCCAG	UUGGAUGCAGAGGUCUAUUGC	Cleavage
spe-miR162a-1-3p	Sopen12g027520.1	3.0	-1.0	1	21	1804	1824	UCGAUAAACCUCUGCAUCCAG	UUGGAUGCAGAGGUCUAUUGC	Cleavage
spe-miR162a-1-3p	Sopen03g019810.1	3.0	-1.0	1	21	3798	3818	UCGAUAAACCUCUGCAUCCAG	UUGGAUGCAGAGGUCUAUUGC	Cleavage
spe-miR162a-1-3p	Sopen09g022250.1	3.0	-1.0	1	21	3708	3728	UCGAUAAACCUCUGCAUCCAG	UUGGAUGCAGAAGUUUAUUGC	Translation
spe-miR162a-1-3p	Sopen01g019350.1	3.0	-1.0	1	21	1914	1934	UCGAUAAACCUCUGCAUCCAG	UUGGAUGCAGAGGUCUAUUGU	Cleavage
spe-miR162a-1-3p	Sopen01g018610.1	3.0	-1.0	1	21	3696	3716	UCGAUAAACCUCUGCAUCCAG	UUGGAUGCAGAGGUCUAUUGC	Cleavage
spe-miR162a-1-3p	Sopen05g027810.1	3.0	-1.0	1	21	3462	3482	UCGAUAAACCUCUGCAUCCAG	UUGGAUGCAGAGGUCUAUUGC	Cleavage
spe-miR162a-1-3p	Sopen03g008570.1	3.0	-1.0	1	21	3735	3755	UCGAUAAACCUCUGCAUCCAG	UUGGAUGCAGAGGUCUAUUGC	Cleavage
spe-miR162a-1-3p	Sopen09g011720.1	3.0	-1.0	1	21	3444	3464	UCGAUAAACCUCUGCAUCCAG	UUGGAUGCAGAGGUCUAUUGC	Cleavage
spe-miR162a-1-3p	Sopen06g010410.1	3.0	-1.0	1	21	2931	2951	UCGAUAAACCUCUGCAUCCAG	UUGGAUGCAGAGGUCUAUUGC	Cleavage
spe-miR162a-1-3p	Sopen05g016170.1	3.0	-1.0	1	21	3891	3911	UCGAUAAACCUCUGCAUCCAG	UUGGAUGCAGAGGUCUAUUGC	Cleavage
spe-miR162a-1-3p	Sopen01g026340.2	3.0	-1.0	1	21	2538	2558	UCGAUAAACCUCUGCAUCCAG	UUGGAUGCAGAGGUCUAUUGC	Cleavage
spe-miR162a-1-3p	Sopen08g016340.1	3.0	-1.0	1	21	4194	4214	UCGAUAAACCUCUGCAUCCAG	UUGGAUGCAGAGGUCUAUUGC	Cleavage
spe-miR162a-1-3p	Sopen08g012390.1	3.0	-1.0	1	21	3960	3980	UCGAUAAACCUCUGCAUCCAG	UUGGAUGCAGAGGUCUAUUGC	Cleavage
spe-miR162a-1-3p	Sopen02g004530.1	3.0	-1.0	1	21	3189	3209	UCGAUAAACCUCUGCAUCCAG	UUGGAUGCAGAGGUCUAUUGC	Cleavage
spe-miR162a-1-3p	Sopen01g026340.1	3.0	-1.0	1	21	2538	2558	UCGAUAAACCUCUGCAUCCAG	UUGGAUGCAGAGGUCUAUUGC	Cleavage
spe-miR162a-1-3p	Sopen12g008790.1	3.0	-1.0	1	21	4053	4073	UCGAUAAACCUCUGCAUCCAG	UUGGAUGCAGAGGUCUAUUGC	Cleavage
spe-miR162a-1-3p	Sopen11g014250.1	3.0	-1.0	1	21	4059	4079	UCGAUAAACCUCUGCAUCCAG	UUGGAUGCAGAGGUCUAUUGC	Cleavage
spe-miR162a-1-3p	Sopen12g009450.1	3.0	-1.0	1	21	4194	4214	UCGAUAAACCUCUGCAUCCAG	UUGGAUGCAGAGGUCUAUUGC	Cleavage
spe-miR162a-1-3p	Sopen10g015130.1	3.0	-1.0	1	21	4191	4211	UCGAUAAACCUCUGCAUCCAG	UUGGAUGCAGAGGUCUAUUGC	Cleavage
spe-miR162a-1-3p	Sopen07g011600.1	3.0	-1.0	1	21	4581	4601	UCGAUAAACCUCUGCAUCCAG	UUGGAUGCAGAGGUCUAUUGC	Cleavage
spe-miR162a-1-3p	Sopen03g018060.1	3.0	-1.0	1	21	3852	3872	UCGAUAAACCUCUGCAUCCAG	UUGGAUGCAGAGGUCUAUUGC	Cleavage
spe-miR162a-1-3p	Sopen01g014910.1	3.0	-1.0	1	21	4512	4532	UCGAUAAACCUCUGCAUCCAG	UUGGAUGCAGAGGUCUAUUGC	Cleavage
spe-miR162a-1-3p	Sopen12g020370.1	3.0	-1.0	1	21	4851	4871	UCGAUAAACCUCUGCAUCCAG	UUGGAUGCAGAGGUCUAUUGC	Cleavage
spe-miR162a-1-3p	Sopen04g016580.1	3.0	-1.0	1	21	4830	4850	UCGAUAAACCUCUGCAUCCAG	UUGGAUGCAGAGGUCUAUUGC	Cleavage
spe-miR162a-1-3p	Sopen03g011210.1	3.0	-1.0	1	21	4770	4790	UCGAUAAACCUCUGCAUCCAG	UUGGAUGCAGAGGUCUAUUGC	Cleavage
spe-miR162a-1-3p	Sopen09g025870.1	3.0	-1.0	1	21	4689	4709	UCGAUAAACCUCUGCAUCCAG	UUGGAUGCAGAGGUCUAUUGC	Cleavage
spe-miR162a-1-3p	Sopen03g020910.1	3.0	-1.0	1	21	4890	4910	UCGAUAAACCUCUGCAUCCAG	UUGGAUGCAGAGGUCUAUUGC	Cleavage
spe-miR162a-1-3p	Sopen03g014690.1	3.0	-1.0	1	21	4587	4607	UCGAUAAACCUCUGCAUCCAG	UUGGAUGCAGAGGUCUAUUGC	Cleavage
spe-miR162a-1-3p	Sopen04g010070.1	3.0	-1.0	1	21	4545	4565	UCGAUAAACCUCUGCAUCCAG	UUGGAUGCAGAGGUCUAUUGU	Cleavage
spe-miR162a-1-3p	Sopen04g017480.1	3.0	-1.0	1	21	4740	4760	UCGAUAAACCUCUGCAUCCAG	UUGGAUGCAGAGGUCUAUUGC	Cleavage
spe-miR162a-1-3p	Sopen09g009180.1	3.0	-1.0	1	21	3543	3563	UCGAUAAACCUCUGCAUCCAG	UUGGAUGCAGAGGUCUAUUGC	Cleavage
spe-miR162a-1-3p	Sopen03g018700.1	3.0	-1.0	1	21	2523	2543	UCGAUAAACCUCUGCAUCCAG	UUGGAUGCAGAGGUCUAUUGC	Cleavage
spe-miR162a-1-3p	Sopen11g012500.1	3.0	-1.0	1	21	3171	3191	UCGAUAAACCUCUGCAUCCAG	UUGGAUGCAGAGGUCUAUUGC	Cleavage
spe-miR162a-1-3p	Sopen05g011120.1	3.0	-1.0	1	21	4656	4676	UCGAUAAACCUCUGCAUCCAG	UUGGAUGCAGAGGUCUAUUGC	Cleavage
spe-miR162a-1-3p	Sopen07g008130.1	3.0	-1.0	1	21	3948	3968	UCGAUAAACCUCUGCAUCCAG	UUGGAUGCAGAGGUCUAUUGC	Cleavage
spe-miR162a-1-3p	Sopen01g009850.1	3.0	-1.0	1	21	4848	4868	UCGAUAAACCUCUGCAUCCAG	UUGGAUGCAGAGGUCUAUUGC	Cleavage
spe-miR162a-1-3p	Sopen09g026290.1	3.0	-1.0	1	21	5682	5702	UCGAUAAACCUCUGCAUCCAG	UUGGAUGCAGAGGUCUAUUGC	Cleavage
spe-miR162a-1-3p	Sopen06g012230.1	3.0	-1.0	1	21	6018	6038	UCGAUAAACCUCUGCAUCCAG	UUGGAUGCAGAGGUCUAUUGC	Cleavage
spe-miR162a-1-3p	Sopen04g009510.2	3.0	-1.0	1	21	5868	5888	UCGAUAAACCUCUGCAUCCAG	UUGGAUGCAGAGGUCUAUUGC	Cleavage
spe-miR162a-1-3p	Sopen03g020610.1	3.0	-1.0	1	21	5139	5159	UCGAUAAACCUCUGCAUCCAG	UUGGAUGCAGAGGUCUAUUGC	Cleavage
spe-miR162a-1-3p	Sopen05g013200.1	3.0	-1.0	1	21	5961	5981	UCGAUAAACCUCUGCAUCCAG	UUGGAUGCAGAGGUAUAUUGC	Cleavage
spe-miR162a-1-3p	Sopen03g013570.1	3.0	-1.0	1	21	5979	5999	UCGAUAAACCUCUGCAUCCAG	UUGGAUGCAGAGGUCUAUUGC	Cleavage
spe-miR162a-1-3p	Sopen08g007670.1	3.0	-1.0	1	21	5649	5669	UCGAUAAACCUCUGCAUCCAG	UUGGAUGCAGAGGUCUAUUGC	Cleavage
spe-miR162a-1-3p	Sopen06g012610.1	3.0	-1.0	1	21	3219	3239	UCGAUAAACCUCUGCAUCCAG	UUGGAUGCAGAGGUCUAUUGC	Cleavage
spe-miR162a-1-3p	Sopen03g008140.1	3.0	-1.0	1	21	2670	2690	UCGAUAAACCUCUGCAUCCAG	UUGGAUGCAGAGGUCUAUUGC	Cleavage
spe-miR162a-1-3p	Sopen11g011080.1	3.0	-1.0	1	21	3333	3353	UCGAUAAACCUCUGCAUCCAG	UUGGAUGCAGAGGUCUAUUGC	Cleavage
spe-miR162a-1-3p	Sopen11g017160.1	3.0	-1.0	1	21	7125	7145	UCGAUAAACCUCUGCAUCCAG	UUGGAUGCAGAGGUCUAUUGC	Cleavage
spe-miR162a-1-3p	Sopen03g013510.1	3.0	-1.0	1	21	7779	7799	UCGAUAAACCUCUGCAUCCAG	UUGGAUGCAGAGGUCUAUUGC	Cleavage
spe-miR162a-1-3p	Sopen05g017780.1	3.0	-1.0	1	21	6588	6608	UCGAUAAACCUCUGCAUCCAG	UUGGAUGCAGAGGUCUAUUGC	Cleavage
spe-miR162a-1-3p	Sopen04g020870.2	3.0	-1.0	1	21	7158	7178	UCGAUAAACCUCUGCAUCCAG	UUGGAUGCAGAGGUCUAUUGC	Cleavage
spe-miR162a-1-3p	Sopen08g012200.1	3.0	-1.0	1	21	7680	7700	UCGAUAAACCUCUGCAUCCAG	UUGGAUGCAGAGGUCUAUUGC	Cleavage
spe-miR162a-1-3p	Sopen04g011520.2	3.0	-1.0	1	21	30	50	UCGAUAAACCUCUGCAUCCAG	AUGGAUGCAGAGGUCUAUUGC	Cleavage
spe-miR162a-1-3p	Sopen11g018370.1	3.0	-1.0	1	21	1968	1988	UCGAUAAACCUCUGCAUCCAG	AUGGAUGCAGAGGUCUAUUGC	Cleavage
spe-miR162a-1-3p	Sopen01g018280.1	3.0	-1.0	1	21	2238	2258	UCGAUAAACCUCUGCAUCCAG	GUGGAUGCAGAGGUCUAUUGC	Cleavage
spe-miR162a-1-3p	Sopen05g015010.1	3.0	-1.0	1	21	2727	2747	UCGAUAAACCUCUGCAUCCAG	GUGGAUGCAGAGGUCUAUUGC	Cleavage
spe-miR162a-1-3p	Sopen04g011520.1	3.0	-1.0	1	21	2718	2738	UCGAUAAACCUCUGCAUCCAG	AUGGAUGCAGAGGUCUAUUGC	Cleavage
spe-miR162a-1-3p	Sopen06g011650.1	3.0	-1.0	1	21	3636	3656	UCGAUAAACCUCUGCAUCCAG	GUGGAUGCAGAGGUCUAUUGC	Cleavage
spe-miR162a-1-3p	Sopen04g017510.1	3.0	-1.0	1	21	2700	2720	UCGAUAAACCUCUGCAUCCAG	GUGGAUGCAGAGGUCUAUUGC	Cleavage
spe-miR162a-1-3p	Sopen01g022920.1	3.0	-1.0	1	21	669	689	UCGAUAAACCUCUGCAUCCAG	UUGGAUGAAGAGGUCUAUUGA	Cleavage
spe-miR162a-1-5p	Sopen05g007330.1	3.0	-1.0	1	21	2441	2461	GGAGGCAGCGGUUCAUCGAUC	UUUCAAUGAAUGGCUGCCUCC	Translation
spe-miR162a-1-5p	Sopen03g033540.1	0.0	-1.0	1	21	522	542	GGAGGCAGCGGUUCAUCGAUC	GAUCGAUGAACCGCUGCCUCC	Cleavage
spe-miR162a-1-5p	Sopen11g015090.1	2.5	-1.0	1	21	1833	1853	GGAGGCAGCGGUUCAUCGAUC	CAGCGAUGGAUCGUUGCCUCC	Cleavage
spe-miR162a-1-5p	Sopen07g028110.1	3.0	-1.0	1	21	372	392	GGAGGCAGCGGUUCAUCGAUC	UACUGAUGGACCGUUGCUUCC	Cleavage
spe-miR162a-1-5p	Sopen07g032000.1	3.0	-1.0	1	21	285	305	GGAGGCAGCGGUUCAUCGAUC	UCCUGGUGAACCGCUGCCUCG	Cleavage
spe-miR162a-1-5p	Sopen07g032000.2	3.0	-1.0	1	21	285	305	GGAGGCAGCGGUUCAUCGAUC	UCCUGGUGAACCGCUGCCUCG	Cleavage
spe-miR162a-1-5p	Sopen09g018100.1	3.0	-1.0	1	21	3786	3806	GGAGGCAGCGGUUCAUCGAUC	UCUCGAUGGACCGUUAUCUCC	Cleavage
spe-miR162a-2-3p	Sopen11g007970.1	3.0	-1.0	1	21	3075	3095	UCGAUAAACCUCUGCAUCCAG	UUGGAUGCAGAGGUCUAUUGC	Cleavage
spe-miR162a-2-3p	Sopen11g007970.1	3.0	-1.0	1	21	3852	3872	UCGAUAAACCUCUGCAUCCAG	UUGGAUGCAGAGGUCUAUUGC	Cleavage
spe-miR162a-2-3p	Sopen03g015770.1	1.5	-1.0	1	21	4874	4894	UCGAUAAACCUCUGCAUCCAG	UUGGAUGCAGAGGUUUAUUGC	Cleavage
spe-miR162a-2-3p	Sopen12g015850.1	3.0	-1.0	1	21	2409	2429	UCGAUAAACCUCUGCAUCCAG	CUGGAUGCAGAGGUCUAUUGC	Cleavage
spe-miR162a-2-3p	Sopen12g018400.1	3.0	-1.0	1	21	1749	1769	UCGAUAAACCUCUGCAUCCAG	UUGGAUGCAGAGGUCUAUUGC	Cleavage
spe-miR162a-2-3p	Sopen10g012630.1	3.0	-1.0	1	21	3096	3116	UCGAUAAACCUCUGCAUCCAG	UUGGAUGCAGAGGUCUAUUGC	Cleavage
spe-miR162a-2-3p	Sopen05g014370.1	3.0	-1.0	1	21	3522	3542	UCGAUAAACCUCUGCAUCCAG	UUGGAUGCAGAGGUCUAUUGC	Cleavage
spe-miR162a-2-3p	Sopen12g015370.1	3.0	-1.0	1	21	2952	2972	UCGAUAAACCUCUGCAUCCAG	UUGGAUGCAGAGGUCUAUUGC	Cleavage
spe-miR162a-2-3p	Sopen12g015370.1	3.0	-1.0	1	21	5238	5258	UCGAUAAACCUCUGCAUCCAG	UUGGAUGCAGAGGUCUAUUGC	Cleavage
spe-miR162a-2-3p	Sopen05g014680.1	3.0	-1.0	1	21	1611	1631	UCGAUAAACCUCUGCAUCCAG	UUGGAUGCAGAGGUCUAUUGC	Cleavage
spe-miR162a-2-3p	Sopen05g014680.1	3.0	-1.0	1	21	5412	5432	UCGAUAAACCUCUGCAUCCAG	UUGGAUGCAGAGGUCUAUUGC	Cleavage
spe-miR162a-2-3p	Sopen11g016030.1	3.0	-1.0	1	21	1725	1745	UCGAUAAACCUCUGCAUCCAG	UUGGAUGCAGAGGUCUAUUGC	Cleavage
spe-miR162a-2-3p	Sopen03g033540.1	0.0	-1.0	1	21	462	482	UCGAUAAACCUCUGCAUCCAG	CUGGAUGCAGAGGUUUAUCGA	Cleavage
spe-miR162a-2-3p	Sopen04g015920.1	1.5	-1.0	1	21	1776	1796	UCGAUAAACCUCUGCAUCCAG	UUGGAUGCAGAGGUUUAUUGC	Cleavage
spe-miR162a-2-3p	Sopen03g009220.1	1.5	-1.0	1	21	2977	2997	UCGAUAAACCUCUGCAUCCAG	UUGGAUGCAGAGGUUUAUUGU	Cleavage
spe-miR162a-2-3p	Sopen11g022160.1	1.5	-1.0	1	21	4152	4172	UCGAUAAACCUCUGCAUCCAG	UUGGAUGCAGAGGUUUAUUGC	Cleavage
spe-miR162a-2-3p	Sopen01g018960.1	1.5	-1.0	1	21	1206	1226	UCGAUAAACCUCUGCAUCCAG	UAGGAUGCAGAGGUUUAUUGC	Cleavage
spe-miR162a-2-3p	Sopen11g022790.1	2.0	-1.0	1	21	189	209	UCGAUAAACCUCUGCAUCCAG	UUGGAUGCAGAGGUCUAUUGA	Cleavage
spe-miR162a-2-3p	Sopen05g025280.1	2.0	-1.0	1	21	1824	1844	UCGAUAAACCUCUGCAUCCAG	UUGGAUGCAGAGGUCUAUUGA	Cleavage
spe-miR162a-2-3p	Sopen11g011420.1	2.0	-1.0	1	21	2022	2042	UCGAUAAACCUCUGCAUCCAG	UUGGAUGCAGAGGUCUAUUGA	Cleavage
spe-miR162a-2-3p	Sopen12g027200.1	2.0	-1.0	1	21	3621	3641	UCGAUAAACCUCUGCAUCCAG	UUGGAUGCAGAGGUCUAUUGA	Cleavage
spe-miR162a-2-3p	Sopen07g013870.1	2.0	-1.0	1	21	3762	3782	UCGAUAAACCUCUGCAUCCAG	UUGGAUGCAGAGGUCUAUUGA	Cleavage
spe-miR162a-2-3p	Sopen08g014940.1	2.0	-1.0	1	21	3978	3998	UCGAUAAACCUCUGCAUCCAG	UUGGAUGCAGAGGUCUAUUGA	Cleavage
spe-miR162a-2-3p	Sopen08g006930.1	2.5	-1.0	1	21	1929	1949	UCGAUAAACCUCUGCAUCCAG	UUGGAUGCAGAGGUCUAUCGC	Cleavage
spe-miR162a-2-3p	Sopen04g008580.1	2.5	-1.0	1	21	787	807	UCGAUAAACCUCUGCAUCCAG	GUGGAUGCAGAGGUUGAUUGG	Cleavage
spe-miR162a-2-3p	Sopen03g032790.1	2.5	-1.0	1	21	1612	1632	UCGAUAAACCUCUGCAUCCAG	GAAGAUGCAGAGGUUUAUUGC	Cleavage
spe-miR162a-2-3p	Sopen09g014030.1	2.5	-1.0	1	21	5446	5466	UCGAUAAACCUCUGCAUCCAG	CAGGGUGUAGAGGUUUAUCCA	Cleavage
spe-miR162a-2-3p	Sopen10g001150.1	3.0	-1.0	1	21	3073	3094	UCGAUAA-ACCUCUGCAUCCAG	CUGGAUGCAGAGGUAUUAUCGA	Cleavage
spe-miR162a-2-3p	Sopen04g016610.1	3.0	-1.0	1	21	3378	3398	UCGAUAAACCUCUGCAUCCAG	CUGGAUGCAGAGGUCUAUUGC	Cleavage
spe-miR162a-2-3p	Sopen04g015700.1	3.0	-1.0	1	21	2865	2885	UCGAUAAACCUCUGCAUCCAG	GUGGAUGCAGAGGUUUAUUAC	Cleavage
spe-miR162a-2-3p	Sopen09g025870.5	3.0	-1.0	1	21	30	50	UCGAUAAACCUCUGCAUCCAG	UUGGAUGCAGAGGUCUAUUGC	Cleavage
spe-miR162a-2-3p	Sopen05g019170.1	3.0	-1.0	1	21	30	50	UCGAUAAACCUCUGCAUCCAG	UUGGAUGCAGAGGUCUAUUGU	Cleavage
spe-miR162a-2-3p	Sopen06g017400.1	3.0	-1.0	1	21	288	308	UCGAUAAACCUCUGCAUCCAG	UUGGAUGCAGAGGUCUAUUGC	Cleavage
spe-miR162a-2-3p	Sopen12g027840.1	3.0	-1.0	1	21	642	662	UCGAUAAACCUCUGCAUCCAG	UUGGAUGCAGAGGUCUAUUGC	Cleavage
spe-miR162a-2-3p	Sopen05g013160.1	3.0	-1.0	1	21	882	902	UCGAUAAACCUCUGCAUCCAG	UUGGAUGCAGAGGUCUAUUGC	Cleavage
spe-miR162a-2-3p	Sopen10g020850.1	3.0	-1.0	1	21	894	914	UCGAUAAACCUCUGCAUCCAG	UUGGAUGCAGAGGUCUAUUGC	Cleavage
spe-miR162a-2-3p	Sopen10g010440.1	3.0	-1.0	1	21	1020	1040	UCGAUAAACCUCUGCAUCCAG	UUGGAUGCAGAGGUCUAUUGC	Cleavage
spe-miR162a-2-3p	Sopen01g018610.2	3.0	-1.0	1	21	1008	1028	UCGAUAAACCUCUGCAUCCAG	UUGGAUGCAGAGGUCUAUUGC	Cleavage
spe-miR162a-2-3p	Sopen06g012090.1	3.0	-1.0	1	21	795	815	UCGAUAAACCUCUGCAUCCAG	UUGGAUGCAGAGGUCUAUUGC	Cleavage
spe-miR162a-2-3p	Sopen08g011360.1	3.0	-1.0	1	21	30	50	UCGAUAAACCUCUGCAUCCAG	UUGGAUGCAGAGGUCUAUUGC	Cleavage
spe-miR162a-2-3p	Sopen09g025870.4	3.0	-1.0	1	21	1080	1100	UCGAUAAACCUCUGCAUCCAG	UUGGAUGCAGAGGUCUAUUGC	Cleavage
spe-miR162a-2-3p	Sopen04g009510.1	3.0	-1.0	1	21	1287	1307	UCGAUAAACCUCUGCAUCCAG	UUGGAUGCAGAGGUCUAUUGC	Cleavage
spe-miR162a-2-3p	Sopen09g024850.1	3.0	-1.0	1	21	1251	1271	UCGAUAAACCUCUGCAUCCAG	UUGGAUGCAGAGGUCUAUUGC	Cleavage
spe-miR162a-2-3p	Sopen11g012080.1	3.0	-1.0	1	21	1689	1709	UCGAUAAACCUCUGCAUCCAG	UUGGAUGCAGAGGUCUAUUGC	Cleavage
spe-miR162a-2-3p	Sopen08g011520.1	3.0	-1.0	1	21	1278	1298	UCGAUAAACCUCUGCAUCCAG	UUGGAUGCAGAGGUCUAUUGU	Cleavage
spe-miR162a-2-3p	Sopen09g010030.1	3.0	-1.0	1	21	1537	1557	UCGAUAAACCUCUGCAUCCAG	UUGGAUGCAGAGGUCUAUUGC	Cleavage
spe-miR162a-2-3p	Sopen09g025870.3	3.0	-1.0	1	21	1332	1352	UCGAUAAACCUCUGCAUCCAG	UUGGAUGCAGAGGUCUAUUGC	Cleavage
spe-miR162a-2-3p	Sopen01g019070.1	3.0	-1.0	1	21	1578	1598	UCGAUAAACCUCUGCAUCCAG	UUGGAUGCAGAGGUCUAUUGC	Cleavage
spe-miR162a-2-3p	Sopen05g020430.1	3.0	-1.0	1	21	1137	1157	UCGAUAAACCUCUGCAUCCAG	UUGGAUGCAGAGGUCUAUUGC	Cleavage
spe-miR162a-2-3p	Sopen09g022310.1	3.0	-1.0	1	21	1755	1775	UCGAUAAACCUCUGCAUCCAG	UUGGAUGCAGAGGUCUAUUGC	Cleavage
spe-miR162a-2-3p	Sopen09g021250.1	3.0	-1.0	1	21	1533	1553	UCGAUAAACCUCUGCAUCCAG	UUGGAUGCAGAGGUCUAUUGC	Cleavage
spe-miR162a-2-3p	Sopen07g008510.1	3.0	-1.0	1	21	2061	2081	UCGAUAAACCUCUGCAUCCAG	UUGGAUGCAGAGGUCUAUUGC	Cleavage
spe-miR162a-2-3p	Sopen04g020870.1	3.0	-1.0	1	21	1524	1544	UCGAUAAACCUCUGCAUCCAG	UUGGAUGCAGAGGUCUAUUGC	Cleavage
spe-miR162a-2-3p	Sopen05g018670.1	3.0	-1.0	1	21	1248	1268	UCGAUAAACCUCUGCAUCCAG	UUGGAUGCAGAGGUCUAUUGC	Cleavage
spe-miR162a-2-3p	Sopen04g016300.1	3.0	-1.0	1	21	2094	2114	UCGAUAAACCUCUGCAUCCAG	UUGGAUGCAGAGGUCUAUUGC	Cleavage
spe-miR162a-2-3p	Sopen05g018310.1	3.0	-1.0	1	21	1860	1880	UCGAUAAACCUCUGCAUCCAG	UUGGAUGCAGAGGUCUAUUGC	Cleavage
spe-miR162a-2-3p	Sopen04g016300.2	3.0	-1.0	1	21	2094	2114	UCGAUAAACCUCUGCAUCCAG	UUGGAUGCAGAGGUCUAUUGC	Cleavage
spe-miR162a-2-3p	Sopen04g013510.1	3.0	-1.0	1	21	1716	1736	UCGAUAAACCUCUGCAUCCAG	UUGGAUGCAGAGGUCUAUUGC	Cleavage
spe-miR162a-2-3p	Sopen09g025870.2	3.0	-1.0	1	21	1935	1955	UCGAUAAACCUCUGCAUCCAG	UUGGAUGCAGAGGUCUAUUGC	Cleavage
spe-miR162a-2-3p	Sopen01g014920.1	3.0	-1.0	1	21	2292	2312	UCGAUAAACCUCUGCAUCCAG	UUGGAUGCAGAGGUCUAUUGC	Cleavage
spe-miR162a-2-3p	Sopen09g010270.1	3.0	-1.0	1	21	2463	2483	UCGAUAAACCUCUGCAUCCAG	UUGGAUGCAGAGGUCUAUUGC	Cleavage
spe-miR162a-2-3p	Sopen01g019300.1	3.0	-1.0	1	21	2316	2336	UCGAUAAACCUCUGCAUCCAG	UUGGAUGCAGAGGUCUAUUGC	Cleavage
spe-miR162a-2-3p	Sopen07g013350.1	3.0	-1.0	1	21	2214	2234	UCGAUAAACCUCUGCAUCCAG	UUGGAUGCAGAGGUCUAUUGC	Cleavage
spe-miR162a-2-3p	Sopen10g019050.1	3.0	-1.0	1	21	2268	2288	UCGAUAAACCUCUGCAUCCAG	UUGGAUGCAGAGGUCUAUUGC	Cleavage
spe-miR162a-2-3p	Sopen01g009290.1	3.0	-1.0	1	21	2484	2504	UCGAUAAACCUCUGCAUCCAG	UUGGAUGCAGAGGUCUAUUGC	Cleavage
spe-miR162a-2-3p	Sopen04g017190.1	3.0	-1.0	1	21	2427	2447	UCGAUAAACCUCUGCAUCCAG	UUGGAUGCAGAGGUGUAUUGC	Cleavage
spe-miR162a-2-3p	Sopen06g010320.1	3.0	-1.0	1	21	1914	1934	UCGAUAAACCUCUGCAUCCAG	UUGGAUGCAGAGGUCUAUUGC	Cleavage
spe-miR162a-2-3p	Sopen02g009480.1	3.0	-1.0	1	21	2190	2210	UCGAUAAACCUCUGCAUCCAG	UUGGAUGCAGAGGUCUAUUGC	Cleavage
spe-miR162a-2-3p	Sopen04g013690.1	3.0	-1.0	1	21	2473	2493	UCGAUAAACCUCUGCAUCCAG	UUGGAUGCAGAGGUCUAUUGC	Cleavage
spe-miR162a-2-3p	Sopen11g021750.1	3.0	-1.0	1	21	2277	2297	UCGAUAAACCUCUGCAUCCAG	UUGGAUGCAGAGGUCUAUUGC	Cleavage
spe-miR162a-2-3p	Sopen09g018980.1	3.0	-1.0	1	21	2279	2299	UCGAUAAACCUCUGCAUCCAG	UUGGAUGCAGAGGUCUAUUGC	Cleavage
spe-miR162a-2-3p	Sopen08g010430.1	3.0	-1.0	1	21	2220	2240	UCGAUAAACCUCUGCAUCCAG	UUGGAUGCAGAGGUCUAUUGC	Cleavage
spe-miR162a-2-3p	Sopen05g015900.1	3.0	-1.0	1	21	2397	2417	UCGAUAAACCUCUGCAUCCAG	UUGGAUGCAGAGGUCUAUUGC	Cleavage
spe-miR162a-2-3p	Sopen07g012670.1	3.0	-1.0	1	21	2505	2525	UCGAUAAACCUCUGCAUCCAG	UUGGAUGCAGAGGUCUAUUGC	Cleavage
spe-miR162a-2-3p	Sopen12g025580.1	3.0	-1.0	1	21	2427	2447	UCGAUAAACCUCUGCAUCCAG	UUGGAUGCAGAGGUCUAUUGC	Cleavage
spe-miR162a-2-3p	Sopen01g019730.1	3.0	-1.0	1	21	792	812	UCGAUAAACCUCUGCAUCCAG	UUGGAUGCAGAGGUCUAUUGC	Cleavage
spe-miR162a-2-3p	Sopen07g011530.1	3.0	-1.0	1	21	2649	2669	UCGAUAAACCUCUGCAUCCAG	UUGGAUGCAGAGGUCUAUUGC	Cleavage
spe-miR162a-2-3p	Sopen10g021040.1	3.0	-1.0	1	21	2673	2693	UCGAUAAACCUCUGCAUCCAG	UUGGAUGCAGAGGUCUAUUGC	Cleavage
spe-miR162a-2-3p	Sopen09g018110.1	3.0	-1.0	1	21	1758	1778	UCGAUAAACCUCUGCAUCCAG	UUGGAUGCAGAGGUCUAUUGC	Cleavage
spe-miR162a-2-3p	Sopen10g015300.1	3.0	-1.0	1	21	2610	2630	UCGAUAAACCUCUGCAUCCAG	UUGGAUGCAGAGGUCUAUUGC	Cleavage
spe-miR162a-2-3p	Sopen12g019640.1	3.0	-1.0	1	21	2457	2477	UCGAUAAACCUCUGCAUCCAG	UUGGAUGCAGAGGUCUAUUGC	Cleavage
spe-miR162a-2-3p	Sopen03g018950.1	3.0	-1.0	1	21	2658	2678	UCGAUAAACCUCUGCAUCCAG	UUGGAUGCAGAGGUCUAUUGC	Cleavage
spe-miR162a-2-3p	Sopen06g010300.1	3.0	-1.0	1	21	2052	2072	UCGAUAAACCUCUGCAUCCAG	UUGGAUGCAGAGGUCUAUUGC	Cleavage
spe-miR162a-2-3p	Sopen08g006190.1	3.0	-1.0	1	21	2505	2525	UCGAUAAACCUCUGCAUCCAG	UUGGAUGCAGAGGUCUAUUGC	Cleavage
spe-miR162a-2-3p	Sopen11g016500.1	3.0	-1.0	1	21	2553	2573	UCGAUAAACCUCUGCAUCCAG	UUGGAUGCAGAGGUCUAUUGC	Cleavage
spe-miR162a-2-3p	Sopen01g023620.1	3.0	-1.0	1	21	2781	2801	UCGAUAAACCUCUGCAUCCAG	UUGGAUGCAGAGGUAUAUUGC	Cleavage
spe-miR162a-2-3p	Sopen01g014360.1	3.0	-1.0	1	21	2799	2819	UCGAUAAACCUCUGCAUCCAG	UUGGAUGCAGAGGUCUAUUGC	Cleavage
spe-miR162a-2-3p	Sopen10g011300.1	3.0	-1.0	1	21	2805	2825	UCGAUAAACCUCUGCAUCCAG	UUGGAUGCAGAGGUCUAUUGC	Cleavage
spe-miR162a-2-3p	Sopen08g014120.1	3.0	-1.0	1	21	2259	2279	UCGAUAAACCUCUGCAUCCAG	UUGGAUGCAGAGGUCUAUUGC	Cleavage
spe-miR162a-2-3p	Sopen08g015880.1	3.0	-1.0	1	21	2190	2210	UCGAUAAACCUCUGCAUCCAG	UUGGAUGCAGAGGUCUAUUGC	Cleavage
spe-miR162a-2-3p	Sopen10g017700.1	3.0	-1.0	1	21	2829	2849	UCGAUAAACCUCUGCAUCCAG	UUGGAUGCAGAGUUUUAUUGC	Cleavage
spe-miR162a-2-3p	Sopen10g011520.1	3.0	-1.0	1	21	2673	2693	UCGAUAAACCUCUGCAUCCAG	UUGGAUGCAGAGGUCUAUUGU	Cleavage
spe-miR162a-2-3p	Sopen03g012400.1	3.0	-1.0	1	21	2391	2411	UCGAUAAACCUCUGCAUCCAG	UUGGAUGCAGAGGUCUAUUGC	Cleavage
spe-miR162a-2-3p	Sopen12g016160.1	3.0	-1.0	1	21	741	761	UCGAUAAACCUCUGCAUCCAG	UUGGAUGCAGAGGUCUAUUGC	Cleavage
spe-miR162a-2-3p	Sopen07g021530.1	3.0	-1.0	1	21	2856	2876	UCGAUAAACCUCUGCAUCCAG	UUGGAUGCAGAGGUCUAUUGC	Cleavage
spe-miR162a-2-3p	Sopen01g025540.1	3.0	-1.0	1	21	2829	2849	UCGAUAAACCUCUGCAUCCAG	UUGGAUGCAGAGGUCUAUUGC	Cleavage
spe-miR162a-2-3p	Sopen05g015570.1	3.0	-1.0	1	21	2880	2900	UCGAUAAACCUCUGCAUCCAG	UUGGAUGCAGAGGUCUAUUGC	Cleavage
spe-miR162a-2-3p	Sopen05g022360.1	3.0	-1.0	1	21	2781	2801	UCGAUAAACCUCUGCAUCCAG	UUGGAUGCAGAGGUCUAUUGC	Cleavage
spe-miR162a-2-3p	Sopen09g021690.1	3.0	-1.0	1	21	2802	2822	UCGAUAAACCUCUGCAUCCAG	UUGGAUGCAGAGGUCUAUUGC	Cleavage
spe-miR162a-2-3p	Sopen07g008030.2	3.0	-1.0	1	21	2940	2960	UCGAUAAACCUCUGCAUCCAG	UUGGAUGCAGAGGUCUAUUGC	Cleavage
spe-miR162a-2-3p	Sopen02g004730.1	3.0	-1.0	1	21	2892	2912	UCGAUAAACCUCUGCAUCCAG	UUGGAUGCAGAGGUCUAUUGC	Cleavage
spe-miR162a-2-3p	Sopen07g021320.1	3.0	-1.0	1	21	2844	2864	UCGAUAAACCUCUGCAUCCAG	UUGGAUGCAGAGGUCUAUUGC	Cleavage
spe-miR162a-2-3p	Sopen03g018150.1	3.0	-1.0	1	21	3102	3122	UCGAUAAACCUCUGCAUCCAG	UUGGAUGCAGAGGUCUAUUGC	Cleavage
spe-miR162a-2-3p	Sopen07g011010.1	3.0	-1.0	1	21	2934	2954	UCGAUAAACCUCUGCAUCCAG	UUGGAUGCAGAGGUCUAUUGC	Cleavage
spe-miR162a-2-3p	Sopen10g014520.1	3.0	-1.0	1	21	1449	1469	UCGAUAAACCUCUGCAUCCAG	UUGGAUGCAGAGGUCUAUUGC	Cleavage
spe-miR162a-2-3p	Sopen05g014210.1	3.0	-1.0	1	21	3208	3228	UCGAUAAACCUCUGCAUCCAG	UUGGAUGCAGAGGUCUAUUGC	Cleavage
spe-miR162a-2-3p	Sopen01g017290.1	3.0	-1.0	1	21	2910	2930	UCGAUAAACCUCUGCAUCCAG	UUGGAUGCAGAGGUCUAUUGC	Cleavage
spe-miR162a-2-3p	Sopen08g013390.1	3.0	-1.0	1	21	3009	3029	UCGAUAAACCUCUGCAUCCAG	UUGGAUGCAGAGGUCUAUUGC	Cleavage
spe-miR162a-2-3p	Sopen06g013170.1	3.0	-1.0	1	21	3279	3299	UCGAUAAACCUCUGCAUCCAG	UUGGAUGCAGAGGUCUAUUGC	Cleavage
spe-miR162a-2-3p	Sopen03g027080.1	3.0	-1.0	1	21	2856	2876	UCGAUAAACCUCUGCAUCCAG	UUGGAUGCAGAGGUCUAUUGC	Cleavage
spe-miR162a-2-3p	Sopen06g015490.1	3.0	-1.0	1	21	2997	3017	UCGAUAAACCUCUGCAUCCAG	UUGGAUGCAGAGGUCUAUUGC	Cleavage
spe-miR162a-2-3p	Sopen03g026400.1	3.0	-1.0	1	21	3000	3020	UCGAUAAACCUCUGCAUCCAG	UUGGAUGCAGAGGUCUAUUGC	Cleavage
spe-miR162a-2-3p	Sopen11g016670.1	3.0	-1.0	1	21	3078	3098	UCGAUAAACCUCUGCAUCCAG	UUGGAUGCAGAGGUCUAUUGC	Cleavage
spe-miR162a-2-3p	Sopen10g016760.1	3.0	-1.0	1	21	2970	2990	UCGAUAAACCUCUGCAUCCAG	UUGGAUGCAGAGGUCUAUUGC	Cleavage
spe-miR162a-2-3p	Sopen02g004670.1	3.0	-1.0	1	21	2976	2996	UCGAUAAACCUCUGCAUCCAG	UUGGAUGCAGAGGUCUAUUGC	Cleavage
spe-miR162a-2-3p	Sopen07g007720.1	3.0	-1.0	1	21	2988	3008	UCGAUAAACCUCUGCAUCCAG	UUGGAUGCAGAGGUCUAUUGC	Cleavage
spe-miR162a-2-3p	Sopen02g002060.1	3.0	-1.0	1	21	3039	3059	UCGAUAAACCUCUGCAUCCAG	UUGGAUGCAGAGGUCUAUUGC	Cleavage
spe-miR162a-2-3p	Sopen12g008440.1	3.0	-1.0	1	21	2880	2900	UCGAUAAACCUCUGCAUCCAG	UUGGAUGCAGAGGUCUAUUGC	Cleavage
spe-miR162a-2-3p	Sopen06g008300.2	3.0	-1.0	1	21	3045	3065	UCGAUAAACCUCUGCAUCCAG	UUGGAUGCAGAGGUCUAUUGC	Cleavage
spe-miR162a-2-3p	Sopen05g026590.1	3.0	-1.0	1	21	3051	3071	UCGAUAAACCUCUGCAUCCAG	UUGGAUGCAGAGGUCUAUUGC	Cleavage
spe-miR162a-2-3p	Sopen06g006370.1	3.0	-1.0	1	21	3177	3197	UCGAUAAACCUCUGCAUCCAG	UUGGAUGCAGAGGUCUAUUGC	Cleavage
spe-miR162a-2-3p	Sopen08g013940.1	3.0	-1.0	1	21	591	611	UCGAUAAACCUCUGCAUCCAG	UUGGAUGCAGAGGUCUAUUGC	Cleavage
spe-miR162a-2-3p	Sopen07g006790.1	3.0	-1.0	1	21	3201	3221	UCGAUAAACCUCUGCAUCCAG	UUGGAUGCAGAGGUCUAUUGU	Cleavage
spe-miR162a-2-3p	Sopen03g020440.1	3.0	-1.0	1	21	3192	3212	UCGAUAAACCUCUGCAUCCAG	UUGGAUGCAGAGGUCUAUUGC	Cleavage
spe-miR162a-2-3p	Sopen09g011450.1	3.0	-1.0	1	21	3150	3170	UCGAUAAACCUCUGCAUCCAG	UUGGAUGCAGAGGUCUAUUGC	Cleavage
spe-miR162a-2-3p	Sopen03g015490.1	3.0	-1.0	1	21	3363	3383	UCGAUAAACCUCUGCAUCCAG	UUGGAUGCAGAGGUCUAUUGC	Cleavage
spe-miR162a-2-3p	Sopen05g012110.1	3.0	-1.0	1	21	3309	3329	UCGAUAAACCUCUGCAUCCAG	UUGGAUGCAGAGGUCUAUUGC	Cleavage
spe-miR162a-2-3p	Sopen12g015410.1	3.0	-1.0	1	21	3243	3263	UCGAUAAACCUCUGCAUCCAG	UUGGAUGCAGAGGUCUAUUGC	Cleavage
spe-miR162a-2-3p	Sopen11g016060.1	3.0	-1.0	1	21	3243	3263	UCGAUAAACCUCUGCAUCCAG	UUGGAUGCAGAGGUCUAUUGC	Cleavage
spe-miR162a-2-3p	Sopen09g007380.1	3.0	-1.0	1	21	3261	3281	UCGAUAAACCUCUGCAUCCAG	UUGGAUGCAGAGGUCUAUUGC	Cleavage
spe-miR162a-2-3p	Sopen09g009570.1	3.0	-1.0	1	21	3567	3587	UCGAUAAACCUCUGCAUCCAG	UUGGAUGCAGAGGUCUAUUGC	Cleavage
spe-miR162a-2-3p	Sopen09g009910.1	3.0	-1.0	1	21	2862	2882	UCGAUAAACCUCUGCAUCCAG	UUGGAUGCAGAGGUCUAUUGC	Cleavage
spe-miR162a-2-3p	Sopen02g007340.1	3.0	-1.0	1	21	2343	2363	UCGAUAAACCUCUGCAUCCAG	UUGGAUGCAGAGGUCUAUUGC	Cleavage
spe-miR162a-2-3p	Sopen05g021270.1	3.0	-1.0	1	21	3375	3395	UCGAUAAACCUCUGCAUCCAG	UUGGAUGCAGAGGUCUAUUGU	Cleavage
spe-miR162a-2-3p	Sopen01g026340.3	3.0	-1.0	1	21	2538	2558	UCGAUAAACCUCUGCAUCCAG	UUGGAUGCAGAGGUCUAUUGC	Cleavage
spe-miR162a-2-3p	Sopen09g012910.1	3.0	-1.0	1	21	3501	3521	UCGAUAAACCUCUGCAUCCAG	UUGGAUGCAGAGGUCUAUUGC	Cleavage
spe-miR162a-2-3p	Sopen05g014960.1	3.0	-1.0	1	21	3225	3245	UCGAUAAACCUCUGCAUCCAG	UUGGAUGCAGAGGUCUAUUGC	Cleavage
spe-miR162a-2-3p	Sopen01g018760.1	3.0	-1.0	1	21	3609	3629	UCGAUAAACCUCUGCAUCCAG	UUGGAUGCAGAGGUCUAUUGC	Cleavage
spe-miR162a-2-3p	Sopen01g018780.1	3.0	-1.0	1	21	3288	3308	UCGAUAAACCUCUGCAUCCAG	UUGGAUGCAGAGGUCUAUUGC	Cleavage
spe-miR162a-2-3p	Sopen11g016970.1	3.0	-1.0	1	21	3510	3530	UCGAUAAACCUCUGCAUCCAG	UUGGAUGCAGAGGUCUAUUGC	Cleavage
spe-miR162a-2-3p	Sopen07g020990.1	3.0	-1.0	1	21	3210	3230	UCGAUAAACCUCUGCAUCCAG	UUGGAUGCAGAGGUCUAUUGC	Cleavage
spe-miR162a-2-3p	Sopen07g008950.1	3.0	-1.0	1	21	3453	3473	UCGAUAAACCUCUGCAUCCAG	UUGGAUGCAGAGGUCUAUUGC	Cleavage
spe-miR162a-2-3p	Sopen12g027520.1	3.0	-1.0	1	21	1804	1824	UCGAUAAACCUCUGCAUCCAG	UUGGAUGCAGAGGUCUAUUGC	Cleavage
spe-miR162a-2-3p	Sopen03g019810.1	3.0	-1.0	1	21	3798	3818	UCGAUAAACCUCUGCAUCCAG	UUGGAUGCAGAGGUCUAUUGC	Cleavage
spe-miR162a-2-3p	Sopen09g022250.1	3.0	-1.0	1	21	3708	3728	UCGAUAAACCUCUGCAUCCAG	UUGGAUGCAGAAGUUUAUUGC	Translation
spe-miR162a-2-3p	Sopen01g019350.1	3.0	-1.0	1	21	1914	1934	UCGAUAAACCUCUGCAUCCAG	UUGGAUGCAGAGGUCUAUUGU	Cleavage
spe-miR162a-2-3p	Sopen01g018610.1	3.0	-1.0	1	21	3696	3716	UCGAUAAACCUCUGCAUCCAG	UUGGAUGCAGAGGUCUAUUGC	Cleavage
spe-miR162a-2-3p	Sopen05g027810.1	3.0	-1.0	1	21	3462	3482	UCGAUAAACCUCUGCAUCCAG	UUGGAUGCAGAGGUCUAUUGC	Cleavage
spe-miR162a-2-3p	Sopen03g008570.1	3.0	-1.0	1	21	3735	3755	UCGAUAAACCUCUGCAUCCAG	UUGGAUGCAGAGGUCUAUUGC	Cleavage
spe-miR162a-2-3p	Sopen09g011720.1	3.0	-1.0	1	21	3444	3464	UCGAUAAACCUCUGCAUCCAG	UUGGAUGCAGAGGUCUAUUGC	Cleavage
spe-miR162a-2-3p	Sopen06g010410.1	3.0	-1.0	1	21	2931	2951	UCGAUAAACCUCUGCAUCCAG	UUGGAUGCAGAGGUCUAUUGC	Cleavage
spe-miR162a-2-3p	Sopen05g016170.1	3.0	-1.0	1	21	3891	3911	UCGAUAAACCUCUGCAUCCAG	UUGGAUGCAGAGGUCUAUUGC	Cleavage
spe-miR162a-2-3p	Sopen01g026340.2	3.0	-1.0	1	21	2538	2558	UCGAUAAACCUCUGCAUCCAG	UUGGAUGCAGAGGUCUAUUGC	Cleavage
spe-miR162a-2-3p	Sopen08g016340.1	3.0	-1.0	1	21	4194	4214	UCGAUAAACCUCUGCAUCCAG	UUGGAUGCAGAGGUCUAUUGC	Cleavage
spe-miR162a-2-3p	Sopen08g012390.1	3.0	-1.0	1	21	3960	3980	UCGAUAAACCUCUGCAUCCAG	UUGGAUGCAGAGGUCUAUUGC	Cleavage
spe-miR162a-2-3p	Sopen02g004530.1	3.0	-1.0	1	21	3189	3209	UCGAUAAACCUCUGCAUCCAG	UUGGAUGCAGAGGUCUAUUGC	Cleavage
spe-miR162a-2-3p	Sopen01g026340.1	3.0	-1.0	1	21	2538	2558	UCGAUAAACCUCUGCAUCCAG	UUGGAUGCAGAGGUCUAUUGC	Cleavage
spe-miR162a-2-3p	Sopen12g008790.1	3.0	-1.0	1	21	4053	4073	UCGAUAAACCUCUGCAUCCAG	UUGGAUGCAGAGGUCUAUUGC	Cleavage
spe-miR162a-2-3p	Sopen11g014250.1	3.0	-1.0	1	21	4059	4079	UCGAUAAACCUCUGCAUCCAG	UUGGAUGCAGAGGUCUAUUGC	Cleavage
spe-miR162a-2-3p	Sopen12g009450.1	3.0	-1.0	1	21	4194	4214	UCGAUAAACCUCUGCAUCCAG	UUGGAUGCAGAGGUCUAUUGC	Cleavage
spe-miR162a-2-3p	Sopen10g015130.1	3.0	-1.0	1	21	4191	4211	UCGAUAAACCUCUGCAUCCAG	UUGGAUGCAGAGGUCUAUUGC	Cleavage
spe-miR162a-2-3p	Sopen07g011600.1	3.0	-1.0	1	21	4581	4601	UCGAUAAACCUCUGCAUCCAG	UUGGAUGCAGAGGUCUAUUGC	Cleavage
spe-miR162a-2-3p	Sopen03g018060.1	3.0	-1.0	1	21	3852	3872	UCGAUAAACCUCUGCAUCCAG	UUGGAUGCAGAGGUCUAUUGC	Cleavage
spe-miR162a-2-3p	Sopen01g014910.1	3.0	-1.0	1	21	4512	4532	UCGAUAAACCUCUGCAUCCAG	UUGGAUGCAGAGGUCUAUUGC	Cleavage
spe-miR162a-2-3p	Sopen12g020370.1	3.0	-1.0	1	21	4851	4871	UCGAUAAACCUCUGCAUCCAG	UUGGAUGCAGAGGUCUAUUGC	Cleavage
spe-miR162a-2-3p	Sopen04g016580.1	3.0	-1.0	1	21	4830	4850	UCGAUAAACCUCUGCAUCCAG	UUGGAUGCAGAGGUCUAUUGC	Cleavage
spe-miR162a-2-3p	Sopen03g011210.1	3.0	-1.0	1	21	4770	4790	UCGAUAAACCUCUGCAUCCAG	UUGGAUGCAGAGGUCUAUUGC	Cleavage
spe-miR162a-2-3p	Sopen09g025870.1	3.0	-1.0	1	21	4689	4709	UCGAUAAACCUCUGCAUCCAG	UUGGAUGCAGAGGUCUAUUGC	Cleavage
spe-miR162a-2-3p	Sopen03g020910.1	3.0	-1.0	1	21	4890	4910	UCGAUAAACCUCUGCAUCCAG	UUGGAUGCAGAGGUCUAUUGC	Cleavage
spe-miR162a-2-3p	Sopen03g014690.1	3.0	-1.0	1	21	4587	4607	UCGAUAAACCUCUGCAUCCAG	UUGGAUGCAGAGGUCUAUUGC	Cleavage
spe-miR162a-2-3p	Sopen04g010070.1	3.0	-1.0	1	21	4545	4565	UCGAUAAACCUCUGCAUCCAG	UUGGAUGCAGAGGUCUAUUGU	Cleavage
spe-miR162a-2-3p	Sopen04g017480.1	3.0	-1.0	1	21	4740	4760	UCGAUAAACCUCUGCAUCCAG	UUGGAUGCAGAGGUCUAUUGC	Cleavage
spe-miR162a-2-3p	Sopen09g009180.1	3.0	-1.0	1	21	3543	3563	UCGAUAAACCUCUGCAUCCAG	UUGGAUGCAGAGGUCUAUUGC	Cleavage
spe-miR162a-2-3p	Sopen03g018700.1	3.0	-1.0	1	21	2523	2543	UCGAUAAACCUCUGCAUCCAG	UUGGAUGCAGAGGUCUAUUGC	Cleavage
spe-miR162a-2-3p	Sopen11g012500.1	3.0	-1.0	1	21	3171	3191	UCGAUAAACCUCUGCAUCCAG	UUGGAUGCAGAGGUCUAUUGC	Cleavage
spe-miR162a-2-3p	Sopen05g011120.1	3.0	-1.0	1	21	4656	4676	UCGAUAAACCUCUGCAUCCAG	UUGGAUGCAGAGGUCUAUUGC	Cleavage
spe-miR162a-2-3p	Sopen07g008130.1	3.0	-1.0	1	21	3948	3968	UCGAUAAACCUCUGCAUCCAG	UUGGAUGCAGAGGUCUAUUGC	Cleavage
spe-miR162a-2-3p	Sopen01g009850.1	3.0	-1.0	1	21	4848	4868	UCGAUAAACCUCUGCAUCCAG	UUGGAUGCAGAGGUCUAUUGC	Cleavage
spe-miR162a-2-3p	Sopen09g026290.1	3.0	-1.0	1	21	5682	5702	UCGAUAAACCUCUGCAUCCAG	UUGGAUGCAGAGGUCUAUUGC	Cleavage
spe-miR162a-2-3p	Sopen06g012230.1	3.0	-1.0	1	21	6018	6038	UCGAUAAACCUCUGCAUCCAG	UUGGAUGCAGAGGUCUAUUGC	Cleavage
spe-miR162a-2-3p	Sopen04g009510.2	3.0	-1.0	1	21	5868	5888	UCGAUAAACCUCUGCAUCCAG	UUGGAUGCAGAGGUCUAUUGC	Cleavage
spe-miR162a-2-3p	Sopen03g020610.1	3.0	-1.0	1	21	5139	5159	UCGAUAAACCUCUGCAUCCAG	UUGGAUGCAGAGGUCUAUUGC	Cleavage
spe-miR162a-2-3p	Sopen05g013200.1	3.0	-1.0	1	21	5961	5981	UCGAUAAACCUCUGCAUCCAG	UUGGAUGCAGAGGUAUAUUGC	Cleavage
spe-miR162a-2-3p	Sopen03g013570.1	3.0	-1.0	1	21	5979	5999	UCGAUAAACCUCUGCAUCCAG	UUGGAUGCAGAGGUCUAUUGC	Cleavage
spe-miR162a-2-3p	Sopen08g007670.1	3.0	-1.0	1	21	5649	5669	UCGAUAAACCUCUGCAUCCAG	UUGGAUGCAGAGGUCUAUUGC	Cleavage
spe-miR162a-2-3p	Sopen06g012610.1	3.0	-1.0	1	21	3219	3239	UCGAUAAACCUCUGCAUCCAG	UUGGAUGCAGAGGUCUAUUGC	Cleavage
spe-miR162a-2-3p	Sopen03g008140.1	3.0	-1.0	1	21	2670	2690	UCGAUAAACCUCUGCAUCCAG	UUGGAUGCAGAGGUCUAUUGC	Cleavage
spe-miR162a-2-3p	Sopen11g011080.1	3.0	-1.0	1	21	3333	3353	UCGAUAAACCUCUGCAUCCAG	UUGGAUGCAGAGGUCUAUUGC	Cleavage
spe-miR162a-2-3p	Sopen11g017160.1	3.0	-1.0	1	21	7125	7145	UCGAUAAACCUCUGCAUCCAG	UUGGAUGCAGAGGUCUAUUGC	Cleavage
spe-miR162a-2-3p	Sopen03g013510.1	3.0	-1.0	1	21	7779	7799	UCGAUAAACCUCUGCAUCCAG	UUGGAUGCAGAGGUCUAUUGC	Cleavage
spe-miR162a-2-3p	Sopen05g017780.1	3.0	-1.0	1	21	6588	6608	UCGAUAAACCUCUGCAUCCAG	UUGGAUGCAGAGGUCUAUUGC	Cleavage
spe-miR162a-2-3p	Sopen04g020870.2	3.0	-1.0	1	21	7158	7178	UCGAUAAACCUCUGCAUCCAG	UUGGAUGCAGAGGUCUAUUGC	Cleavage
spe-miR162a-2-3p	Sopen08g012200.1	3.0	-1.0	1	21	7680	7700	UCGAUAAACCUCUGCAUCCAG	UUGGAUGCAGAGGUCUAUUGC	Cleavage
spe-miR162a-2-3p	Sopen04g011520.2	3.0	-1.0	1	21	30	50	UCGAUAAACCUCUGCAUCCAG	AUGGAUGCAGAGGUCUAUUGC	Cleavage
spe-miR162a-2-3p	Sopen11g018370.1	3.0	-1.0	1	21	1968	1988	UCGAUAAACCUCUGCAUCCAG	AUGGAUGCAGAGGUCUAUUGC	Cleavage
spe-miR162a-2-3p	Sopen01g018280.1	3.0	-1.0	1	21	2238	2258	UCGAUAAACCUCUGCAUCCAG	GUGGAUGCAGAGGUCUAUUGC	Cleavage
spe-miR162a-2-3p	Sopen05g015010.1	3.0	-1.0	1	21	2727	2747	UCGAUAAACCUCUGCAUCCAG	GUGGAUGCAGAGGUCUAUUGC	Cleavage
spe-miR162a-2-3p	Sopen04g011520.1	3.0	-1.0	1	21	2718	2738	UCGAUAAACCUCUGCAUCCAG	AUGGAUGCAGAGGUCUAUUGC	Cleavage
spe-miR162a-2-3p	Sopen06g011650.1	3.0	-1.0	1	21	3636	3656	UCGAUAAACCUCUGCAUCCAG	GUGGAUGCAGAGGUCUAUUGC	Cleavage
spe-miR162a-2-3p	Sopen04g017510.1	3.0	-1.0	1	21	2700	2720	UCGAUAAACCUCUGCAUCCAG	GUGGAUGCAGAGGUCUAUUGC	Cleavage
spe-miR162a-2-3p	Sopen01g022920.1	3.0	-1.0	1	21	669	689	UCGAUAAACCUCUGCAUCCAG	UUGGAUGAAGAGGUCUAUUGA	Cleavage
spe-miR162a-2-5p	Sopen05g007330.1	3.0	-1.0	1	21	2441	2461	GGAGGCAGCGGUUCAUCGAUC	UUUCAAUGAAUGGCUGCCUCC	Translation
spe-miR162a-2-5p	Sopen03g033540.1	0.0	-1.0	1	21	522	542	GGAGGCAGCGGUUCAUCGAUC	GAUCGAUGAACCGCUGCCUCC	Cleavage
spe-miR162a-2-5p	Sopen11g015090.1	2.5	-1.0	1	21	1833	1853	GGAGGCAGCGGUUCAUCGAUC	CAGCGAUGGAUCGUUGCCUCC	Cleavage
spe-miR162a-2-5p	Sopen07g028110.1	3.0	-1.0	1	21	372	392	GGAGGCAGCGGUUCAUCGAUC	UACUGAUGGACCGUUGCUUCC	Cleavage
spe-miR162a-2-5p	Sopen07g032000.1	3.0	-1.0	1	21	285	305	GGAGGCAGCGGUUCAUCGAUC	UCCUGGUGAACCGCUGCCUCG	Cleavage
spe-miR162a-2-5p	Sopen07g032000.2	3.0	-1.0	1	21	285	305	GGAGGCAGCGGUUCAUCGAUC	UCCUGGUGAACCGCUGCCUCG	Cleavage
spe-miR162a-2-5p	Sopen09g018100.1	3.0	-1.0	1	21	3786	3806	GGAGGCAGCGGUUCAUCGAUC	UCUCGAUGGACCGUUAUCUCC	Cleavage
spe-miR164-3p	Sopen07g014240.1	3.0	-1.0	1	21	109	129	CAUGUGCUCUAGCUCUCCAGC	AGUGGGGAGCAAGAGCAUGUG	Translation
spe-miR164-3p	Sopen07g014240.1	3.0	-1.0	1	21	397	417	CAUGUGCUCUAGCUCUCCAGC	AGUGGGGAGCAAGAGCAUGUG	Translation
spe-miR164-3p	Sopen05g022910.1	2.5	-1.0	1	21	2143	2163	CAUGUGCUCUAGCUCUCCAGC	AGUGGAGAGCAAGAGUGCAUG	Translation
spe-miR164-3p	Sopen01g047190.1	3.0	-1.0	1	21	204	224	CAUGUGCUCUAGCUCUCCAGC	AGAGGAGAGUGAGAGCACAUG	Translation
spe-miR164-5p	Sopen07g034510.1	1.0	-1.0	1	21	656	676	UGGAGAAGCAGGGCACAUGCU	AGCAAGUGCCCUGCUUCUCCA	Cleavage
spe-miR164-5p	Sopen07g031040.1	1.5	-1.0	1	21	713	733	UGGAGAAGCAGGGCACAUGCU	AGCACGUGCCCUGUUUCUCCA	Cleavage
spe-miR164-5p	Sopen01g036340.1	2.0	-1.0	1	21	1275	1295	UGGAGAAGCAGGGCACAUGCU	UGCAUGUGCCCAGCUUCUUCA	Translation
spe-miR164-5p	Sopen01g036340.2	2.0	-1.0	1	21	1272	1292	UGGAGAAGCAGGGCACAUGCU	UGCAUGUGCCCAGCUUCUUCA	Translation
spe-miR164-5p	Sopen06g008090.2	2.5	-1.0	1	21	796	816	UGGAGAAGCAGGGCACAUGCU	AUUAUGAGCCCUGUUUUUCCA	Cleavage
spe-miR164-5p	Sopen06g008090.1	2.5	-1.0	1	21	796	816	UGGAGAAGCAGGGCACAUGCU	AUUAUGAGCCCUGUUUUUCCA	Cleavage
spe-miR164-5p	Sopen06g027010.1	2.5	-1.0	1	21	623	643	UGGAGAAGCAGGGCACAUGCU	GCCACGUGCACUGCUUCUCCA	Cleavage
spe-miR164-5p	Sopen03g034840.1	2.5	-1.0	1	21	614	634	UGGAGAAGCAGGGCACAUGCU	GCCACGUGCACUGCUUCUCCA	Cleavage
spe-miR164-5p	Sopen04g035050.1	3.0	-1.0	1	21	909	929	UGGAGAAGCAGGGCACAUGCU	AAGAUGUGCCUUGUUUCUCCU	Cleavage
spe-miR164-5p	Sopen01g046980.1	3.0	-1.0	1	21	160	180	UGGAGAAGCAGGGCACAUGCU	UGGAGGUGUCCUGCUUCUUCA	Cleavage
spe-miR164-5p	Sopen10g011370.1	3.0	-1.0	1	21	1031	1051	UGGAGAAGCAGGGCACAUGCU	CCCAUGCGUCCUGCUACUCCA	Cleavage
spe-miR164-5p	Sopen11g030240.1	3.0	-1.0	1	21	1333	1353	UGGAGAAGCAGGGCACAUGCU	GCCAUACGUCCUGCUUCUUCA	Cleavage
spe-miR164-5p	Sopen10g036150.1	3.0	-1.0	1	21	211	231	UGGAGAAGCAGGGCACAUGCU	UACAUAUUUCCUGCUUCUUCA	Cleavage
spe-miR164-5p	Sopen01g031370.1	3.0	-1.0	1	21	131	151	UGGAGAAGCAGGGCACAUGCU	CUCAUCUCCUCUGCUUUUCCA	Cleavage
spe-miR164a-3p	Sopen09g031420.1	2.0	-1.0	1	20	1	20	CAUGUGCCUGUUUUCCCCAU	AUGGGGAAAACAGGUAGAUG	Cleavage
spe-miR164a-3p	Sopen06g026770.1	3.0	-1.0	1	21	307	327	CAUGUGCCUGUUUUCCCCAUC	GGUGAGGAAAACAGGCGUAUU	Cleavage
spe-miR164a-3p	Sopen05g013480.1	3.0	-1.0	1	21	1246	1266	CAUGUGCCUGUUUUCCCCAUC	GAUCAGGAGAGCAGGCACAUG	Cleavage
spe-miR164a-3p	Sopen01g048320.1	3.0	-1.0	1	21	325	345	CAUGUGCCUGUUUUCCCCAUC	UAUGAGGGAGACAGGUAUAUG	Cleavage
spe-miR164a-3p	Sopen01g032750.1	3.0	-1.0	1	21	1563	1583	CAUGUGCCUGUUUUCCCCAUC	AAAGGGGAAAACAAGCAUAUG	Cleavage
spe-miR164a-3p	Sopen01g048290.1	3.0	-1.0	1	21	169	189	CAUGUGCCUGUUUUCCCCAUC	UAUGCGGGAGACAGGUAUAUG	Cleavage
spe-miR164a-3p	Sopen01g004530.1	3.0	-1.0	1	21	31	51	CAUGUGCCUGUUUUCCCCAUC	GCUGGGAAAAAUAGGCGUGUG	Cleavage
spe-miR164a-3p	Sopen10g001710.2	3.0	-1.0	1	21	1505	1525	CAUGUGCCUGUUUUCCCCAUC	GUUGGAGGAAACAGGCAAAUG	Cleavage
spe-miR164a-3p	Sopen10g001710.1	3.0	-1.0	1	21	1508	1528	CAUGUGCCUGUUUUCCCCAUC	GUUGGAGGAAACAGGCAAAUG	Cleavage
spe-miR164a-3p	Sopen06g014990.1	3.0	-1.0	1	21	646	666	CAUGUGCCUGUUUUCCCCAUC	AGUGUGGUAAGCAGGUACAUG	Cleavage
spe-miR164a-3p	Sopen03g014270.1	3.0	-1.0	1	21	1126	1146	CAUGUGCCUGUUUUCCCCAUC	AGUGUGGUAAGCAGGUACAUG	Cleavage
spe-miR164a-3p	Sopen09g026030.1	3.0	-1.0	1	21	841	861	CAUGUGCCUGUUUUCCCCAUC	AGUGUGGUAAGCAGGUACAUG	Cleavage
spe-miR164a-3p	Sopen08g018100.1	3.0	-1.0	1	21	1978	1998	CAUGUGCCUGUUUUCCCCAUC	AGUGUGGUAAGCAGGUACAUG	Cleavage
spe-miR164a-3p	Sopen01g016920.1	3.0	-1.0	1	21	3616	3636	CAUGUGCCUGUUUUCCCCAUC	AGUGUGGUAAGCAGGUACAUG	Cleavage
spe-miR164a-5p	Sopen01g036340.1	2.5	-1.0	1	21	1275	1295	UGGAGAAGCAGGGCACGUGCA	UGCAUGUGCCCAGCUUCUUCA	Translation
spe-miR164a-5p	Sopen01g036340.2	2.5	-1.0	1	21	1272	1292	UGGAGAAGCAGGGCACGUGCA	UGCAUGUGCCCAGCUUCUUCA	Translation
spe-miR164a-5p	Sopen07g031040.1	0.5	-1.0	1	21	713	733	UGGAGAAGCAGGGCACGUGCA	AGCACGUGCCCUGUUUCUCCA	Cleavage
spe-miR164a-5p	Sopen07g034510.1	1.0	-1.0	1	21	656	676	UGGAGAAGCAGGGCACGUGCA	AGCAAGUGCCCUGCUUCUCCA	Cleavage
spe-miR164a-5p	Sopen06g027010.1	1.5	-1.0	1	21	623	643	UGGAGAAGCAGGGCACGUGCA	GCCACGUGCACUGCUUCUCCA	Cleavage
spe-miR164a-5p	Sopen03g034840.1	1.5	-1.0	1	21	614	634	UGGAGAAGCAGGGCACGUGCA	GCCACGUGCACUGCUUCUCCA	Cleavage
spe-miR164a-5p	Sopen11g025920.1	1.5	-1.0	1	21	310	330	UGGAGAAGCAGGGCACGUGCA	CUCGCAUGCCCUGCUUCUCCA	Cleavage
spe-miR164a-5p	Sopen01g028320.1	2.5	-1.0	1	21	487	507	UGGAGAAGCAGGGCACGUGCA	UUGGCGUGCCCUGCUUCUCCU	Cleavage
spe-miR164a-5p	Sopen09g029930.1	2.5	-1.0	1	21	568	588	UGGAGAAGCAGGGCACGUGCA	CUCGCUUGCCCUGCUUCUCCU	Cleavage
spe-miR164a-5p	Sopen01g046980.1	3.0	-1.0	1	21	160	180	UGGAGAAGCAGGGCACGUGCA	UGGAGGUGUCCUGCUUCUUCA	Cleavage
spe-miR164a-5p	Sopen01g033750.1	3.0	-1.0	1	21	3354	3374	UGGAGAAGCAGGGCACGUGCA	GUCACGGGCCUUGCUUCUUCU	Cleavage
spe-miR164a-5p	Sopen06g008090.2	3.0	-1.0	1	21	796	816	UGGAGAAGCAGGGCACGUGCA	AUUAUGAGCCCUGUUUUUCCA	Cleavage
spe-miR164a-5p	Sopen06g008090.1	3.0	-1.0	1	21	796	816	UGGAGAAGCAGGGCACGUGCA	AUUAUGAGCCCUGUUUUUCCA	Cleavage
spe-miR164a-5p	Sopen08g004560.1	3.0	-1.0	1	21	204	224	UGGAGAAGCAGGGCACGUGCA	AUCACGGGUCCUGCUUCUCGA	Cleavage
spe-miR164b-3p	Sopen03g030890.1	2.5	-1.0	1	20	1	20	CACGUGUUCUCCUUCUCCAA	AUGGAGAAGGAGAACACCUU	Cleavage
spe-miR164b-3p	Sopen06g028460.1	3.0	-1.0	1	21	274	294	CACGUGUUCUCCUUCUCCAAC	UUUGUAGAAGGGGACCACGUG	Cleavage
spe-miR164b-3p	Sopen07g034160.1	3.0	-1.0	1	21	122	142	CACGUGUUCUCCUUCUCCAAC	AUCGGAGGGGGAGAAUAUGUG	Cleavage
spe-miR164b-3p	Sopen06g019720.1	3.0	-1.0	1	21	205	225	CACGUGUUCUCCUUCUCCAAC	CAUGGAGAAGGGGAGAGCGUG	Cleavage
spe-miR164b-3p	Sopen01g044530.1	3.0	-1.0	1	21	147	167	CACGUGUUCUCCUUCUCCAAC	UGUGGAUGAGGAGAACAUGUU	Cleavage
spe-miR164b-3p	Sopen05g030400.1	3.0	-1.0	1	21	159	179	CACGUGUUCUCCUUCUCCAAC	AGUAGAGGAGGAGAACAUGUU	Cleavage
spe-miR164b-3p	Sopen01g036380.2	3.0	-1.0	1	21	1051	1071	CACGUGUUCUCCUUCUCCAAC	UAUGAAGAGGGAGAACACCUG	Cleavage
spe-miR164b-3p	Sopen03g034650.1	3.0	-1.0	1	21	271	291	CACGUGUUCUCCUUCUCCAAC	UAUGUGGAAGGAGAACAAGUG	Cleavage
spe-miR164b-3p	Sopen01g036380.4	3.0	-1.0	1	21	1084	1104	CACGUGUUCUCCUUCUCCAAC	UAUGAAGAGGGAGAACACCUG	Cleavage
spe-miR164b-3p	Sopen01g036380.3	3.0	-1.0	1	21	1051	1071	CACGUGUUCUCCUUCUCCAAC	UAUGAAGAGGGAGAACACCUG	Cleavage
spe-miR164b-5p	Sopen01g036340.1	2.5	-1.0	1	21	1275	1295	UGGAGAAGCAGGGCACGUGCA	UGCAUGUGCCCAGCUUCUUCA	Translation
spe-miR164b-5p	Sopen01g036340.2	2.5	-1.0	1	21	1272	1292	UGGAGAAGCAGGGCACGUGCA	UGCAUGUGCCCAGCUUCUUCA	Translation
spe-miR164b-5p	Sopen07g031040.1	0.5	-1.0	1	21	713	733	UGGAGAAGCAGGGCACGUGCA	AGCACGUGCCCUGUUUCUCCA	Cleavage
spe-miR164b-5p	Sopen07g034510.1	1.0	-1.0	1	21	656	676	UGGAGAAGCAGGGCACGUGCA	AGCAAGUGCCCUGCUUCUCCA	Cleavage
spe-miR164b-5p	Sopen06g027010.1	1.5	-1.0	1	21	623	643	UGGAGAAGCAGGGCACGUGCA	GCCACGUGCACUGCUUCUCCA	Cleavage
spe-miR164b-5p	Sopen03g034840.1	1.5	-1.0	1	21	614	634	UGGAGAAGCAGGGCACGUGCA	GCCACGUGCACUGCUUCUCCA	Cleavage
spe-miR164b-5p	Sopen11g025920.1	1.5	-1.0	1	21	310	330	UGGAGAAGCAGGGCACGUGCA	CUCGCAUGCCCUGCUUCUCCA	Cleavage
spe-miR164b-5p	Sopen01g028320.1	2.5	-1.0	1	21	487	507	UGGAGAAGCAGGGCACGUGCA	UUGGCGUGCCCUGCUUCUCCU	Cleavage
spe-miR164b-5p	Sopen09g029930.1	2.5	-1.0	1	21	568	588	UGGAGAAGCAGGGCACGUGCA	CUCGCUUGCCCUGCUUCUCCU	Cleavage
spe-miR164b-5p	Sopen01g046980.1	3.0	-1.0	1	21	160	180	UGGAGAAGCAGGGCACGUGCA	UGGAGGUGUCCUGCUUCUUCA	Cleavage
spe-miR164b-5p	Sopen01g033750.1	3.0	-1.0	1	21	3354	3374	UGGAGAAGCAGGGCACGUGCA	GUCACGGGCCUUGCUUCUUCU	Cleavage
spe-miR164b-5p	Sopen06g008090.2	3.0	-1.0	1	21	796	816	UGGAGAAGCAGGGCACGUGCA	AUUAUGAGCCCUGUUUUUCCA	Cleavage
spe-miR164b-5p	Sopen06g008090.1	3.0	-1.0	1	21	796	816	UGGAGAAGCAGGGCACGUGCA	AUUAUGAGCCCUGUUUUUCCA	Cleavage
spe-miR164b-5p	Sopen08g004560.1	3.0	-1.0	1	21	204	224	UGGAGAAGCAGGGCACGUGCA	AUCACGGGUCCUGCUUCUCGA	Cleavage
spe-miR166-1-3p	Sopen11g028190.1	1.0	-1.0	1	21	560	580	UCGGACCAGGCUUCAUUCCCC	CUGGGAUGAAGCCUGGUCCGG	Cleavage
spe-miR166-1-3p	Sopen03g039740.1	0.5	-1.0	1	21	548	568	UCGGACCAGGCUUCAUUCCCC	CUGGAAUGAAGCCUGGUCCGG	Cleavage
spe-miR166-1-3p	Sopen12g022680.1	0.5	-1.0	1	21	548	568	UCGGACCAGGCUUCAUUCCCC	CUGGAAUGAAGCCUGGUCCGG	Cleavage
spe-miR166-1-3p	Sopen02g018990.1	1.0	-1.0	1	21	530	550	UCGGACCAGGCUUCAUUCCCC	UUGGGAUGAAGCCUGGUCCGG	Cleavage
spe-miR166-1-3p	Sopen02g018990.2	1.0	-1.0	1	21	533	553	UCGGACCAGGCUUCAUUCCCC	UUGGGAUGAAGCCUGGUCCGG	Cleavage
spe-miR166-1-3p	Sopen08g020320.1	1.0	-1.0	1	21	557	577	UCGGACCAGGCUUCAUUCCCC	CUGGGAUGAAGCCUGGUCCGG	Cleavage
spe-miR166-1-3p	Sopen02g006800.1	1.0	-1.0	1	21	572	592	UCGGACCAGGCUUCAUUCCCC	UUGGGAUGAAGCCUGGUCCGG	Cleavage
spe-miR166-1-3p	Sopen07g023950.1	2.5	-1.0	1	21	1163	1183	UCGGACCAGGCUUCAUUCCCC	AAGGUAUCAAGCCUGGUUCGA	Cleavage
spe-miR166-1-3p	Sopen09g033010.1	3.0	-1.0	1	21	1571	1591	UCGGACCAGGCUUCAUUCCCC	AGGGAAAGGAGCCUUGUCCGA	Cleavage
spe-miR166-1-3p	Sopen08g001070.1	3.0	-1.0	1	21	671	691	UCGGACCAGGCUUCAUUCCCC	GUGUAGUGGAGCUUGGUUCGA	Cleavage
spe-miR166-1-5p	Sopen09g019910.1	2.0	-1.0	1	21	1242	1262	AGAAUGUCGUCUGGUUCGAGA	GUUGGAAUCAGACGAUAUUCU	Cleavage
spe-miR166-1-5p	Sopen04g034200.1	3.0	-1.0	1	21	426	446	AGAAUGUCGUCUGGUUCGAGA	CCUGGGACCAGAUGACAUUCA	Cleavage
spe-miR166-1-5p	Sopen07g034050.1	3.0	-1.0	1	21	2943	2963	AGAAUGUCGUCUGGUUCGAGA	GCUCGAUCCAAAUGACAUUCU	Translation
spe-miR166-1-5p	Sopen11g022340.1	3.0	-1.0	1	21	2289	2309	AGAAUGUCGUCUGGUUCGAGA	GGUCGAGCCAGCUGGCAUUCU	Translation
spe-miR166-2-3p	Sopen11g028190.1	1.0	-1.0	1	21	560	580	UCGGACCAGGCUUCAUUCCCC	CUGGGAUGAAGCCUGGUCCGG	Cleavage
spe-miR166-2-3p	Sopen03g039740.1	0.5	-1.0	1	21	548	568	UCGGACCAGGCUUCAUUCCCC	CUGGAAUGAAGCCUGGUCCGG	Cleavage
spe-miR166-2-3p	Sopen12g022680.1	0.5	-1.0	1	21	548	568	UCGGACCAGGCUUCAUUCCCC	CUGGAAUGAAGCCUGGUCCGG	Cleavage
spe-miR166-2-3p	Sopen02g018990.1	1.0	-1.0	1	21	530	550	UCGGACCAGGCUUCAUUCCCC	UUGGGAUGAAGCCUGGUCCGG	Cleavage
spe-miR166-2-3p	Sopen02g018990.2	1.0	-1.0	1	21	533	553	UCGGACCAGGCUUCAUUCCCC	UUGGGAUGAAGCCUGGUCCGG	Cleavage
spe-miR166-2-3p	Sopen08g020320.1	1.0	-1.0	1	21	557	577	UCGGACCAGGCUUCAUUCCCC	CUGGGAUGAAGCCUGGUCCGG	Cleavage
spe-miR166-2-3p	Sopen02g006800.1	1.0	-1.0	1	21	572	592	UCGGACCAGGCUUCAUUCCCC	UUGGGAUGAAGCCUGGUCCGG	Cleavage
spe-miR166-2-3p	Sopen07g023950.1	2.5	-1.0	1	21	1163	1183	UCGGACCAGGCUUCAUUCCCC	AAGGUAUCAAGCCUGGUUCGA	Cleavage
spe-miR166-2-3p	Sopen09g033010.1	3.0	-1.0	1	21	1571	1591	UCGGACCAGGCUUCAUUCCCC	AGGGAAAGGAGCCUUGUCCGA	Cleavage
spe-miR166-2-3p	Sopen08g001070.1	3.0	-1.0	1	21	671	691	UCGGACCAGGCUUCAUUCCCC	GUGUAGUGGAGCUUGGUUCGA	Cleavage
spe-miR166-2-5p	Sopen04g004220.1	2.0	-1.0	1	21	2445	2465	GGAAUGUUGUUUGGCUCGAGG	UCUCAAGCCAAGCAACAUUCU	Cleavage
spe-miR166-2-5p	Sopen08g002360.2	2.0	-1.0	1	21	762	782	GGAAUGUUGUUUGGCUCGAGG	CAGCGAGCCAAACAAUGUUCC	Cleavage
spe-miR166-2-5p	Sopen08g002360.1	2.0	-1.0	1	21	777	797	GGAAUGUUGUUUGGCUCGAGG	CAGCGAGCCAAACAAUGUUCC	Cleavage
spe-miR166-2-5p	Sopen04g020890.1	2.0	-1.0	1	21	2379	2399	GGAAUGUUGUUUGGCUCGAGG	CGUCAAGUCAAACAACAUUCU	Cleavage
spe-miR166-2-5p	Sopen06g033300.1	2.5	-1.0	1	21	2478	2498	GGAAUGUUGUUUGGCUCGAGG	UCUUAAGCCAAGCAACAUUCU	Cleavage
spe-miR166-2-5p	Sopen07g034050.1	2.5	-1.0	1	21	2943	2963	GGAAUGUUGUUUGGCUCGAGG	GCUCGAUCCAAAUGACAUUCU	Cleavage
spe-miR166-2-5p	Sopen12g018730.1	2.5	-1.0	1	21	4041	4061	GGAAUGUUGUUUGGCUCGAGG	UCUCAAACCAAAUAACAUUCC	Cleavage
spe-miR166-2-5p	Sopen03g038900.1	2.5	-1.0	1	21	759	779	GGAAUGUUGUUUGGCUCGAGG	UAUCGUGCCAAGCAAUGUUCC	Cleavage
spe-miR166-2-5p	Sopen06g025070.1	2.5	-1.0	1	21	2253	2273	GGAAUGUUGUUUGGCUCGAGG	AAUUGAGGCAAACAACAUUUU	Cleavage
spe-miR166-2-5p	Sopen08g001030.1	2.5	-1.0	1	21	972	992	GGAAUGUUGUUUGGCUCGAGG	GAUCCAGACAAACAACAUUCU	Cleavage
spe-miR166-2-5p	Sopen09g025580.1	3.0	-1.0	1	21	825	845	GGAAUGUUGUUUGGCUCGAGG	UCUUGAGCUAAAAGACAUUCC	Cleavage
spe-miR166-2-5p	Sopen09g023690.1	3.0	-1.0	1	21	5440	5460	GGAAUGUUGUUUGGCUCGAGG	UCUCAAGCUGAACAACGUUCU	Cleavage
spe-miR166-2-5p	Sopen03g025430.1	3.0	-1.0	1	21	561	581	GGAAUGUUGUUUGGCUCGAGG	GUUCAAGUCAAAUGACAUUCU	Cleavage
spe-miR166-2-5p	Sopen02g026130.1	3.0	-1.0	1	21	1329	1349	GGAAUGUUGUUUGGCUCGAGG	CAUCAAGCCACACAACAUUCU	Translation
spe-miR166-2-5p	Sopen02g026140.1	3.0	-1.0	1	21	1707	1727	GGAAUGUUGUUUGGCUCGAGG	CAUCAAGCCACACAACAUUCU	Translation
spe-miR166-2-5p	Sopen05g001920.1	3.0	-1.0	1	21	810	830	GGAAUGUUGUUUGGCUCGAGG	UGUUGAGACAGACAACAUUUU	Cleavage
spe-miR166a-1-3p	Sopen11g028190.1	1.0	-1.0	1	21	560	580	UCGGACCAGGCUUCAUUCCCC	CUGGGAUGAAGCCUGGUCCGG	Cleavage
spe-miR166a-1-3p	Sopen03g039740.1	0.5	-1.0	1	21	548	568	UCGGACCAGGCUUCAUUCCCC	CUGGAAUGAAGCCUGGUCCGG	Cleavage
spe-miR166a-1-3p	Sopen12g022680.1	0.5	-1.0	1	21	548	568	UCGGACCAGGCUUCAUUCCCC	CUGGAAUGAAGCCUGGUCCGG	Cleavage
spe-miR166a-1-3p	Sopen02g018990.1	1.0	-1.0	1	21	530	550	UCGGACCAGGCUUCAUUCCCC	UUGGGAUGAAGCCUGGUCCGG	Cleavage
spe-miR166a-1-3p	Sopen02g018990.2	1.0	-1.0	1	21	533	553	UCGGACCAGGCUUCAUUCCCC	UUGGGAUGAAGCCUGGUCCGG	Cleavage
spe-miR166a-1-3p	Sopen08g020320.1	1.0	-1.0	1	21	557	577	UCGGACCAGGCUUCAUUCCCC	CUGGGAUGAAGCCUGGUCCGG	Cleavage
spe-miR166a-1-3p	Sopen02g006800.1	1.0	-1.0	1	21	572	592	UCGGACCAGGCUUCAUUCCCC	UUGGGAUGAAGCCUGGUCCGG	Cleavage
spe-miR166a-1-3p	Sopen07g023950.1	2.5	-1.0	1	21	1163	1183	UCGGACCAGGCUUCAUUCCCC	AAGGUAUCAAGCCUGGUUCGA	Cleavage
spe-miR166a-1-3p	Sopen09g033010.1	3.0	-1.0	1	21	1571	1591	UCGGACCAGGCUUCAUUCCCC	AGGGAAAGGAGCCUUGUCCGA	Cleavage
spe-miR166a-1-3p	Sopen08g001070.1	3.0	-1.0	1	21	671	691	UCGGACCAGGCUUCAUUCCCC	GUGUAGUGGAGCUUGGUUCGA	Cleavage
spe-miR166a-2-3p	Sopen11g028190.1	1.0	-1.0	1	21	560	580	UCGGACCAGGCUUCAUUCCCC	CUGGGAUGAAGCCUGGUCCGG	Cleavage
spe-miR166a-2-3p	Sopen03g039740.1	0.5	-1.0	1	21	548	568	UCGGACCAGGCUUCAUUCCCC	CUGGAAUGAAGCCUGGUCCGG	Cleavage
spe-miR166a-2-3p	Sopen12g022680.1	0.5	-1.0	1	21	548	568	UCGGACCAGGCUUCAUUCCCC	CUGGAAUGAAGCCUGGUCCGG	Cleavage
spe-miR166a-2-3p	Sopen02g018990.1	1.0	-1.0	1	21	530	550	UCGGACCAGGCUUCAUUCCCC	UUGGGAUGAAGCCUGGUCCGG	Cleavage
spe-miR166a-2-3p	Sopen02g018990.2	1.0	-1.0	1	21	533	553	UCGGACCAGGCUUCAUUCCCC	UUGGGAUGAAGCCUGGUCCGG	Cleavage
spe-miR166a-2-3p	Sopen08g020320.1	1.0	-1.0	1	21	557	577	UCGGACCAGGCUUCAUUCCCC	CUGGGAUGAAGCCUGGUCCGG	Cleavage
spe-miR166a-2-3p	Sopen02g006800.1	1.0	-1.0	1	21	572	592	UCGGACCAGGCUUCAUUCCCC	UUGGGAUGAAGCCUGGUCCGG	Cleavage
spe-miR166a-2-3p	Sopen07g023950.1	2.5	-1.0	1	21	1163	1183	UCGGACCAGGCUUCAUUCCCC	AAGGUAUCAAGCCUGGUUCGA	Cleavage
spe-miR166a-2-3p	Sopen09g033010.1	3.0	-1.0	1	21	1571	1591	UCGGACCAGGCUUCAUUCCCC	AGGGAAAGGAGCCUUGUCCGA	Cleavage
spe-miR166a-2-3p	Sopen08g001070.1	3.0	-1.0	1	21	671	691	UCGGACCAGGCUUCAUUCCCC	GUGUAGUGGAGCUUGGUUCGA	Cleavage
spe-miR166a-3-3p	Sopen11g028190.1	1.0	-1.0	1	21	560	580	UCGGACCAGGCUUCAUUCCCC	CUGGGAUGAAGCCUGGUCCGG	Cleavage
spe-miR166a-3-3p	Sopen03g039740.1	0.5	-1.0	1	21	548	568	UCGGACCAGGCUUCAUUCCCC	CUGGAAUGAAGCCUGGUCCGG	Cleavage
spe-miR166a-3-3p	Sopen12g022680.1	0.5	-1.0	1	21	548	568	UCGGACCAGGCUUCAUUCCCC	CUGGAAUGAAGCCUGGUCCGG	Cleavage
spe-miR166a-3-3p	Sopen02g018990.1	1.0	-1.0	1	21	530	550	UCGGACCAGGCUUCAUUCCCC	UUGGGAUGAAGCCUGGUCCGG	Cleavage
spe-miR166a-3-3p	Sopen02g018990.2	1.0	-1.0	1	21	533	553	UCGGACCAGGCUUCAUUCCCC	UUGGGAUGAAGCCUGGUCCGG	Cleavage
spe-miR166a-3-3p	Sopen08g020320.1	1.0	-1.0	1	21	557	577	UCGGACCAGGCUUCAUUCCCC	CUGGGAUGAAGCCUGGUCCGG	Cleavage
spe-miR166a-3-3p	Sopen02g006800.1	1.0	-1.0	1	21	572	592	UCGGACCAGGCUUCAUUCCCC	UUGGGAUGAAGCCUGGUCCGG	Cleavage
spe-miR166a-3-3p	Sopen07g023950.1	2.5	-1.0	1	21	1163	1183	UCGGACCAGGCUUCAUUCCCC	AAGGUAUCAAGCCUGGUUCGA	Cleavage
spe-miR166a-3-3p	Sopen09g033010.1	3.0	-1.0	1	21	1571	1591	UCGGACCAGGCUUCAUUCCCC	AGGGAAAGGAGCCUUGUCCGA	Cleavage
spe-miR166a-3-3p	Sopen08g001070.1	3.0	-1.0	1	21	671	691	UCGGACCAGGCUUCAUUCCCC	GUGUAGUGGAGCUUGGUUCGA	Cleavage
spe-miR166a-3-5p	Sopen05g001920.1	2.5	-1.0	1	21	810	830	GGAAUGUUGUCUGGCUCGAAG	UGUUGAGACAGACAACAUUUU	Cleavage
spe-miR166a-3-5p	Sopen07g017540.1	3.0	-1.0	1	21	585	605	GGAAUGUUGUCUGGCUCGAAG	UUUGGAUUCAGACAACAUUUC	Cleavage
spe-miR166a-3-5p	Sopen07g017540.2	3.0	-1.0	1	21	1026	1046	GGAAUGUUGUCUGGCUCGAAG	UUUGGAUUCAGACAACAUUUC	Cleavage
spe-miR166a-3-5p	Sopen02g026130.1	3.0	-1.0	1	21	1329	1349	GGAAUGUUGUCUGGCUCGAAG	CAUCAAGCCACACAACAUUCU	Translation
spe-miR166a-3-5p	Sopen02g026140.1	3.0	-1.0	1	21	1707	1727	GGAAUGUUGUCUGGCUCGAAG	CAUCAAGCCACACAACAUUCU	Translation
spe-miR166a-3-5p	Sopen04g026710.1	3.0	-1.0	1	21	669	689	GGAAUGUUGUCUGGCUCGAAG	GGUGGAGCCGGACAAUGUUUC	Cleavage
spe-miR166a-3-5p	Sopen07g012480.1	3.0	-1.0	1	21	1504	1524	GGAAUGUUGUCUGGCUCGAAG	UCUCAAUCUGGACAACAUUCC	Cleavage
spe-miR166c-3p	Sopen11g028190.1	1.0	-1.0	1	21	560	580	UCGGACCAGGCUUCAUUCCUC	CUGGGAUGAAGCCUGGUCCGG	Cleavage
spe-miR166c-3p	Sopen03g039740.1	0.5	-1.0	1	21	548	568	UCGGACCAGGCUUCAUUCCUC	CUGGAAUGAAGCCUGGUCCGG	Cleavage
spe-miR166c-3p	Sopen12g022680.1	0.5	-1.0	1	21	548	568	UCGGACCAGGCUUCAUUCCUC	CUGGAAUGAAGCCUGGUCCGG	Cleavage
spe-miR166c-3p	Sopen02g018990.1	1.0	-1.0	1	21	530	550	UCGGACCAGGCUUCAUUCCUC	UUGGGAUGAAGCCUGGUCCGG	Cleavage
spe-miR166c-3p	Sopen02g018990.2	1.0	-1.0	1	21	533	553	UCGGACCAGGCUUCAUUCCUC	UUGGGAUGAAGCCUGGUCCGG	Cleavage
spe-miR166c-3p	Sopen08g020320.1	1.0	-1.0	1	21	557	577	UCGGACCAGGCUUCAUUCCUC	CUGGGAUGAAGCCUGGUCCGG	Cleavage
spe-miR166c-3p	Sopen02g006800.1	1.0	-1.0	1	21	572	592	UCGGACCAGGCUUCAUUCCUC	UUGGGAUGAAGCCUGGUCCGG	Cleavage
spe-miR166c-3p	Sopen07g023950.1	2.5	-1.0	1	21	1163	1183	UCGGACCAGGCUUCAUUCCUC	AAGGUAUCAAGCCUGGUUCGA	Cleavage
spe-miR166c-3p	Sopen09g033010.1	3.0	-1.0	1	21	1571	1591	UCGGACCAGGCUUCAUUCCUC	AGGGAAAGGAGCCUUGUCCGA	Cleavage
spe-miR166c-3p	Sopen08g001070.1	3.0	-1.0	1	21	671	691	UCGGACCAGGCUUCAUUCCUC	GUGUAGUGGAGCUUGGUUCGA	Cleavage
spe-miR166c-5p	Sopen02g017630.1	2.5	-1.0	1	21	1601	1621	GGGAUGUUGUCUGGCUCGACA	UUUUGAGUCAGAUAAUAUCUC	Cleavage
spe-miR166c-5p	Sopen09g004830.1	2.5	-1.0	1	21	510	530	GGGAUGUUGUCUGGCUCGACA	GAUCAAGCCAGACAACAACCC	Cleavage
spe-miR166c-5p	Sopen12g019630.1	3.0	-1.0	1	21	930	950	GGGAUGUUGUCUGGCUCGACA	UGUUGGGCCAGAUGAUAUCCU	Cleavage
spe-miR166c-5p	Sopen05g001920.1	3.0	-1.0	1	21	810	830	GGGAUGUUGUCUGGCUCGACA	UGUUGAGACAGACAACAUUUU	Cleavage
spe-miR166c-5p	Sopen03g018670.1	3.0	-1.0	1	21	1520	1540	GGGAUGUUGUCUGGCUCGACA	CGUCGUGCCAGGUAAUAUCUC	Cleavage
spe-miR166c-5p	Sopen08g014940.1	3.0	-1.0	1	21	3023	3043	GGGAUGUUGUCUGGCUCGACA	CGUCGUGCCAGGUAAUAUCUC	Cleavage
spe-miR166c-5p	Sopen09g034520.1	3.0	-1.0	1	21	817	837	GGGAUGUUGUCUGGCUCGACA	UUUCGAUCCAGACGACUUCCC	Cleavage
spe-miR166c-5p	Sopen07g028990.1	3.0	-1.0	1	21	1917	1937	GGGAUGUUGUCUGGCUCGACA	CAUCAAGCCACACAACAUCCU	Translation
spe-miR166c-5p	Sopen03g001660.1	3.0	-1.0	1	21	688	708	GGGAUGUUGUCUGGCUCGACA	AAUUGUGUCAGACAACAUCUU	Cleavage
spe-miR167-1-3p	Sopen05g016190.1	2.5	-1.0	1	20	175	194	GAUCAUGUGGCAGCAUCACC	CGAGAUGCUGCCAUAUGGUU	Cleavage
spe-miR167-1-3p	Sopen06g008510.1	3.0	-1.0	1	20	469	488	GAUCAUGUGGCAGCAUCACC	GGAGAUGCUGCUAUAUGGUU	Cleavage
spe-miR167-1-3p	Sopen02g004310.1	2.0	-1.0	1	20	2100	2119	GAUCAUGUGGCAGCAUCACC	UGAGAUGUUGCCACAUGAUU	Cleavage
spe-miR167-1-3p	Sopen07g010340.1	2.5	-1.0	1	20	43	62	GAUCAUGUGGCAGCAUCACC	GGAGAUGCUGCCAUAUGGUU	Cleavage
spe-miR167-1-3p	Sopen09g007530.1	2.5	-1.0	1	20	678	697	GAUCAUGUGGCAGCAUCACC	UGAGAUGUUGCCAUAUGAUU	Cleavage
spe-miR167-1-3p	Sopen12g019610.1	3.0	-1.0	1	20	385	404	GAUCAUGUGGCAGCAUCACC	GGAGAUGCUGCUAUAUGGUU	Cleavage
spe-miR167-1-3p	Sopen08g016090.1	3.0	-1.0	1	20	337	356	GAUCAUGUGGCAGCAUCACC	GGAGAUGCUGCUAUAUGGUU	Cleavage
spe-miR167-1-3p	Sopen01g011810.1	3.0	-1.0	1	20	469	488	GAUCAUGUGGCAGCAUCACC	GGAGAUGCUGCUAUAUGGUU	Cleavage
spe-miR167-1-3p	Sopen09g005560.2	3.0	-1.0	1	20	2329	2348	GAUCAUGUGGCAGCAUCACC	GUUGAUGCUGCCAUAUUAUC	Cleavage
spe-miR167-1-3p	Sopen09g005560.1	3.0	-1.0	1	20	2356	2375	GAUCAUGUGGCAGCAUCACC	GUUGAUGCUGCCAUAUUAUC	Cleavage
spe-miR167-1-3p	Sopen11g030750.1	3.0	-1.0	1	20	640	659	GAUCAUGUGGCAGCAUCACC	CGUGAUGUUGUCACAGGAUU	Cleavage
spe-miR167-1-3p	Sopen07g018800.1	3.0	-1.0	1	20	1980	1999	GAUCAUGUGGCAGCAUCACC	UGUGAUGCUGCUGAAUGAUU	Cleavage
spe-miR167-1-3p	Sopen05g020090.1	3.0	-1.0	1	20	4642	4661	GAUCAUGUGGCAGCAUCACC	AGUGCUGUUGCCACAAGAUC	Cleavage
spe-miR167-1-3p	Sopen07g001760.1	3.0	-1.0	1	20	939	958	GAUCAUGUGGCAGCAUCACC	UGUGAUAUUGUUGCAUGAUC	Cleavage
spe-miR167-1-5p	Sopen06g012940.1	2.0	-1.0	1	21	835	855	UGAAGCUGCCAGCAUGAUCUA	GUGAUUCUGCUGGUAGCUUCA	Cleavage
spe-miR167-1-5p	Sopen03g036620.2	2.5	-1.0	1	21	368	388	UGAAGCUGCCAGCAUGAUCUA	UUGAUCAUGUUGGCAGUCUCA	Cleavage
spe-miR167-1-5p	Sopen03g036620.1	2.5	-1.0	1	21	446	466	UGAAGCUGCCAGCAUGAUCUA	UUGAUCAUGUUGGCAGUCUCA	Cleavage
spe-miR167-1-5p	Sopen03g036620.3	2.5	-1.0	1	21	722	742	UGAAGCUGCCAGCAUGAUCUA	UUGAUCAUGUUGGCAGUCUCA	Cleavage
spe-miR167-1-5p	Sopen04g029200.1	3.0	-1.0	1	21	904	924	UGAAGCUGCCAGCAUGAUCUA	GAGAAUAUGCUGGUGGCUUUA	Cleavage
spe-miR167-1-5p	Sopen07g027610.1	3.0	-1.0	1	21	1298	1318	UGAAGCUGCCAGCAUGAUCUA	AUGAUCAUGCUAGCAGCUACA	Translation
spe-miR167-1-5p	Sopen04g005070.1	3.0	-1.0	1	21	776	796	UGAAGCUGCCAGCAUGAUCUA	UCGAGUAUGCUGGUGGUUUCA	Cleavage
spe-miR167-1-5p	Sopen01g043310.1	3.0	-1.0	1	21	1016	1036	UGAAGCUGCCAGCAUGAUCUA	CUGAUCAGGCUGGUGGCUUCU	Cleavage
spe-miR167-1-5p	Sopen09g029680.2	3.0	-1.0	1	21	305	325	UGAAGCUGCCAGCAUGAUCUA	AUGAUCAGGAUGGUAGCUUCA	Cleavage
spe-miR167-1-5p	Sopen09g029680.1	3.0	-1.0	1	21	305	325	UGAAGCUGCCAGCAUGAUCUA	AUGAUCAGGAUGGUAGCUUCA	Cleavage
spe-miR167-1-5p	Sopen09g029680.3	3.0	-1.0	1	21	308	328	UGAAGCUGCCAGCAUGAUCUA	AUGAUCAGGAUGGUAGCUUCA	Cleavage
spe-miR167-1-5p	Sopen08g023310.1	3.0	-1.0	1	21	1544	1564	UGAAGCUGCCAGCAUGAUCUA	CUGAGUAUGUUGGUAGCUUCG	Cleavage
spe-miR167-2-3p	Sopen03g030330.1	2.5	-1.0	1	20	1368	1387	GAUCAUGUGGUUGCUUCACC	UGUGAAGCAUUCAUAUGAUC	Translation
spe-miR167-2-3p	Sopen04g036130.1	2.5	-1.0	1	20	1080	1099	GAUCAUGUGGUUGCUUCACC	UGUAAAGCAAACACAUGAUC	Translation
spe-miR167-2-3p	Sopen11g028240.1	3.0	-1.0	1	20	1404	1423	GAUCAUGUGGUUGCUUCACC	CGUGAAGAGACUGCAUGAUC	Cleavage
spe-miR167-2-3p	Sopen12g008750.1	3.0	-1.0	1	20	945	964	GAUCAUGUGGUUGCUUCACC	UGUGGAGCAACCACCUGGUU	Cleavage
spe-miR167-2-3p	Sopen01g013360.1	3.0	-1.0	1	20	867	886	GAUCAUGUGGUUGCUUCACC	GAUGGACCAACUACAUGAUC	Cleavage
spe-miR167-2-3p	Sopen04g029880.1	3.0	-1.0	1	20	1380	1399	GAUCAUGUGGUUGCUUCACC	AGCGAAGCAACAACAUGAUU	Cleavage
spe-miR167-2-3p	Sopen01g048490.1	3.0	-1.0	1	20	576	595	GAUCAUGUGGUUGCUUCACC	AGAGAAGCAACUACAUGACC	Cleavage
spe-miR167-2-5p	Sopen06g012940.1	2.0	-1.0	1	21	835	855	UGAAGCUGCCAGCAUGAUCUA	GUGAUUCUGCUGGUAGCUUCA	Cleavage
spe-miR167-2-5p	Sopen03g036620.2	2.5	-1.0	1	21	368	388	UGAAGCUGCCAGCAUGAUCUA	UUGAUCAUGUUGGCAGUCUCA	Cleavage
spe-miR167-2-5p	Sopen03g036620.1	2.5	-1.0	1	21	446	466	UGAAGCUGCCAGCAUGAUCUA	UUGAUCAUGUUGGCAGUCUCA	Cleavage
spe-miR167-2-5p	Sopen03g036620.3	2.5	-1.0	1	21	722	742	UGAAGCUGCCAGCAUGAUCUA	UUGAUCAUGUUGGCAGUCUCA	Cleavage
spe-miR167-2-5p	Sopen04g029200.1	3.0	-1.0	1	21	904	924	UGAAGCUGCCAGCAUGAUCUA	GAGAAUAUGCUGGUGGCUUUA	Cleavage
spe-miR167-2-5p	Sopen07g027610.1	3.0	-1.0	1	21	1298	1318	UGAAGCUGCCAGCAUGAUCUA	AUGAUCAUGCUAGCAGCUACA	Translation
spe-miR167-2-5p	Sopen04g005070.1	3.0	-1.0	1	21	776	796	UGAAGCUGCCAGCAUGAUCUA	UCGAGUAUGCUGGUGGUUUCA	Cleavage
spe-miR167-2-5p	Sopen01g043310.1	3.0	-1.0	1	21	1016	1036	UGAAGCUGCCAGCAUGAUCUA	CUGAUCAGGCUGGUGGCUUCU	Cleavage
spe-miR167-2-5p	Sopen09g029680.2	3.0	-1.0	1	21	305	325	UGAAGCUGCCAGCAUGAUCUA	AUGAUCAGGAUGGUAGCUUCA	Cleavage
spe-miR167-2-5p	Sopen09g029680.1	3.0	-1.0	1	21	305	325	UGAAGCUGCCAGCAUGAUCUA	AUGAUCAGGAUGGUAGCUUCA	Cleavage
spe-miR167-2-5p	Sopen09g029680.3	3.0	-1.0	1	21	308	328	UGAAGCUGCCAGCAUGAUCUA	AUGAUCAGGAUGGUAGCUUCA	Cleavage
spe-miR167-2-5p	Sopen08g023310.1	3.0	-1.0	1	21	1544	1564	UGAAGCUGCCAGCAUGAUCUA	CUGAGUAUGUUGGUAGCUUCG	Cleavage
spe-miR167-3-3p	Sopen02g002680.1	2.5	-1.0	1	23	5469	5491	GGUCAUGCUCGGACAGCCUCACU	CUCGACGUUGUCCGAGCGUGACU	Cleavage
spe-miR167-3-3p	Sopen02g002680.1	2.5	-1.0	1	23	9312	9334	GGUCAUGCUCGGACAGCCUCACU	CUCGACGUUGUCCGAGCGUGACU	Cleavage
spe-miR167-3-5p	Sopen06g012940.1	2.0	-1.0	1	21	835	855	UGAAGCUGCCAGCAUGAUCUA	GUGAUUCUGCUGGUAGCUUCA	Cleavage
spe-miR167-3-5p	Sopen03g036620.2	2.5	-1.0	1	21	368	388	UGAAGCUGCCAGCAUGAUCUA	UUGAUCAUGUUGGCAGUCUCA	Cleavage
spe-miR167-3-5p	Sopen03g036620.1	2.5	-1.0	1	21	446	466	UGAAGCUGCCAGCAUGAUCUA	UUGAUCAUGUUGGCAGUCUCA	Cleavage
spe-miR167-3-5p	Sopen03g036620.3	2.5	-1.0	1	21	722	742	UGAAGCUGCCAGCAUGAUCUA	UUGAUCAUGUUGGCAGUCUCA	Cleavage
spe-miR167-3-5p	Sopen04g029200.1	3.0	-1.0	1	21	904	924	UGAAGCUGCCAGCAUGAUCUA	GAGAAUAUGCUGGUGGCUUUA	Cleavage
spe-miR167-3-5p	Sopen07g027610.1	3.0	-1.0	1	21	1298	1318	UGAAGCUGCCAGCAUGAUCUA	AUGAUCAUGCUAGCAGCUACA	Translation
spe-miR167-3-5p	Sopen04g005070.1	3.0	-1.0	1	21	776	796	UGAAGCUGCCAGCAUGAUCUA	UCGAGUAUGCUGGUGGUUUCA	Cleavage
spe-miR167-3-5p	Sopen01g043310.1	3.0	-1.0	1	21	1016	1036	UGAAGCUGCCAGCAUGAUCUA	CUGAUCAGGCUGGUGGCUUCU	Cleavage
spe-miR167-3-5p	Sopen09g029680.2	3.0	-1.0	1	21	305	325	UGAAGCUGCCAGCAUGAUCUA	AUGAUCAGGAUGGUAGCUUCA	Cleavage
spe-miR167-3-5p	Sopen09g029680.1	3.0	-1.0	1	21	305	325	UGAAGCUGCCAGCAUGAUCUA	AUGAUCAGGAUGGUAGCUUCA	Cleavage
spe-miR167-3-5p	Sopen09g029680.3	3.0	-1.0	1	21	308	328	UGAAGCUGCCAGCAUGAUCUA	AUGAUCAGGAUGGUAGCUUCA	Cleavage
spe-miR167-3-5p	Sopen08g023310.1	3.0	-1.0	1	21	1544	1564	UGAAGCUGCCAGCAUGAUCUA	CUGAGUAUGUUGGUAGCUUCG	Cleavage
spe-miR167a-3p	Sopen07g009170.1	3.0	-1.0	1	20	529	548	GAUCAUGUGGCAGCCUCACC	GGAGAGGCUGCUAUAUGGUU	Cleavage
spe-miR167a-3p	Sopen07g009080.1	3.0	-1.0	1	20	361	380	GAUCAUGUGGCAGCCUCACC	GGAGAGGCUGCUAUAUGGUU	Cleavage
spe-miR167a-3p	Sopen03g012500.1	3.0	-1.0	1	20	469	488	GAUCAUGUGGCAGCCUCACC	GGAGAGGCUGCUAUAUGGUU	Cleavage
spe-miR167a-3p	Sopen06g013470.1	3.0	-1.0	1	20	958	977	GAUCAUGUGGCAGCCUCACC	GGAGAGGCUGCUAUAUGGUU	Cleavage
spe-miR167a-3p	Sopen12g027520.1	3.0	-1.0	1	20	160	179	GAUCAUGUGGCAGCCUCACC	GGAGAGGCUGCUAUAUGGUU	Cleavage
spe-miR167a-3p	Sopen03g013760.1	3.0	-1.0	1	20	397	416	GAUCAUGUGGCAGCCUCACC	GGAGAGGCUGCUAUAUGGUU	Cleavage
spe-miR167a-3p	Sopen03g020660.1	3.0	-1.0	1	20	253	272	GAUCAUGUGGCAGCCUCACC	GGAGAGGCUGCUAUAUGGUU	Cleavage
spe-miR167a-3p	Sopen10g010670.1	3.0	-1.0	1	20	1786	1805	GAUCAUGUGGCAGCCUCACC	GGAGAGGCUGCUAUAUGGUU	Cleavage
spe-miR167a-3p	Sopen07g009090.1	2.5	-1.0	1	20	469	488	GAUCAUGUGGCAGCCUCACC	GGAGAGGCUGCUACAUGGUU	Cleavage
spe-miR167a-3p	Sopen11g016060.1	2.5	-1.0	1	20	460	479	GAUCAUGUGGCAGCCUCACC	GGAGAGGCUGCUACAUGGUU	Cleavage
spe-miR167a-3p	Sopen10g009740.1	2.5	-1.0	1	20	1927	1946	GAUCAUGUGGCAGCCUCACC	GGAGAGGCUGCCAUAUGGUU	Cleavage
spe-miR167a-3p	Sopen05g015120.1	3.0	-1.0	1	20	490	509	GAUCAUGUGGCAGCCUCACC	GGGGAGGCUGCUAUAUGGUU	Cleavage
spe-miR167a-3p	Sopen08g015210.1	3.0	-1.0	1	20	349	368	GAUCAUGUGGCAGCCUCACC	GGAGAGGCUGCUAUAUGGUU	Cleavage
spe-miR167a-3p	Sopen10g008460.1	3.0	-1.0	1	20	469	488	GAUCAUGUGGCAGCCUCACC	GGAGAGGCUGCUAUAUGGUU	Cleavage
spe-miR167a-3p	Sopen10g021080.1	3.0	-1.0	1	20	553	572	GAUCAUGUGGCAGCCUCACC	GGAGAGGCUGCUAUAUGGUU	Cleavage
spe-miR167a-3p	Sopen08g011560.1	3.0	-1.0	1	20	385	404	GAUCAUGUGGCAGCCUCACC	GGAGAGGCUGCUAUAUGGUU	Cleavage
spe-miR167a-3p	Sopen01g014110.1	3.0	-1.0	1	20	262	281	GAUCAUGUGGCAGCCUCACC	GGAGAGGCUGCUAUAUGGUU	Cleavage
spe-miR167a-3p	Sopen09g012850.1	3.0	-1.0	1	20	469	488	GAUCAUGUGGCAGCCUCACC	GGAGAGGCUGCUAUAUGGUU	Cleavage
spe-miR167a-3p	Sopen06g014650.1	3.0	-1.0	1	20	718	737	GAUCAUGUGGCAGCCUCACC	GGAGAGGCUGCUAUAUGGUU	Cleavage
spe-miR167a-3p	Sopen01g006930.1	3.0	-1.0	1	20	370	389	GAUCAUGUGGCAGCCUCACC	GGAGAGGCUGCUAUAUGGUU	Cleavage
spe-miR167a-3p	Sopen03g016710.1	3.0	-1.0	1	20	292	311	GAUCAUGUGGCAGCCUCACC	GGAGAGGCUGCUAUAUGGUU	Cleavage
spe-miR167a-3p	Sopen08g014780.1	3.0	-1.0	1	20	370	389	GAUCAUGUGGCAGCCUCACC	GGAGAGGCUGCUAUAUGGUU	Cleavage
spe-miR167a-3p	Sopen11g014610.1	3.0	-1.0	1	20	469	488	GAUCAUGUGGCAGCCUCACC	GGAGAGGCUGCUAUAUGGUU	Cleavage
spe-miR167a-3p	Sopen07g014530.1	3.0	-1.0	1	20	403	422	GAUCAUGUGGCAGCCUCACC	GGAGAGGCUGCUAUAUGGUU	Cleavage
spe-miR167a-3p	Sopen00g014220.1	3.0	-1.0	1	20	469	488	GAUCAUGUGGCAGCCUCACC	GGAGAGGCUGCUAUAUGGUU	Cleavage
spe-miR167a-3p	Sopen08g013200.1	3.0	-1.0	1	20	265	284	GAUCAUGUGGCAGCCUCACC	GGAGAGGCUGCUAUAUGGUU	Cleavage
spe-miR167a-3p	Sopen06g004720.1	3.0	-1.0	1	20	649	668	GAUCAUGUGGCAGCCUCACC	GGAGAGGCUGCUAUAUGGUU	Cleavage
spe-miR167a-3p	Sopen08g013130.1	3.0	-1.0	1	20	469	488	GAUCAUGUGGCAGCCUCACC	GGAGAGGCUGCUAUAUGGUU	Cleavage
spe-miR167a-3p	Sopen07g015240.1	3.0	-1.0	1	20	217	236	GAUCAUGUGGCAGCCUCACC	GGAGAGGCUGCUAUAUGGUU	Cleavage
spe-miR167a-3p	Sopen07g018330.1	3.0	-1.0	1	20	469	488	GAUCAUGUGGCAGCCUCACC	GGAGAGGCUGCUAUAUGGUU	Cleavage
spe-miR167a-3p	Sopen09g014790.1	3.0	-1.0	1	20	523	542	GAUCAUGUGGCAGCCUCACC	GGAGAGGCUGCUAUAUGGUU	Cleavage
spe-miR167a-3p	Sopen11g020910.1	3.0	-1.0	1	20	370	389	GAUCAUGUGGCAGCCUCACC	GGAGAGGCUGCUAUAUGGUU	Cleavage
spe-miR167a-3p	Sopen07g018440.1	3.0	-1.0	1	20	1036	1055	GAUCAUGUGGCAGCCUCACC	GGAGAGGCUGCUAUAUGGUU	Cleavage
spe-miR167a-3p	Sopen08g005670.1	3.0	-1.0	1	20	370	389	GAUCAUGUGGCAGCCUCACC	GGAGAGGCUGCUAUAUGGUU	Cleavage
spe-miR167a-3p	Sopen05g023120.1	3.0	-1.0	1	20	901	920	GAUCAUGUGGCAGCCUCACC	GGAGAGGCUGCUAUAUGGUU	Cleavage
spe-miR167a-3p	Sopen12g017220.1	3.0	-1.0	1	20	469	488	GAUCAUGUGGCAGCCUCACC	GGAGAGGCUGCUAUAUGGUU	Cleavage
spe-miR167a-3p	Sopen12g028390.1	3.0	-1.0	1	20	370	389	GAUCAUGUGGCAGCCUCACC	GGAGAGGCUGCUAUAUGGUU	Cleavage
spe-miR167a-3p	Sopen03g017970.1	3.0	-1.0	1	20	160	179	GAUCAUGUGGCAGCCUCACC	GGAGAGGCUGCUAUAUGGUU	Cleavage
spe-miR167a-3p	Sopen07g014600.1	3.0	-1.0	1	20	361	380	GAUCAUGUGGCAGCCUCACC	GGAGAGGCUGCUAUAUGGUU	Cleavage
spe-miR167a-3p	Sopen01g019990.1	3.0	-1.0	1	20	1216	1235	GAUCAUGUGGCAGCCUCACC	GGAGAGGCUGCUAUAUGGUU	Cleavage
spe-miR167a-3p	Sopen07g014210.1	3.0	-1.0	1	20	712	731	GAUCAUGUGGCAGCCUCACC	GGAGAGGCUGCUAUAUGGUU	Cleavage
spe-miR167a-3p	Sopen04g018860.1	3.0	-1.0	1	20	205	224	GAUCAUGUGGCAGCCUCACC	GGAGAGGCUGCUAUAUGGUU	Cleavage
spe-miR167a-3p	Sopen08g012920.1	3.0	-1.0	1	20	478	497	GAUCAUGUGGCAGCCUCACC	GGAGAGGCUGCUAUAUGGUU	Cleavage
spe-miR167a-3p	Sopen10g012100.1	3.0	-1.0	1	20	397	416	GAUCAUGUGGCAGCCUCACC	GGAGAGGCUGCUAUAUGGUU	Cleavage
spe-miR167a-3p	Sopen03g020650.1	3.0	-1.0	1	20	469	488	GAUCAUGUGGCAGCCUCACC	GGAGAGGCUGCUAUAUGGUU	Cleavage
spe-miR167a-3p	Sopen05g020600.1	3.0	-1.0	1	20	469	488	GAUCAUGUGGCAGCCUCACC	GGAGAGGCUGCUAUAUGGUU	Cleavage
spe-miR167a-3p	Sopen05g025900.1	3.0	-1.0	1	20	541	560	GAUCAUGUGGCAGCCUCACC	GGAGAGGCUGCUAUAUGGUU	Cleavage
spe-miR167a-3p	Sopen05g022450.1	3.0	-1.0	1	20	469	488	GAUCAUGUGGCAGCCUCACC	GGAGAGGCUGCUAUAUGGUU	Cleavage
spe-miR167a-3p	Sopen10g012490.1	3.0	-1.0	1	20	160	179	GAUCAUGUGGCAGCCUCACC	GGAGAGGCUGCUAUAUGGUU	Cleavage
spe-miR167a-3p	Sopen04g012460.1	3.0	-1.0	1	20	469	488	GAUCAUGUGGCAGCCUCACC	GGAGAGGCUGCUAUAUGGUU	Cleavage
spe-miR167a-3p	Sopen07g010960.1	3.0	-1.0	1	20	1297	1316	GAUCAUGUGGCAGCCUCACC	GGAGAGGCUGCUAUAUGGUU	Cleavage
spe-miR167a-3p	Sopen07g007890.1	3.0	-1.0	1	20	181	200	GAUCAUGUGGCAGCCUCACC	GGAGAGGCUGCUAUAUGGUU	Cleavage
spe-miR167a-3p	Sopen07g020980.1	3.0	-1.0	1	20	661	680	GAUCAUGUGGCAGCCUCACC	GGAGAGGCUGCUAUAUGGUU	Cleavage
spe-miR167a-3p	Sopen04g014480.1	3.0	-1.0	1	20	502	521	GAUCAUGUGGCAGCCUCACC	GGAGAGGCUGCUAUAUGGUU	Cleavage
spe-miR167a-3p	Sopen05g020430.1	3.0	-1.0	1	20	1729	1748	GAUCAUGUGGCAGCCUCACC	GGAGAGGCUGCUAUAUGGUU	Cleavage
spe-miR167a-3p	Sopen01g022370.1	3.0	-1.0	1	20	160	179	GAUCAUGUGGCAGCCUCACC	GGAGAGGCUGCUAUAUGGUU	Cleavage
spe-miR167a-3p	Sopen11g023040.1	3.0	-1.0	1	20	394	413	GAUCAUGUGGCAGCCUCACC	GGAGAGGCUGCUAUAUGGUU	Cleavage
spe-miR167a-3p	Sopen09g010290.1	3.0	-1.0	1	20	469	488	GAUCAUGUGGCAGCCUCACC	GGAGAGGCUGCUAUAUGGUU	Cleavage
spe-miR167a-3p	Sopen01g010240.1	3.0	-1.0	1	20	361	380	GAUCAUGUGGCAGCCUCACC	GGAGAGGCUGCUAUAUGGUU	Cleavage
spe-miR167a-3p	Sopen12g028280.1	3.0	-1.0	1	20	469	488	GAUCAUGUGGCAGCCUCACC	GGAGAGGCUGCUAUAUGGUU	Cleavage
spe-miR167a-3p	Sopen06g010270.1	3.0	-1.0	1	20	361	380	GAUCAUGUGGCAGCCUCACC	GGAGAGGCUGCUAUAUGGUU	Cleavage
spe-miR167a-3p	Sopen07g008170.1	3.0	-1.0	1	20	469	488	GAUCAUGUGGCAGCCUCACC	GGAGAGGCUGCUAUAUGGUU	Cleavage
spe-miR167a-3p	Sopen01g015560.1	3.0	-1.0	1	20	562	581	GAUCAUGUGGCAGCCUCACC	GGAGAGGCUGCUAUAUGGUU	Cleavage
spe-miR167a-3p	Sopen06g011410.1	3.0	-1.0	1	20	154	173	GAUCAUGUGGCAGCCUCACC	GGAGAGGCUGCUAUAUGGUU	Cleavage
spe-miR167a-3p	Sopen05g021490.1	3.0	-1.0	1	20	469	488	GAUCAUGUGGCAGCCUCACC	GGAGAGGCUGCUAUAUGGUU	Cleavage
spe-miR167a-3p	Sopen11g014060.1	3.0	-1.0	1	20	469	488	GAUCAUGUGGCAGCCUCACC	GGAGAGGCUGCUAUAUGGUU	Cleavage
spe-miR167a-3p	Sopen07g011550.1	3.0	-1.0	1	20	397	416	GAUCAUGUGGCAGCCUCACC	GGAGAGGCUGCUAUAUGGUU	Cleavage
spe-miR167a-3p	Sopen05g018590.1	3.0	-1.0	1	20	268	287	GAUCAUGUGGCAGCCUCACC	GGAGAGGCUGCUAUAUGGUU	Cleavage
spe-miR167a-3p	Sopen05g016570.1	3.0	-1.0	1	20	466	485	GAUCAUGUGGCAGCCUCACC	GGAGAGGCUGCUAUAUGGUU	Cleavage
spe-miR167a-3p	Sopen07g007230.1	3.0	-1.0	1	20	469	488	GAUCAUGUGGCAGCCUCACC	GGAGAGGCUGCUAUAUGGUU	Cleavage
spe-miR167a-3p	Sopen11g011550.1	3.0	-1.0	1	20	361	380	GAUCAUGUGGCAGCCUCACC	GGAGAGGCUGCUAUAUGGUU	Cleavage
spe-miR167a-3p	Sopen01g033770.1	3.0	-1.0	1	20	178	197	GAUCAUGUGGCAGCCUCACC	GGAGAGGCUGCUAUAUGGUU	Cleavage
spe-miR167a-3p	Sopen04g015860.1	3.0	-1.0	1	20	688	707	GAUCAUGUGGCAGCCUCACC	GGAGAGGCUGCUAUAUGGUU	Cleavage
spe-miR167a-3p	Sopen05g021960.1	3.0	-1.0	1	20	403	422	GAUCAUGUGGCAGCCUCACC	GGAGAGGCUGCUAUAUGGUU	Cleavage
spe-miR167a-3p	Sopen05g010690.1	3.0	-1.0	1	20	475	494	GAUCAUGUGGCAGCCUCACC	GGAGAGGCUGCUAUAUGGUU	Cleavage
spe-miR167a-3p	Sopen03g019780.1	3.0	-1.0	1	20	610	629	GAUCAUGUGGCAGCCUCACC	GGAGAGGCUGCUAUAUGGUU	Cleavage
spe-miR167a-3p	Sopen10g017180.1	3.0	-1.0	1	20	331	350	GAUCAUGUGGCAGCCUCACC	GGAGAGGCUGCUAUAUGGUU	Cleavage
spe-miR167a-3p	Sopen11g011770.1	3.0	-1.0	1	20	469	488	GAUCAUGUGGCAGCCUCACC	GGAGAGGCUGCUAUAUGGUU	Cleavage
spe-miR167a-3p	Sopen05g025580.1	3.0	-1.0	1	20	160	179	GAUCAUGUGGCAGCCUCACC	GGAGAGGCUGCUAUAUGGUU	Cleavage
spe-miR167a-3p	Sopen10g010110.1	3.0	-1.0	1	20	469	488	GAUCAUGUGGCAGCCUCACC	GGAGAGGCUGCUAUAUGGUU	Cleavage
spe-miR167a-3p	Sopen07g016260.1	3.0	-1.0	1	20	469	488	GAUCAUGUGGCAGCCUCACC	GGAGAGGCUGCUAUAUGGUU	Cleavage
spe-miR167a-3p	Sopen11g021790.1	3.0	-1.0	1	20	469	488	GAUCAUGUGGCAGCCUCACC	GGAGAGGCUGCUAUAUGGUU	Cleavage
spe-miR167a-3p	Sopen12g026860.1	3.0	-1.0	1	20	886	905	GAUCAUGUGGCAGCCUCACC	GGAGAGGCUGCUAUAUGGUU	Cleavage
spe-miR167a-3p	Sopen07g006150.1	3.0	-1.0	1	20	1303	1322	GAUCAUGUGGCAGCCUCACC	GGAGAGGCUGCUAUAUGGUU	Cleavage
spe-miR167a-3p	Sopen01g020210.1	3.0	-1.0	1	20	469	488	GAUCAUGUGGCAGCCUCACC	GGAGAGGCUGCUAUAUGGUU	Cleavage
spe-miR167a-3p	Sopen06g013450.1	3.0	-1.0	1	20	268	287	GAUCAUGUGGCAGCCUCACC	GGAGAGGCUGCUAUAUGGUU	Cleavage
spe-miR167a-3p	Sopen05g015660.1	3.0	-1.0	1	20	556	575	GAUCAUGUGGCAGCCUCACC	GGAGAGGCUGCUAUAUGGUU	Cleavage
spe-miR167a-3p	Sopen10g024170.1	3.0	-1.0	1	20	250	269	GAUCAUGUGGCAGCCUCACC	GGAGAGGCUGCUAUAUGGUU	Cleavage
spe-miR167a-3p	Sopen01g018470.1	3.0	-1.0	1	20	421	440	GAUCAUGUGGCAGCCUCACC	GGAGAGGCUGCUAUAUGGUU	Cleavage
spe-miR167a-3p	Sopen12g015030.1	3.0	-1.0	1	20	469	488	GAUCAUGUGGCAGCCUCACC	GGAGAGGCUGCUAUAUGGUU	Cleavage
spe-miR167a-3p	Sopen05g015900.1	3.0	-1.0	1	20	4	23	GAUCAUGUGGCAGCCUCACC	GGAGAGGCUGCUAUAUGGUU	Cleavage
spe-miR167a-3p	Sopen09g013680.1	3.0	-1.0	1	20	235	254	GAUCAUGUGGCAGCCUCACC	GGAGAGGCUGCUAUAUGGUU	Cleavage
spe-miR167a-3p	Sopen11g018990.1	3.0	-1.0	1	20	397	416	GAUCAUGUGGCAGCCUCACC	GGAGAGGCUGCUAUAUGGUU	Cleavage
spe-miR167a-3p	Sopen06g015950.1	3.0	-1.0	1	20	349	368	GAUCAUGUGGCAGCCUCACC	GGAGAGGCUGCUAUAUGGUU	Cleavage
spe-miR167a-3p	Sopen08g018360.1	3.0	-1.0	1	20	715	734	GAUCAUGUGGCAGCCUCACC	GGAGAGGCUGCUAUAUGGUU	Cleavage
spe-miR167a-3p	Sopen12g027980.1	3.0	-1.0	1	20	427	446	GAUCAUGUGGCAGCCUCACC	GGAGAGGCUGCUAUAUGGUU	Cleavage
spe-miR167a-3p	Sopen11g010100.1	3.0	-1.0	1	20	469	488	GAUCAUGUGGCAGCCUCACC	GGAGAGGCUGCUAUAUGGUU	Cleavage
spe-miR167a-3p	Sopen08g014840.1	3.0	-1.0	1	20	469	488	GAUCAUGUGGCAGCCUCACC	GGAGAGGCUGCUAUAUGGUU	Cleavage
spe-miR167a-3p	Sopen05g014240.1	3.0	-1.0	1	20	631	650	GAUCAUGUGGCAGCCUCACC	GGAGAGGCUGCUAUAUGGUU	Cleavage
spe-miR167a-3p	Sopen09g022520.1	3.0	-1.0	1	20	619	638	GAUCAUGUGGCAGCCUCACC	GGAGAGGCUGCUAUAUGGUU	Cleavage
spe-miR167a-3p	Sopen01g018360.1	3.0	-1.0	1	20	553	572	GAUCAUGUGGCAGCCUCACC	GGAGAGGCUGCUAUAUGGUU	Cleavage
spe-miR167a-3p	Sopen03g017930.1	3.0	-1.0	1	20	1264	1283	GAUCAUGUGGCAGCCUCACC	GGAGAGGCUGCUAUAUGGUU	Cleavage
spe-miR167a-3p	Sopen09g021610.1	3.0	-1.0	1	20	469	488	GAUCAUGUGGCAGCCUCACC	GGAGAGGCUGCUAUAUGGUU	Cleavage
spe-miR167a-3p	Sopen07g019220.1	3.0	-1.0	1	20	361	380	GAUCAUGUGGCAGCCUCACC	GGAGAGGCUGCUAUAUGGUU	Cleavage
spe-miR167a-3p	Sopen08g013090.1	3.0	-1.0	1	20	259	278	GAUCAUGUGGCAGCCUCACC	GGAGAGGCUGCUAUAUGGUU	Cleavage
spe-miR167a-3p	Sopen06g008820.1	3.0	-1.0	1	20	535	554	GAUCAUGUGGCAGCCUCACC	GGAGAGGCUGCUAUAUGGUU	Cleavage
spe-miR167a-3p	Sopen04g008950.1	3.0	-1.0	1	20	1339	1358	GAUCAUGUGGCAGCCUCACC	GGAGAGGCUGCUAUAUGGUU	Cleavage
spe-miR167a-3p	Sopen09g011420.1	3.0	-1.0	1	20	469	488	GAUCAUGUGGCAGCCUCACC	GGAGAGGCUGCUAUAUGGUU	Cleavage
spe-miR167a-3p	Sopen12g026820.1	3.0	-1.0	1	20	583	602	GAUCAUGUGGCAGCCUCACC	GGAGAGGCUGCUAUAUGGUU	Cleavage
spe-miR167a-3p	Sopen11g012570.1	3.0	-1.0	1	20	469	488	GAUCAUGUGGCAGCCUCACC	GGAGAGGCUGCUAUAUGGUU	Cleavage
spe-miR167a-3p	Sopen04g011220.2	3.0	-1.0	1	20	223	242	GAUCAUGUGGCAGCCUCACC	GGAGAGGCUGCUAUAUGGUU	Cleavage
spe-miR167a-3p	Sopen04g018340.1	3.0	-1.0	1	20	322	341	GAUCAUGUGGCAGCCUCACC	GGAGAGGCUGCUAUAUGGUU	Cleavage
spe-miR167a-3p	Sopen02g002230.1	3.0	-1.0	1	20	220	239	GAUCAUGUGGCAGCCUCACC	GGAGAGGCUGCUAUAUGGUU	Cleavage
spe-miR167a-3p	Sopen06g006380.1	3.0	-1.0	1	20	439	458	GAUCAUGUGGCAGCCUCACC	GGAGAGGCUGCUAUAUGGUU	Cleavage
spe-miR167a-3p	Sopen10g012650.1	3.0	-1.0	1	20	1285	1304	GAUCAUGUGGCAGCCUCACC	GGAGAGGCUGCUACGUGGUU	Cleavage
spe-miR167a-3p	Sopen11g021890.1	3.0	-1.0	1	20	844	863	GAUCAUGUGGCAGCCUCACC	GGAGAGGCUGCUAUAUGGUU	Cleavage
spe-miR167a-3p	Sopen09g017830.1	3.0	-1.0	1	20	469	488	GAUCAUGUGGCAGCCUCACC	GGAGAGGCUGCUAUAUGGUU	Cleavage
spe-miR167a-3p	Sopen07g021320.1	3.0	-1.0	1	20	238	257	GAUCAUGUGGCAGCCUCACC	GGAGAGGCUGCUAUAUGGUU	Cleavage
spe-miR167a-3p	Sopen10g010230.1	3.0	-1.0	1	20	655	674	GAUCAUGUGGCAGCCUCACC	GGAGAGGCUGCUAUAUGGUU	Cleavage
spe-miR167a-3p	Sopen05g025950.1	3.0	-1.0	1	20	664	683	GAUCAUGUGGCAGCCUCACC	GGAGAGGCUGCUAUAUGGUU	Cleavage
spe-miR167a-3p	Sopen11g017430.1	3.0	-1.0	1	20	880	899	GAUCAUGUGGCAGCCUCACC	GGAGAGGCUGCUAUAUGGUU	Cleavage
spe-miR167a-3p	Sopen11g015090.1	3.0	-1.0	1	20	469	488	GAUCAUGUGGCAGCCUCACC	GGAGAGGCUGCUAUAUGGUU	Cleavage
spe-miR167a-3p	Sopen02g005260.1	3.0	-1.0	1	20	514	533	GAUCAUGUGGCAGCCUCACC	GGAGAGGCUGCUAUAUGGUU	Cleavage
spe-miR167a-3p	Sopen08g013960.1	3.0	-1.0	1	20	223	242	GAUCAUGUGGCAGCCUCACC	GGAGAGGCUGCUAUAUGGUU	Cleavage
spe-miR167a-3p	Sopen01g022410.1	3.0	-1.0	1	20	397	416	GAUCAUGUGGCAGCCUCACC	GGAGAGGCUGCUAUAUGGUU	Cleavage
spe-miR167a-3p	Sopen06g015490.1	3.0	-1.0	1	20	268	287	GAUCAUGUGGCAGCCUCACC	GGAGAGGCUGCUAUAUGGUU	Cleavage
spe-miR167a-3p	Sopen02g008620.1	3.0	-1.0	1	20	622	641	GAUCAUGUGGCAGCCUCACC	GGAGAGGCUGCUAUAUGGUU	Cleavage
spe-miR167a-3p	Sopen08g010810.1	3.0	-1.0	1	20	469	488	GAUCAUGUGGCAGCCUCACC	GGAGAGGCUGCUAUAUGGUU	Cleavage
spe-miR167a-3p	Sopen04g015720.1	3.0	-1.0	1	20	640	659	GAUCAUGUGGCAGCCUCACC	GGAGAGGCUGCUAUAUGGUU	Cleavage
spe-miR167a-3p	Sopen02g004670.1	3.0	-1.0	1	20	541	560	GAUCAUGUGGCAGCCUCACC	GGAGAGGCUGCUAUAUGGUU	Cleavage
spe-miR167a-3p	Sopen10g007350.1	3.0	-1.0	1	20	469	488	GAUCAUGUGGCAGCCUCACC	GGAGAGGCUGCUAUAUGGUU	Cleavage
spe-miR167a-3p	Sopen12g011720.1	3.0	-1.0	1	20	463	482	GAUCAUGUGGCAGCCUCACC	GGAGAGGCUGCUAUAUGGUU	Cleavage
spe-miR167a-3p	Sopen07g014390.1	3.0	-1.0	1	20	394	413	GAUCAUGUGGCAGCCUCACC	GGAGAGGCUGCUAUAUGGUU	Cleavage
spe-miR167a-3p	Sopen01g019780.1	3.0	-1.0	1	20	469	488	GAUCAUGUGGCAGCCUCACC	GGAGAGGCUGCUAUAUGGUU	Cleavage
spe-miR167a-3p	Sopen07g013010.1	3.0	-1.0	1	20	265	284	GAUCAUGUGGCAGCCUCACC	GGAGAGGCUGCUAUAUGGUU	Cleavage
spe-miR167a-3p	Sopen12g010650.1	3.0	-1.0	1	20	682	701	GAUCAUGUGGCAGCCUCACC	GGAGAGGCUGCUAUAUGGUU	Cleavage
spe-miR167a-3p	Sopen07g016050.1	3.0	-1.0	1	20	631	650	GAUCAUGUGGCAGCCUCACC	GGAGAGGCUGCUAUAUGGUU	Cleavage
spe-miR167a-3p	Sopen01g021570.1	3.0	-1.0	1	20	469	488	GAUCAUGUGGCAGCCUCACC	GGAGAGGCUGCUAUAUGGUU	Cleavage
spe-miR167a-3p	Sopen03g015580.1	3.0	-1.0	1	20	187	206	GAUCAUGUGGCAGCCUCACC	GGAGAGGCUGCUAUAUGGUU	Cleavage
spe-miR167a-3p	Sopen07g014490.1	3.0	-1.0	1	20	2644	2663	GAUCAUGUGGCAGCCUCACC	GGAGAGGCUGCUAUAUGGUU	Cleavage
spe-miR167a-3p	Sopen09g013420.1	3.0	-1.0	1	20	82	101	GAUCAUGUGGCAGCCUCACC	GGAGAGGCUGCUAUAUGGUU	Cleavage
spe-miR167a-3p	Sopen11g013880.1	3.0	-1.0	1	20	529	548	GAUCAUGUGGCAGCCUCACC	GGAGAGGCUGCUAUAUGGUU	Cleavage
spe-miR167a-3p	Sopen12g013070.1	3.0	-1.0	1	20	394	413	GAUCAUGUGGCAGCCUCACC	GGAGAGGCUGCUAUAUGGUU	Cleavage
spe-miR167a-3p	Sopen04g022410.1	3.0	-1.0	1	20	469	488	GAUCAUGUGGCAGCCUCACC	GGAGAGGCUGCUAUAUGGUU	Cleavage
spe-miR167a-3p	Sopen05g012110.1	3.0	-1.0	1	20	220	239	GAUCAUGUGGCAGCCUCACC	GGAGAGGCUGCUAUAUGGUU	Cleavage
spe-miR167a-3p	Sopen12g014940.1	3.0	-1.0	1	20	397	416	GAUCAUGUGGCAGCCUCACC	GGAGAGGCUGCUAUAUGGUU	Cleavage
spe-miR167a-3p	Sopen06g008250.1	3.0	-1.0	1	20	391	410	GAUCAUGUGGCAGCCUCACC	GGAGAGGCUGCUAUAUGGUU	Cleavage
spe-miR167a-3p	Sopen12g015410.1	3.0	-1.0	1	20	454	473	GAUCAUGUGGCAGCCUCACC	GGAGAGGCUGCUAUAUGGUU	Cleavage
spe-miR167a-3p	Sopen08g011350.1	3.0	-1.0	1	20	763	782	GAUCAUGUGGCAGCCUCACC	GGAGAGGCUGCUAUAUGGUU	Cleavage
spe-miR167a-3p	Sopen10g017420.1	3.0	-1.0	1	20	1804	1823	GAUCAUGUGGCAGCCUCACC	GGAGAGGCUGCUAUAUGGUU	Cleavage
spe-miR167a-3p	Sopen02g007340.1	3.0	-1.0	1	20	469	488	GAUCAUGUGGCAGCCUCACC	GGAGAGGCUGCUAUAUGGUU	Cleavage
spe-miR167a-3p	Sopen12g019450.1	3.0	-1.0	1	20	469	488	GAUCAUGUGGCAGCCUCACC	GGAGAGGCUGCUAUAUGGUU	Cleavage
spe-miR167a-3p	Sopen03g013550.1	3.0	-1.0	1	20	469	488	GAUCAUGUGGCAGCCUCACC	GGAGAGGCUGCUAUAUGGUU	Cleavage
spe-miR167a-3p	Sopen08g016140.1	3.0	-1.0	1	20	469	488	GAUCAUGUGGCAGCCUCACC	GGAGAGGCUGCUAUAUGGUU	Cleavage
spe-miR167a-3p	Sopen02g006540.1	3.0	-1.0	1	20	619	638	GAUCAUGUGGCAGCCUCACC	GGAGAGGCUGCUAUAUGGUU	Cleavage
spe-miR167a-3p	Sopen08g010650.1	3.0	-1.0	1	20	370	389	GAUCAUGUGGCAGCCUCACC	GGAGAGGCUGCUAUAUGGUU	Cleavage
spe-miR167a-3p	Sopen04g018390.1	3.0	-1.0	1	20	469	488	GAUCAUGUGGCAGCCUCACC	GGAGAGGCUGCUAUAUGGUU	Cleavage
spe-miR167a-3p	Sopen04g014490.1	3.0	-1.0	1	20	1147	1166	GAUCAUGUGGCAGCCUCACC	GGAGAGGCUGCUAUAUGGUU	Cleavage
spe-miR167a-3p	Sopen01g018760.1	3.0	-1.0	1	20	391	410	GAUCAUGUGGCAGCCUCACC	GGAGAGGCUGCUAUAUGGUU	Cleavage
spe-miR167a-3p	Sopen06g005370.1	3.0	-1.0	1	20	631	650	GAUCAUGUGGCAGCCUCACC	GGAGAGGCUGCUAUAUGGUU	Cleavage
spe-miR167a-3p	Sopen05g016530.1	3.0	-1.0	1	20	661	680	GAUCAUGUGGCAGCCUCACC	GGAGAGGCUGCUAUAUGGUU	Cleavage
spe-miR167a-3p	Sopen12g027200.1	3.0	-1.0	1	20	682	701	GAUCAUGUGGCAGCCUCACC	GGAGAGGCUGCUAUAUGGUU	Cleavage
spe-miR167a-3p	Sopen10g010100.1	3.0	-1.0	1	20	2806	2825	GAUCAUGUGGCAGCCUCACC	GGAGAGGCUGCUAUAUGGUU	Cleavage
spe-miR167a-3p	Sopen09g022250.1	3.0	-1.0	1	20	469	488	GAUCAUGUGGCAGCCUCACC	GGAGAGGCUGCUAUAUGGUU	Cleavage
spe-miR167a-3p	Sopen10g012490.2	3.0	-1.0	1	20	160	179	GAUCAUGUGGCAGCCUCACC	GGAGAGGCUGCUAUAUGGUU	Cleavage
spe-miR167a-3p	Sopen10g017240.1	3.0	-1.0	1	20	397	416	GAUCAUGUGGCAGCCUCACC	GGAGAGGCUGCUAUAUGGUU	Cleavage
spe-miR167a-3p	Sopen05g027810.1	3.0	-1.0	1	20	1753	1772	GAUCAUGUGGCAGCCUCACC	GGAGAGGCUGCUAUAUGGUU	Cleavage
spe-miR167a-3p	Sopen05g019160.1	3.0	-1.0	1	20	463	482	GAUCAUGUGGCAGCCUCACC	GGAGAGGCUGCUAUAUGGUU	Cleavage
spe-miR167a-3p	Sopen05g018700.1	3.0	-1.0	1	20	694	713	GAUCAUGUGGCAGCCUCACC	GGAGAGGCUGCUAUAUGGUU	Cleavage
spe-miR167a-3p	Sopen12g016450.1	3.0	-1.0	1	20	355	374	GAUCAUGUGGCAGCCUCACC	GGAGAGGCUGCUAUAUGGUU	Cleavage
spe-miR167a-3p	Sopen12g010140.1	3.0	-1.0	1	20	469	488	GAUCAUGUGGCAGCCUCACC	GGAGAGGCUGCUAUAUGGUU	Cleavage
spe-miR167a-3p	Sopen06g005860.1	3.0	-1.0	1	20	763	782	GAUCAUGUGGCAGCCUCACC	GGAGAGGCUGCUAUAUGGUU	Cleavage
spe-miR167a-3p	Sopen08g016340.1	3.0	-1.0	1	20	856	875	GAUCAUGUGGCAGCCUCACC	GGAGAGGCUGCUAUAUGGUU	Cleavage
spe-miR167a-3p	Sopen08g012110.1	3.0	-1.0	1	20	622	641	GAUCAUGUGGCAGCCUCACC	GGAGAGGCUGCUAUAUGGUU	Cleavage
spe-miR167a-3p	Sopen09g009210.1	3.0	-1.0	1	20	487	506	GAUCAUGUGGCAGCCUCACC	GGAGAGGCUGCUAUAUGGUU	Cleavage
spe-miR167a-3p	Sopen10g007000.1	3.0	-1.0	1	20	469	488	GAUCAUGUGGCAGCCUCACC	GGAGAGGCUGCUAUAUGGUU	Cleavage
spe-miR167a-3p	Sopen07g016480.1	3.0	-1.0	1	20	445	464	GAUCAUGUGGCAGCCUCACC	GGAGAGGCUGCUAUAUGGUU	Cleavage
spe-miR167a-3p	Sopen11g014250.1	3.0	-1.0	1	20	1105	1124	GAUCAUGUGGCAGCCUCACC	GGAGAGGCUGCUAUAUGGUU	Cleavage
spe-miR167a-3p	Sopen02g005270.1	3.0	-1.0	1	20	469	488	GAUCAUGUGGCAGCCUCACC	GGAGAGGCUGCUAUAUGGUU	Cleavage
spe-miR167a-3p	Sopen03g013780.1	3.0	-1.0	1	20	469	488	GAUCAUGUGGCAGCCUCACC	GGAGAGGCUGCUAUAUGGUU	Cleavage
spe-miR167a-3p	Sopen04g011220.1	3.0	-1.0	1	20	223	242	GAUCAUGUGGCAGCCUCACC	GGAGAGGCUGCUAUAUGGUU	Cleavage
spe-miR167a-3p	Sopen04g014900.1	3.0	-1.0	1	20	154	173	GAUCAUGUGGCAGCCUCACC	GGAGAGGCUGCUAUAUGGUU	Cleavage
spe-miR167a-3p	Sopen07g006590.1	3.0	-1.0	1	20	328	347	GAUCAUGUGGCAGCCUCACC	GGAGAGGCUGCUAUAUGGUU	Cleavage
spe-miR167a-3p	Sopen07g008300.1	3.0	-1.0	1	20	778	797	GAUCAUGUGGCAGCCUCACC	GGAGAGGCUGCUAUAUGGUU	Cleavage
spe-miR167a-3p	Sopen01g009370.1	3.0	-1.0	1	20	442	461	GAUCAUGUGGCAGCCUCACC	GGAGAGGCUGCUAUAUGGUU	Cleavage
spe-miR167a-3p	Sopen12g020370.1	3.0	-1.0	1	20	469	488	GAUCAUGUGGCAGCCUCACC	GGAGAGGCUGCUAUAUGGUU	Cleavage
spe-miR167a-3p	Sopen03g018380.1	3.0	-1.0	1	20	1186	1205	GAUCAUGUGGCAGCCUCACC	GGAGAGGCUGCUAUAUGGUU	Cleavage
spe-miR167a-3p	Sopen11g014680.1	3.0	-1.0	1	20	562	581	GAUCAUGUGGCAGCCUCACC	GGAGAGGCUGCUAUAUGGUU	Cleavage
spe-miR167a-3p	Sopen01g014060.1	3.0	-1.0	1	20	694	713	GAUCAUGUGGCAGCCUCACC	GGAGAGGCUGCUAUAUGGUU	Cleavage
spe-miR167a-3p	Sopen01g015750.1	3.0	-1.0	1	20	2023	2042	GAUCAUGUGGCAGCCUCACC	GGAGAGGCUGCUAUAUGGUU	Cleavage
spe-miR167a-3p	Sopen11g015010.1	3.0	-1.0	1	20	715	734	GAUCAUGUGGCAGCCUCACC	GGAGAGGCUGCUAUAUGGUU	Cleavage
spe-miR167a-3p	Sopen01g011260.1	3.0	-1.0	1	20	469	488	GAUCAUGUGGCAGCCUCACC	GGAGAGGCUGCUAUAUGGUU	Cleavage
spe-miR167a-3p	Sopen06g009060.1	3.0	-1.0	1	20	2890	2909	GAUCAUGUGGCAGCCUCACC	GGAGAGGCUGCUAUAUGGUU	Cleavage
spe-miR167a-3p	Sopen08g008620.1	3.0	-1.0	1	20	469	488	GAUCAUGUGGCAGCCUCACC	GGAGAGGCUGCUAUAUGGUU	Cleavage
spe-miR167a-3p	Sopen05g013340.1	3.0	-1.0	1	20	742	761	GAUCAUGUGGCAGCCUCACC	GGAGAGGCUGCUAUAUGGUU	Cleavage
spe-miR167a-3p	Sopen03g018600.1	3.0	-1.0	1	20	397	416	GAUCAUGUGGCAGCCUCACC	GGAGAGGCUGCUAUAUGGUU	Cleavage
spe-miR167a-3p	Sopen06g012560.1	3.0	-1.0	1	20	430	449	GAUCAUGUGGCAGCCUCACC	GGAGAGGCUGCUAUAUGGUU	Cleavage
spe-miR167a-3p	Sopen02g009000.1	3.0	-1.0	1	20	235	254	GAUCAUGUGGCAGCCUCACC	GGAGAGGCUGCUAUAUGGUU	Cleavage
spe-miR167a-3p	Sopen04g017480.1	3.0	-1.0	1	20	2104	2123	GAUCAUGUGGCAGCCUCACC	GGAGAGGCUGCUAUAUGGUU	Cleavage
spe-miR167a-3p	Sopen05g024770.1	3.0	-1.0	1	20	922	941	GAUCAUGUGGCAGCCUCACC	GGAGAGGCUGCUAUAUGGUU	Cleavage
spe-miR167a-5p	Sopen06g012940.1	2.0	-1.0	1	21	835	855	UGAAGCUGCCAGCAUGAUCUA	GUGAUUCUGCUGGUAGCUUCA	Cleavage
spe-miR167a-5p	Sopen03g036620.2	2.5	-1.0	1	21	368	388	UGAAGCUGCCAGCAUGAUCUA	UUGAUCAUGUUGGCAGUCUCA	Cleavage
spe-miR167a-5p	Sopen03g036620.1	2.5	-1.0	1	21	446	466	UGAAGCUGCCAGCAUGAUCUA	UUGAUCAUGUUGGCAGUCUCA	Cleavage
spe-miR167a-5p	Sopen03g036620.3	2.5	-1.0	1	21	722	742	UGAAGCUGCCAGCAUGAUCUA	UUGAUCAUGUUGGCAGUCUCA	Cleavage
spe-miR167a-5p	Sopen04g029200.1	3.0	-1.0	1	21	904	924	UGAAGCUGCCAGCAUGAUCUA	GAGAAUAUGCUGGUGGCUUUA	Cleavage
spe-miR167a-5p	Sopen07g027610.1	3.0	-1.0	1	21	1298	1318	UGAAGCUGCCAGCAUGAUCUA	AUGAUCAUGCUAGCAGCUACA	Translation
spe-miR167a-5p	Sopen04g005070.1	3.0	-1.0	1	21	776	796	UGAAGCUGCCAGCAUGAUCUA	UCGAGUAUGCUGGUGGUUUCA	Cleavage
spe-miR167a-5p	Sopen01g043310.1	3.0	-1.0	1	21	1016	1036	UGAAGCUGCCAGCAUGAUCUA	CUGAUCAGGCUGGUGGCUUCU	Cleavage
spe-miR167a-5p	Sopen09g029680.2	3.0	-1.0	1	21	305	325	UGAAGCUGCCAGCAUGAUCUA	AUGAUCAGGAUGGUAGCUUCA	Cleavage
spe-miR167a-5p	Sopen09g029680.1	3.0	-1.0	1	21	305	325	UGAAGCUGCCAGCAUGAUCUA	AUGAUCAGGAUGGUAGCUUCA	Cleavage
spe-miR167a-5p	Sopen09g029680.3	3.0	-1.0	1	21	308	328	UGAAGCUGCCAGCAUGAUCUA	AUGAUCAGGAUGGUAGCUUCA	Cleavage
spe-miR167a-5p	Sopen08g023310.1	3.0	-1.0	1	21	1544	1564	UGAAGCUGCCAGCAUGAUCUA	CUGAGUAUGUUGGUAGCUUCG	Cleavage
spe-miR167h-3p	Sopen08g028220.1	3.0	-1.0	1	24	198	221	AUCAUGCUGGCAGCUUCAACUGAU	AGAUGAAGAGGCUGCUAGCAUGAU	Cleavage
spe-miR167h-3p	Sopen09g032580.1	3.0	-1.0	1	24	141	164	AUCAUGCUGGCAGCUUCAACUGAU	GUCAUUUGAAGUUGCUAAUAUGAU	Cleavage
spe-miR167h-3p	Sopen04g002640.1	3.0	-1.0	1	24	2010	2033	AUCAUGCUGGCAGCUUCAACUGAU	GCAAAUUGAAGCUGCCAUUAUGAA	Cleavage
spe-miR168a-3p	Sopen01g035540.1	2.0	-1.0	1	21	2375	2395	CCUGCCUUGCAUCAACUGAAU	AGUCGGUUGAUGCAAGUCAGG	Cleavage
spe-miR168a-5p	Sopen03g028990.1	2.5	-1.0	1	21	611	631	UCGCUUGGUGCAGGUCGGGAC	UUCCCGAGCUGCACCAAGCAA	Cleavage
spe-miR168a-5p	Sopen06g028670.1	2.5	-1.0	1	21	335	355	UCGCUUGGUGCAGGUCGGGAC	UUCCCGAGCUGCACCAAGCAA	Cleavage
spe-miR168a-5p	Sopen01g045690.1	3.0	-1.0	1	21	63	83	UCGCUUGGUGCAGGUCGGGAC	GAUCCAGCCUGUAUCAAGCGA	Cleavage
spe-miR168a-5p	Sopen01g045690.1	3.0	-1.0	1	21	1449	1469	UCGCUUGGUGCAGGUCGGGAC	GAUCCAGCCUGUAUCAAGCGA	Cleavage
spe-miR168a-5p	Sopen05g031740.1	2.5	-1.0	1	21	1047	1067	UCGCUUGGUGCAGGUCGGGAC	CGCUCGACCUGCACCUAGUGA	Cleavage
spe-miR168a-5p	Sopen03g011340.1	3.0	-1.0	1	21	465	485	UCGCUUGGUGCAGGUCGGGAC	CCUCCGGCCUGCGCCAAGUGU	Cleavage
spe-miR168a-5p	Sopen12g033720.1	3.0	-1.0	1	21	1044	1064	UCGCUUGGUGCAGGUCGGGAC	GCCUCGACCUGUACCAAGUUA	Cleavage
spe-miR168a-5p	Sopen01g045700.2	3.0	-1.0	1	21	1989	2009	UCGCUUGGUGCAGGUCGGGAC	GAUCCAGCCUGUAUCAAGCGA	Cleavage
spe-miR168a-5p	Sopen01g045700.3	3.0	-1.0	1	21	1989	2009	UCGCUUGGUGCAGGUCGGGAC	GAUCCAGCCUGUAUCAAGCGA	Cleavage
spe-miR168a-5p	Sopen01g045710.1	3.0	-1.0	1	21	1794	1814	UCGCUUGGUGCAGGUCGGGAC	GAUCCAGCCUGUAUCAAGCGA	Cleavage
spe-miR168a-5p	Sopen01g045700.1	3.0	-1.0	1	21	1521	1541	UCGCUUGGUGCAGGUCGGGAC	GAUCCAGCCUGUAUCAAGCGA	Cleavage
spe-miR168a-5p	Sopen03g015640.1	3.0	-1.0	1	21	469	489	UCGCUUGGUGCAGGUCGGGAC	CCUCCUACCUGCACCAAGUGU	Cleavage
spe-miR168b-3p	Sopen06g033090.1	3.0	-1.0	1	21	872	892	CCCGCCUUGCAUCAACUGAAU	UUUCAGUUGAUGCAGGGCGAU	Cleavage
spe-miR168b-3p	Sopen01g044950.1	3.0	-1.0	1	21	3239	3259	CCCGCCUUGCAUCAACUGAAU	UAUCAGUUGGUGCGGGACGGG	Cleavage
spe-miR168b-3p	Sopen01g050470.1	3.0	-1.0	1	21	650	670	CCCGCCUUGCAUCAACUGAAU	AAUCAGAUGAUGCAAUGUGGG	Cleavage
spe-miR168b-5p	Sopen03g028990.1	2.5	-1.0	1	21	611	631	UCGCUUGGUGCAGGUCGGGAC	UUCCCGAGCUGCACCAAGCAA	Cleavage
spe-miR168b-5p	Sopen06g028670.1	2.5	-1.0	1	21	335	355	UCGCUUGGUGCAGGUCGGGAC	UUCCCGAGCUGCACCAAGCAA	Cleavage
spe-miR168b-5p	Sopen01g045690.1	3.0	-1.0	1	21	63	83	UCGCUUGGUGCAGGUCGGGAC	GAUCCAGCCUGUAUCAAGCGA	Cleavage
spe-miR168b-5p	Sopen01g045690.1	3.0	-1.0	1	21	1449	1469	UCGCUUGGUGCAGGUCGGGAC	GAUCCAGCCUGUAUCAAGCGA	Cleavage
spe-miR168b-5p	Sopen05g031740.1	2.5	-1.0	1	21	1047	1067	UCGCUUGGUGCAGGUCGGGAC	CGCUCGACCUGCACCUAGUGA	Cleavage
spe-miR168b-5p	Sopen03g011340.1	3.0	-1.0	1	21	465	485	UCGCUUGGUGCAGGUCGGGAC	CCUCCGGCCUGCGCCAAGUGU	Cleavage
spe-miR168b-5p	Sopen12g033720.1	3.0	-1.0	1	21	1044	1064	UCGCUUGGUGCAGGUCGGGAC	GCCUCGACCUGUACCAAGUUA	Cleavage
spe-miR168b-5p	Sopen01g045700.2	3.0	-1.0	1	21	1989	2009	UCGCUUGGUGCAGGUCGGGAC	GAUCCAGCCUGUAUCAAGCGA	Cleavage
spe-miR168b-5p	Sopen01g045700.3	3.0	-1.0	1	21	1989	2009	UCGCUUGGUGCAGGUCGGGAC	GAUCCAGCCUGUAUCAAGCGA	Cleavage
spe-miR168b-5p	Sopen01g045710.1	3.0	-1.0	1	21	1794	1814	UCGCUUGGUGCAGGUCGGGAC	GAUCCAGCCUGUAUCAAGCGA	Cleavage
spe-miR168b-5p	Sopen01g045700.1	3.0	-1.0	1	21	1521	1541	UCGCUUGGUGCAGGUCGGGAC	GAUCCAGCCUGUAUCAAGCGA	Cleavage
spe-miR168b-5p	Sopen03g015640.1	3.0	-1.0	1	21	469	489	UCGCUUGGUGCAGGUCGGGAC	CCUCCUACCUGCACCAAGUGU	Cleavage
spe-miR169-1-3p	Sopen12g017580.1	2.0	-1.0	1	22	382	403	CCGGCAAGUUGUUUUUGGCUAU	AACGCCGAAAACAACUUGCCAG	Cleavage
spe-miR169-1-3p	Sopen01g037810.1	3.0	-1.0	1	22	7	28	CCGGCAAGUUGUUUUUGGCUAU	GAAGCUAAAAGCGAAUUGCCGG	Cleavage
spe-miR169-1-3p	Sopen11g011450.1	3.0	-1.0	1	22	2316	2337	CCGGCAAGUUGUUUUUGGCUAU	UGUGCCAAAGACAGCUUUUCGG	Cleavage
spe-miR169-1-3p	Sopen12g001900.2	3.0	-1.0	1	22	1297	1318	CCGGCAAGUUGUUUUUGGCUAU	GAUGUAAAAGAUAAUUUGCCGG	Cleavage
spe-miR169-1-3p	Sopen12g001900.1	3.0	-1.0	1	22	1732	1753	CCGGCAAGUUGUUUUUGGCUAU	GAUGUAAAAGAUAAUUUGCCGG	Cleavage
spe-miR169-1-5p	Sopen02g010830.1	3.0	-1.0	1	21	2893	2913	CAGCCAAGGAUGACUUGCCGG	GCCGCAAGACAUCUUUGGCUG	Cleavage
spe-miR169-1-5p	Sopen03g027310.3	3.0	-1.0	1	21	115	135	CAGCCAAGGAUGACUUGCCGG	AAAUUAAGUCAUUCUUGGCUG	Cleavage
spe-miR169-1-5p	Sopen03g027310.2	3.0	-1.0	1	21	547	567	CAGCCAAGGAUGACUUGCCGG	AAAUUAAGUCAUUCUUGGCUG	Cleavage
spe-miR169-1-5p	Sopen04g033130.1	3.0	-1.0	1	21	614	634	CAGCCAAGGAUGACUUGCCGG	UGUUUAAGUCAUCUUUGGCUG	Cleavage
spe-miR169-1-5p	Sopen02g010310.1	3.0	-1.0	1	21	3053	3073	CAGCCAAGGAUGACUUGCCGG	GCCGCAAGACAUCUUUGGCUG	Cleavage
spe-miR169-1-5p	Sopen08g002780.1	3.0	-1.0	1	21	416	436	CAGCCAAGGAUGACUUGCCGG	CUGGAUAUUCAUCCUUGGCUG	Cleavage
spe-miR169-1-5p	Sopen04g008620.1	3.0	-1.0	1	21	1397	1417	CAGCCAAGGAUGACUUGCCGG	GUGGAAAUUUAUCUUUGGCUG	Cleavage
spe-miR169-2-3p	Sopen08g021590.1	2.5	-1.0	1	19	391	409	GCAAGUUAUCCUGGCUAUC	GAUAGCUAUGGUAACUUGC	Translation
spe-miR169-2-3p	Sopen07g001470.1	3.0	-1.0	1	19	673	691	GCAAGUUAUCCUGGCUAUC	GAUAGUGAGGAUGAUUUGC	Cleavage
spe-miR169-2-3p	Sopen05g015600.1	3.0	-1.0	1	19	232	250	GCAAGUUAUCCUGGCUAUC	GAUAAUUGGGAUAACUUGU	Cleavage
spe-miR169-2-5p	Sopen06g026220.1	2.5	-1.0	1	21	644	664	UAGCCAAGGAUGACUUGCCUA	CUCGCAAGGCAUCCUUGGCUA	Cleavage
spe-miR169-2-5p	Sopen03g041780.1	3.0	-1.0	1	21	1208	1228	UAGCCAAGGAUGACUUGCCUA	UGGGUAAGUUAUCCUUCGUUA	Cleavage
spe-miR169-3-3p	Sopen09g021180.1	3.0	-1.0	1	21	1295	1315	GCAGGUCAUCUUUAGCUAACU	AGUUCCCUGAGGAUGACCUGC	Cleavage
spe-miR169-3-3p	Sopen10g017840.1	3.0	-1.0	1	21	1520	1540	GCAGGUCAUCUUUAGCUAACU	AAGAAGCUAAAGAUGACCUGG	Cleavage
spe-miR169-3-3p	Sopen08g023410.1	3.0	-1.0	1	21	113	133	GCAGGUCAUCUUUAGCUAACU	UAAUGGUUGAAGAUGAUCUGC	Cleavage
spe-miR169-3-3p	Sopen02g010780.1	3.0	-1.0	1	21	185	205	GCAGGUCAUCUUUAGCUAACU	UAAUGGUUGAAGAUGAUCUGC	Cleavage
spe-miR169-3-3p	Sopen09g026780.1	3.0	-1.0	1	21	311	331	GCAGGUCAUCUUUAGCUAACU	AUUCAGCUAAAGAUAACUUGC	Cleavage
spe-miR169-3-3p	Sopen03g020360.1	3.0	-1.0	1	21	323	343	GCAGGUCAUCUUUAGCUAACU	AAUCAGCUAAGGAUGAGCUGC	Cleavage
spe-miR169-3-3p	Sopen07g029990.1	3.0	-1.0	1	21	455	475	GCAGGUCAUCUUUAGCUAACU	CCUUUGCUGAAGAUGACUUGA	Cleavage
spe-miR169-3-3p	Sopen05g002290.1	3.0	-1.0	1	21	236	256	GCAGGUCAUCUUUAGCUAACU	GGCUUGGUAAAGAUGACCUGC	Cleavage
spe-miR169-3-5p	Sopen03g027310.3	3.0	-1.0	1	21	115	135	UAGCCAAGAAUGACUUGCCUG	AAAUUAAGUCAUUCUUGGCUG	Cleavage
spe-miR169-3-5p	Sopen03g027310.2	3.0	-1.0	1	21	547	567	UAGCCAAGAAUGACUUGCCUG	AAAUUAAGUCAUUCUUGGCUG	Cleavage
spe-miR169-4-3p	Sopen09g021180.1	3.0	-1.0	1	21	1295	1315	GCAGGUCAUCUUUAGCUAACU	AGUUCCCUGAGGAUGACCUGC	Cleavage
spe-miR169-4-3p	Sopen10g017840.1	3.0	-1.0	1	21	1520	1540	GCAGGUCAUCUUUAGCUAACU	AAGAAGCUAAAGAUGACCUGG	Cleavage
spe-miR169-4-3p	Sopen08g023410.1	3.0	-1.0	1	21	113	133	GCAGGUCAUCUUUAGCUAACU	UAAUGGUUGAAGAUGAUCUGC	Cleavage
spe-miR169-4-3p	Sopen02g010780.1	3.0	-1.0	1	21	185	205	GCAGGUCAUCUUUAGCUAACU	UAAUGGUUGAAGAUGAUCUGC	Cleavage
spe-miR169-4-3p	Sopen09g026780.1	3.0	-1.0	1	21	311	331	GCAGGUCAUCUUUAGCUAACU	AUUCAGCUAAAGAUAACUUGC	Cleavage
spe-miR169-4-3p	Sopen03g020360.1	3.0	-1.0	1	21	323	343	GCAGGUCAUCUUUAGCUAACU	AAUCAGCUAAGGAUGAGCUGC	Cleavage
spe-miR169-4-3p	Sopen07g029990.1	3.0	-1.0	1	21	455	475	GCAGGUCAUCUUUAGCUAACU	CCUUUGCUGAAGAUGACUUGA	Cleavage
spe-miR169-4-3p	Sopen05g002290.1	3.0	-1.0	1	21	236	256	GCAGGUCAUCUUUAGCUAACU	GGCUUGGUAAAGAUGACCUGC	Cleavage
spe-miR169-4-5p	Sopen06g026220.1	2.5	-1.0	1	21	644	664	UAGCCAAGGAUGACUUGCCUG	CUCGCAAGGCAUCCUUGGCUA	Cleavage
spe-miR169-4-5p	Sopen03g041780.1	3.0	-1.0	1	21	1208	1228	UAGCCAAGGAUGACUUGCCUG	UGGGUAAGUUAUCCUUCGUUA	Cleavage
spe-miR169-5-3p	Sopen01g040400.1	3.0	-1.0	1	21	580	600	GGCAAGUGGUCCUUGGCUACA	AGUAGACAAGGAUCCCUUGCC	Cleavage
spe-miR169-5-3p	Sopen01g040400.2	3.0	-1.0	1	21	2500	2520	GGCAAGUGGUCCUUGGCUACA	AGUAGACAAGGAUCCCUUGCC	Cleavage
spe-miR169-5-3p	Sopen02g020320.2	3.0	-1.0	1	21	3175	3195	GGCAAGUGGUCCUUGGCUACA	CCUGGCCAAGGACUACCUGCU	Cleavage
spe-miR169-5-3p	Sopen02g020320.1	3.0	-1.0	1	21	3178	3198	GGCAAGUGGUCCUUGGCUACA	CCUGGCCAAGGACUACCUGCU	Cleavage
spe-miR169-5-5p	Sopen02g010830.1	3.0	-1.0	1	21	2893	2913	CAGCCAAGGAUGACUUGCCGA	GCCGCAAGACAUCUUUGGCUG	Cleavage
spe-miR169-5-5p	Sopen03g027310.3	3.0	-1.0	1	21	115	135	CAGCCAAGGAUGACUUGCCGA	AAAUUAAGUCAUUCUUGGCUG	Cleavage
spe-miR169-5-5p	Sopen03g027310.2	3.0	-1.0	1	21	547	567	CAGCCAAGGAUGACUUGCCGA	AAAUUAAGUCAUUCUUGGCUG	Cleavage
spe-miR169-5-5p	Sopen04g033130.1	3.0	-1.0	1	21	614	634	CAGCCAAGGAUGACUUGCCGA	UGUUUAAGUCAUCUUUGGCUG	Cleavage
spe-miR169-5-5p	Sopen02g010310.1	3.0	-1.0	1	21	3053	3073	CAGCCAAGGAUGACUUGCCGA	GCCGCAAGACAUCUUUGGCUG	Cleavage
spe-miR169-5-5p	Sopen04g008620.1	3.0	-1.0	1	21	1397	1417	CAGCCAAGGAUGACUUGCCGA	GUGGAAAUUUAUCUUUGGCUG	Cleavage
spe-miR169-5-5p	Sopen08g002780.1	3.0	-1.0	1	21	416	436	CAGCCAAGGAUGACUUGCCGA	CUGGAUAUUCAUCCUUGGCUG	Cleavage
spe-miR169a-1-3p	Sopen09g004720.1	3.0	-1.0	1	21	673	693	GGCAAGUUGUUCUUGGCUAUA	AAUGGCCAAGAAGAAUUUGUC	Cleavage
spe-miR169a-1-3p	Sopen02g035530.1	3.0	-1.0	1	21	303	323	GGCAAGUUGUUCUUGGCUAUA	UGAAGCCAAGAACAGUUUGCA	Cleavage
spe-miR169a-1-3p	Sopen06g031640.1	3.0	-1.0	1	21	1228	1248	GGCAAGUUGUUCUUGGCUAUA	AAUGGACAAGGACAAUUUGCU	Cleavage
spe-miR169a-1-3p	Sopen09g033070.1	3.0	-1.0	1	21	541	561	GGCAAGUUGUUCUUGGCUAUA	AAUGGACAAGAACGACUUGUU	Cleavage
spe-miR169a-1-3p	Sopen05g031520.1	3.0	-1.0	1	21	529	549	GGCAAGUUGUUCUUGGCUAUA	GGUAGCCAAGGACAAGUUGUU	Cleavage
spe-miR169a-1-3p	Sopen04g030460.1	3.0	-1.0	1	21	153	173	GGCAAGUUGUUCUUGGCUAUA	GAAGGCUAAGAACAAUUUGUC	Cleavage
spe-miR169a-1-3p	Sopen05g021750.1	3.0	-1.0	1	21	414	434	GGCAAGUUGUUCUUGGCUAUA	UUUGGCCAAGAAUGGUUUGCU	Cleavage
spe-miR169a-1-3p	Sopen02g002110.1	3.0	-1.0	1	21	339	359	GGCAAGUUGUUCUUGGCUAUA	UUUGGCUAAGAAAAACUUGCU	Cleavage
spe-miR169a-1-3p	Sopen05g003090.1	3.0	-1.0	1	21	310	330	GGCAAGUUGUUCUUGGCUAUA	UCUAGUCAGGAAUGGCUUGUC	Cleavage
spe-miR169a-1-3p	Sopen08g029160.1	3.0	-1.0	1	21	418	438	GGCAAGUUGUUCUUGGCUAUA	ACUAGCCAAGAACAAGUUGUG	Cleavage
spe-miR169a-1-3p	Sopen02g030490.1	3.0	-1.0	1	21	3961	3981	GGCAAGUUGUUCUUGGCUAUA	GUUAGUCGAGAUCAACUUGCU	Translation
spe-miR169a-1-3p	Sopen03g023320.1	3.0	-1.0	1	21	1233	1253	GGCAAGUUGUUCUUGGCUAUA	AUUGGCCAAGAGCAACUUUUC	Cleavage
spe-miR169a-1-5p	Sopen02g010830.1	3.0	-1.0	1	21	2893	2913	CAGCCAAGGAUGACUUGCCGG	GCCGCAAGACAUCUUUGGCUG	Cleavage
spe-miR169a-1-5p	Sopen03g027310.3	3.0	-1.0	1	21	115	135	CAGCCAAGGAUGACUUGCCGG	AAAUUAAGUCAUUCUUGGCUG	Cleavage
spe-miR169a-1-5p	Sopen03g027310.2	3.0	-1.0	1	21	547	567	CAGCCAAGGAUGACUUGCCGG	AAAUUAAGUCAUUCUUGGCUG	Cleavage
spe-miR169a-1-5p	Sopen04g033130.1	3.0	-1.0	1	21	614	634	CAGCCAAGGAUGACUUGCCGG	UGUUUAAGUCAUCUUUGGCUG	Cleavage
spe-miR169a-1-5p	Sopen02g010310.1	3.0	-1.0	1	21	3053	3073	CAGCCAAGGAUGACUUGCCGG	GCCGCAAGACAUCUUUGGCUG	Cleavage
spe-miR169a-1-5p	Sopen08g002780.1	3.0	-1.0	1	21	416	436	CAGCCAAGGAUGACUUGCCGG	CUGGAUAUUCAUCCUUGGCUG	Cleavage
spe-miR169a-1-5p	Sopen04g008620.1	3.0	-1.0	1	21	1397	1417	CAGCCAAGGAUGACUUGCCGG	GUGGAAAUUUAUCUUUGGCUG	Cleavage
spe-miR169a-2-5p	Sopen02g010830.1	3.0	-1.0	1	21	2893	2913	CAGCCAAGGAUGACUUGCCGG	GCCGCAAGACAUCUUUGGCUG	Cleavage
spe-miR169a-2-5p	Sopen03g027310.3	3.0	-1.0	1	21	115	135	CAGCCAAGGAUGACUUGCCGG	AAAUUAAGUCAUUCUUGGCUG	Cleavage
spe-miR169a-2-5p	Sopen03g027310.2	3.0	-1.0	1	21	547	567	CAGCCAAGGAUGACUUGCCGG	AAAUUAAGUCAUUCUUGGCUG	Cleavage
spe-miR169a-2-5p	Sopen04g033130.1	3.0	-1.0	1	21	614	634	CAGCCAAGGAUGACUUGCCGG	UGUUUAAGUCAUCUUUGGCUG	Cleavage
spe-miR169a-2-5p	Sopen02g010310.1	3.0	-1.0	1	21	3053	3073	CAGCCAAGGAUGACUUGCCGG	GCCGCAAGACAUCUUUGGCUG	Cleavage
spe-miR169a-2-5p	Sopen08g002780.1	3.0	-1.0	1	21	416	436	CAGCCAAGGAUGACUUGCCGG	CUGGAUAUUCAUCCUUGGCUG	Cleavage
spe-miR169a-2-5p	Sopen04g008620.1	3.0	-1.0	1	21	1397	1417	CAGCCAAGGAUGACUUGCCGG	GUGGAAAUUUAUCUUUGGCUG	Cleavage
spe-miR169c-5p	Sopen02g010830.1	3.0	-1.0	1	21	2893	2913	CAGCCAAGGAUGACUUGCCGA	GCCGCAAGACAUCUUUGGCUG	Cleavage
spe-miR169c-5p	Sopen03g027310.3	3.0	-1.0	1	21	115	135	CAGCCAAGGAUGACUUGCCGA	AAAUUAAGUCAUUCUUGGCUG	Cleavage
spe-miR169c-5p	Sopen03g027310.2	3.0	-1.0	1	21	547	567	CAGCCAAGGAUGACUUGCCGA	AAAUUAAGUCAUUCUUGGCUG	Cleavage
spe-miR169c-5p	Sopen04g033130.1	3.0	-1.0	1	21	614	634	CAGCCAAGGAUGACUUGCCGA	UGUUUAAGUCAUCUUUGGCUG	Cleavage
spe-miR169c-5p	Sopen02g010310.1	3.0	-1.0	1	21	3053	3073	CAGCCAAGGAUGACUUGCCGA	GCCGCAAGACAUCUUUGGCUG	Cleavage
spe-miR169c-5p	Sopen04g008620.1	3.0	-1.0	1	21	1397	1417	CAGCCAAGGAUGACUUGCCGA	GUGGAAAUUUAUCUUUGGCUG	Cleavage
spe-miR169c-5p	Sopen08g002780.1	3.0	-1.0	1	21	416	436	CAGCCAAGGAUGACUUGCCGA	CUGGAUAUUCAUCCUUGGCUG	Cleavage
spe-miR169e-3p	Sopen01g034760.1	2.5	-1.0	1	21	213	233	UGGCAAGCAUCUUUGGCGACU	UUUCGCCAAAGGUGUUUCCCA	Cleavage
spe-miR169e-3p	Sopen06g033960.1	2.5	-1.0	1	21	2459	2479	UGGCAAGCAUCUUUGGCGACU	AGUUAUCAAAGAUGCUUGUCA	Cleavage
spe-miR169e-3p	Sopen12g019050.1	2.5	-1.0	1	21	1011	1031	UGGCAAGCAUCUUUGGCGACU	UGUUGCUGAAGGUGCUUGCCG	Cleavage
spe-miR169e-3p	Sopen01g034730.1	2.5	-1.0	1	21	618	638	UGGCAAGCAUCUUUGGCGACU	CUUCGCCAAAGGUGUUUCCCA	Cleavage
spe-miR169e-3p	Sopen10g035210.1	2.5	-1.0	1	21	264	284	UGGCAAGCAUCUUUGGCGACU	UUUUGACAAGGAUGCUUGUCA	Cleavage
spe-miR169e-3p	Sopen12g010190.1	3.0	-1.0	1	21	903	923	UGGCAAGCAUCUUUGGCGACU	GGUUGCCAAGGAUGGUUGCUA	Cleavage
spe-miR169e-3p	Sopen03g041740.1	3.0	-1.0	1	21	1519	1539	UGGCAAGCAUCUUUGGCGACU	AGUGGUGAAAGAUGCUUGCCG	Cleavage
spe-miR169e-3p	Sopen12g007870.1	3.0	-1.0	1	21	407	427	UGGCAAGCAUCUUUGGCGACU	GUUUGCUAAAGGUGUUUGCUG	Cleavage
spe-miR169e-3p	Sopen01g034750.1	3.0	-1.0	1	21	636	656	UGGCAAGCAUCUUUGGCGACU	CUUUGCUAAAGGUGCUUCCCA	Cleavage
spe-miR169e-3p	Sopen01g034780.1	3.0	-1.0	1	21	678	698	UGGCAAGCAUCUUUGGCGACU	CUUUGCCAAAGGUGUUUCCCA	Cleavage
spe-miR169e-3p	Sopen10g010620.1	3.0	-1.0	1	21	861	881	UGGCAAGCAUCUUUGGCGACU	AUUGGCCAAGGUUGCUUGCCA	Translation
spe-miR169e-3p	Sopen08g024500.1	3.0	-1.0	1	21	659	679	UGGCAAGCAUCUUUGGCGACU	UAUCUUCGAAGAUGCUUGUUA	Cleavage
spe-miR169e-3p	Sopen11g020800.1	3.0	-1.0	1	21	291	311	UGGCAAGCAUCUUUGGCGACU	UCUUCCCAAGGGUGCUUGUCA	Cleavage
spe-miR169e-5p	Sopen06g026220.1	2.5	-1.0	1	22	643	664	UAGCCAAGGAUGACUUGCCUUU	GCUCGCAAGGCAUCCUUGGCUA	Cleavage
spe-miR169e-5p	Sopen03g041780.1	3.0	-1.0	1	22	1207	1228	UAGCCAAGGAUGACUUGCCUUU	GUGGGUAAGUUAUCCUUCGUUA	Cleavage
spe-miR171-1-3p	Sopen08g027270.1	2.0	-1.0	1	21	1077	1097	UAAUUGAGCCGUGCCAAUAUC	GAUAUUGGCGCGGCUCAAUCA	Cleavage
spe-miR171-1-3p	Sopen01g036680.1	2.0	-1.0	1	21	1287	1307	UAAUUGAGCCGUGCCAAUAUC	GAUAUUGGCGCGGCUCAAUCA	Cleavage
spe-miR171-1-3p	Sopen09g005820.1	3.0	-1.0	1	21	582	602	UAAUUGAGCCGUGCCAAUAUC	UAUAUUGGCAUGGGUUGAUUA	Cleavage
spe-miR171-1-3p	Sopen02g013860.1	3.0	-1.0	1	21	164	183	UAAUUGAGCCGUGCCAAUAUC	GGUAUUG-UACGGCUCGAUUA	Cleavage
spe-miR171-1-3p	Sopen02g013850.1	3.0	-1.0	1	21	164	183	UAAUUGAGCCGUGCCAAUAUC	GGUAUUG-UACGGCUCGAUUA	Cleavage
spe-miR171-1-3p	Sopen11g015160.1	3.0	-1.0	1	21	4171	4191	UAAUUGAGCCGUGCCAAUAUC	AGUAUUGAUAUGGCUCAAUUU	Cleavage
spe-miR171-1-5p	Sopen03g004550.1	3.0	-1.0	1	21	128	148	AGAUAUUGGUGCGGUUCAAUU	AAUUGGAGCGCGUCAAUGUCU	Cleavage
spe-miR171-1-5p	Sopen11g024620.1	3.0	-1.0	1	21	238	258	AGAUAUUGGUGCGGUUCAAUU	GAUGGAACUGCAGCAAUAUCU	Cleavage
spe-miR171-1-5p	Sopen09g013940.3	3.0	-1.0	1	21	2648	2668	AGAUAUUGGUGCGGUUCAAUU	UGUUGACCUGCACCAGUAUCC	Cleavage
spe-miR171-1-5p	Sopen07g003770.1	3.0	-1.0	1	21	361	381	AGAUAUUGGUGCGGUUCAAUU	GCUGGAGCUGCACCAAUAUCA	Cleavage
spe-miR171-1-5p	Sopen08g029390.1	3.0	-1.0	1	21	1246	1266	AGAUAUUGGUGCGGUUCAAUU	GCUUCGUCUGCACCAAUAUCU	Cleavage
spe-miR171-2-3p	Sopen01g036680.1	0.0	-1.0	1	20	1288	1307	UGAUUGAGCCGCGCCAAUAU	AUAUUGGCGCGGCUCAAUCA	Cleavage
spe-miR171-2-3p	Sopen08g027270.1	0.0	-1.0	1	20	1078	1097	UGAUUGAGCCGCGCCAAUAU	AUAUUGGCGCGGCUCAAUCA	Cleavage
spe-miR171-2-3p	Sopen05g023420.1	3.0	-1.0	1	20	35	54	UGAUUGAGCCGCGCCAAUAU	AUAUUGGCGUGGCUAAAUCU	Cleavage
spe-miR171-2-5p	Sopen03g040550.1	2.0	-1.0	1	21	731	751	UAUUGGUGCGGUUCAAUGAGA	UUUCAUUGAAUUGCACUAAUG	Cleavage
spe-miR171-2-5p	Sopen10g015270.1	2.5	-1.0	1	21	794	814	UAUUGGUGCGGUUCAAUGAGA	CUUUAUUGGACUGUACCAAUG	Cleavage
spe-miR171-2-5p	Sopen03g021950.1	3.0	-1.0	1	21	459	479	UAUUGGUGCGGUUCAAUGAGA	CCUUGUUGAAUCGCACCAAGA	Cleavage
spe-miR171-2-5p	Sopen10g009270.1	3.0	-1.0	1	21	323	343	UAUUGGUGCGGUUCAAUGAGA	GGUCAUUGAGCUGCACUAGUU	Cleavage
spe-miR171-2-5p	Sopen08g002590.1	3.0	-1.0	1	21	164	184	UAUUGGUGCGGUUCAAUGAGA	AUUUUUUGAAUUGCAUCAAUA	Cleavage
spe-miR171-3-3p	Sopen08g003030.1	2.5	-1.0	1	21	535	555	UAAUUGAACCGCACCAAUAUC	GAUAUUUCUGCGGUUCAAUUG	Cleavage
spe-miR171-3p	Sopen08g027270.1	0.5	-1.0	1	21	1077	1097	UGAUUGAGCCGUGCCAAUAUC	GAUAUUGGCGCGGCUCAAUCA	Cleavage
spe-miR171-3p	Sopen01g036680.1	0.5	-1.0	1	21	1287	1307	UGAUUGAGCCGUGCCAAUAUC	GAUAUUGGCGCGGCUCAAUCA	Cleavage
spe-miR171-3p	Sopen02g030270.1	2.5	-1.0	1	21	585	605	UGAUUGAGCCGUGCCAAUAUC	GAUACUGGCACGCCUCAAUCA	Cleavage
spe-miR171-3p	Sopen08g030180.1	2.5	-1.0	1	21	3463	3483	UGAUUGAGCCGUGCCAAUAUC	UAUAUUGGCAUGGCUCUAUCG	Cleavage
spe-miR171-3p	Sopen01g029300.1	2.5	-1.0	1	21	595	615	UGAUUGAGCCGUGCCAAUAUC	AUUCUUGACAUGGCUCAAUCA	Cleavage
spe-miR171-3p	Sopen08g015500.1	3.0	-1.0	1	21	379	399	UGAUUGAGCCGUGCCAAUAUC	CUUGUGGGCACGGCUCAAGCA	Cleavage
spe-miR171-3p	Sopen03g030760.1	3.0	-1.0	1	21	1693	1713	UGAUUGAGCCGUGCCAAUAUC	ACUGUCUGCAUGGCUCAAUCA	Cleavage
spe-miR171-4-3p	Sopen01g036680.1	1.0	-1.0	1	21	1284	1304	UUGAGCCGCGUCAAUAUCUCU	AGGGAUAUUGGCGCGGCUCAA	Cleavage
spe-miR171-4-3p	Sopen08g027270.1	1.5	-1.0	1	21	1074	1094	UUGAGCCGCGUCAAUAUCUCU	AAUGAUAUUGGCGCGGCUCAA	Cleavage
spe-miR171-4-5p	Sopen03g004550.1	2.5	-1.0	1	21	128	148	AGAUAUUGAUGCGGUUCAAUC	AAUUGGAGCGCGUCAAUGUCU	Cleavage
spe-miR171-4-5p	Sopen11g024620.1	3.0	-1.0	1	21	238	258	AGAUAUUGAUGCGGUUCAAUC	GAUGGAACUGCAGCAAUAUCU	Cleavage
spe-miR171-4-5p	Sopen01g033110.1	3.0	-1.0	1	21	2200	2220	AGAUAUUGAUGCGGUUCAAUC	UCUUGGAAUGUAUUAAUAUCU	Cleavage
spe-miR171-4-5p	Sopen04g008660.1	3.0	-1.0	1	21	2911	2931	AGAUAUUGAUGCGGUUCAAUC	AUUGGAGCCGUAUUGAUAUCU	Cleavage
spe-miR171-4-5p	Sopen01g052390.1	3.0	-1.0	1	21	177	197	AGAUAUUGAUGCGGUUCAAUC	GCUUCCACCGCAUCAAUAUCC	Cleavage
spe-miR171-5-3p	Sopen08g027270.1	0.5	-1.0	1	21	1077	1097	UGAUUGAGCCGUGCCAAUAUC	GAUAUUGGCGCGGCUCAAUCA	Cleavage
spe-miR171-5-3p	Sopen01g036680.1	0.5	-1.0	1	21	1287	1307	UGAUUGAGCCGUGCCAAUAUC	GAUAUUGGCGCGGCUCAAUCA	Cleavage
spe-miR171-5-3p	Sopen02g030270.1	2.5	-1.0	1	21	585	605	UGAUUGAGCCGUGCCAAUAUC	GAUACUGGCACGCCUCAAUCA	Cleavage
spe-miR171-5-3p	Sopen08g030180.1	2.5	-1.0	1	21	3463	3483	UGAUUGAGCCGUGCCAAUAUC	UAUAUUGGCAUGGCUCUAUCG	Cleavage
spe-miR171-5-3p	Sopen01g029300.1	2.5	-1.0	1	21	595	615	UGAUUGAGCCGUGCCAAUAUC	AUUCUUGACAUGGCUCAAUCA	Cleavage
spe-miR171-5-3p	Sopen08g015500.1	3.0	-1.0	1	21	379	399	UGAUUGAGCCGUGCCAAUAUC	CUUGUGGGCACGGCUCAAGCA	Cleavage
spe-miR171-5-3p	Sopen03g030760.1	3.0	-1.0	1	21	1693	1713	UGAUUGAGCCGUGCCAAUAUC	ACUGUCUGCAUGGCUCAAUCA	Cleavage
spe-miR171-5-5p	Sopen08g027080.1	3.0	-1.0	1	21	121	141	UGUUGGAAUGGCUCAAUCAAA	UCUGAUUCAGCCAUUUCGACU	Cleavage
spe-miR171-5-5p	Sopen10g001500.1	3.0	-1.0	1	21	1072	1092	UGUUGGAAUGGCUCAAUCAAA	CGUGGUUUAGACAUUCCAACA	Translation
spe-miR171-5-5p	Sopen03g006830.1	3.0	-1.0	1	21	160	180	UGUUGGAAUGGCUCAAUCAAA	GAUGAUGAGGCCAUUCCAAUA	Cleavage
spe-miR171-5-5p	Sopen04g010630.1	3.0	-1.0	1	21	439	459	UGUUGGAAUGGCUCAAUCAAA	AAUGACAGAGCUAUUCCAGCA	Cleavage
spe-miR171-5p	Sopen10g005440.1	3.0	-1.0	1	21	3634	3654	UGGGAUGUUGGUGUGGUUCAA	ACCAGCCAUGCCAACAUCUCA	Cleavage
spe-miR171-5p	Sopen08g016830.1	2.0	-1.0	1	21	430	450	UGGGAUGUUGGUGUGGUUCAA	AAGAACCACACUGGCAUCUCA	Cleavage
spe-miR171-5p	Sopen01g032170.1	2.5	-1.0	1	21	820	840	UGGGAUGUUGGUGUGGUUCAA	CUUAACUACACCAACAUUUCA	Cleavage
spe-miR171-5p	Sopen06g031830.2	2.5	-1.0	1	21	291	311	UGGGAUGUUGGUGUGGUUCAA	CGGAAACGCAUCAACAUUCCA	Cleavage
spe-miR171-5p	Sopen06g031830.1	2.5	-1.0	1	21	291	311	UGGGAUGUUGGUGUGGUUCAA	CGGAAACGCAUCAACAUUCCA	Cleavage
spe-miR171-5p	Sopen05g001140.1	3.0	-1.0	1	21	4792	4812	UGGGAUGUUGGUGUGGUUCAA	UUGGACAACAUCAACAUUUCA	Cleavage
spe-miR171-5p	Sopen10g013210.1	3.0	-1.0	1	21	1840	1860	UGGGAUGUUGGUGUGGUUCAA	CUGAACAACACUAGCAUCCCU	Cleavage
spe-miR171-5p	Sopen06g014910.1	3.0	-1.0	1	21	1444	1464	UGGGAUGUUGGUGUGGUUCAA	ACCAGCCAUGCCAACAUCUCA	Cleavage
spe-miR171-5p	Sopen07g014320.1	3.0	-1.0	1	21	1327	1347	UGGGAUGUUGGUGUGGUUCAA	UGGAAUCACAUCGAUAUCUUA	Cleavage
spe-miR171-5p	Sopen10g005400.1	3.0	-1.0	1	21	3301	3321	UGGGAUGUUGGUGUGGUUCAA	ACCAGCCAUGCCAACAUCUCA	Cleavage
spe-miR171-5p	Sopen00g001230.1	3.0	-1.0	1	21	3236	3256	UGGGAUGUUGGUGUGGUUCAA	UCGAACCACAUCAAUGUCGCA	Cleavage
spe-miR171-5p	Sopen10g019610.1	3.0	-1.0	1	21	1000	1020	UGGGAUGUUGGUGUGGUUCAA	UGGAUUCCCACCAAUAUCCCA	Cleavage
spe-miR171-6-3p	Sopen08g027270.1	1.0	-1.0	1	21	1077	1097	UGAUUGAGCCGUGUCAAUAUC	GAUAUUGGCGCGGCUCAAUCA	Cleavage
spe-miR171-6-3p	Sopen01g036680.1	1.0	-1.0	1	21	1287	1307	UGAUUGAGCCGUGUCAAUAUC	GAUAUUGGCGCGGCUCAAUCA	Cleavage
spe-miR171-6-3p	Sopen01g029300.1	1.5	-1.0	1	21	595	615	UGAUUGAGCCGUGUCAAUAUC	AUUCUUGACAUGGCUCAAUCA	Cleavage
spe-miR171-6-3p	Sopen11g015160.1	2.5	-1.0	1	21	4171	4191	UGAUUGAGCCGUGUCAAUAUC	AGUAUUGAUAUGGCUCAAUUU	Cleavage
spe-miR171-6-3p	Sopen02g030270.1	3.0	-1.0	1	21	585	605	UGAUUGAGCCGUGUCAAUAUC	GAUACUGGCACGCCUCAAUCA	Cleavage
spe-miR171-6-3p	Sopen08g030180.1	3.0	-1.0	1	21	3463	3483	UGAUUGAGCCGUGUCAAUAUC	UAUAUUGGCAUGGCUCUAUCG	Cleavage
spe-miR171-7-3p	Sopen11g008200.1	1.0	-1.0	1	21	381	401	GUGAGCCGAACCAAUAUCACG	AGUGAUAUUGGUUCGGCUCAA	Cleavage
spe-miR171-7-3p	Sopen11g016480.1	1.5	-1.0	1	21	328	348	GUGAGCCGAACCAAUAUCACG	GAUGAUGUUGGUUCGGUUCAU	Cleavage
spe-miR171-7-3p	Sopen07g031990.1	2.0	-1.0	1	21	283	303	GUGAGCCGAACCAAUAUCACG	UUCGAUAUUGGUUUGGCUCAU	Cleavage
spe-miR171-7-3p	Sopen08g022810.1	2.5	-1.0	1	21	1816	1836	GUGAGCCGAACCAAUAUCACG	AGUGAUGUUGGUUUGGCUCGG	Cleavage
spe-miR171-7-3p	Sopen07g028130.1	2.5	-1.0	1	21	340	360	GUGAGCCGAACCAAUAUCACG	UCUGAUAUUGGUCCGGCUCGU	Cleavage
spe-miR171-7-3p	Sopen05g004600.1	3.0	-1.0	1	21	193	213	GUGAGCCGAACCAAUAUCACG	CCUGGUAUUGGUUCUGCUUAU	Cleavage
spe-miR171-7-3p	Sopen04g036010.3	3.0	-1.0	1	21	2251	2271	GUGAGCCGAACCAAUAUCACG	GUUGAUAUUGGUCCGGAUCAC	Cleavage
spe-miR171-7-3p	Sopen04g036010.2	3.0	-1.0	1	21	2164	2184	GUGAGCCGAACCAAUAUCACG	GUUGAUAUUGGUCCGGAUCAC	Cleavage
spe-miR171-7-3p	Sopen04g036010.1	3.0	-1.0	1	21	2104	2124	GUGAGCCGAACCAAUAUCACG	GUUGAUAUUGGUCCGGAUCAC	Cleavage
spe-miR171-7-3p	Sopen12g007250.1	3.0	-1.0	1	21	520	540	GUGAGCCGAACCAAUAUCACG	GAUGAUGUUGGUUUGGAUUAC	Cleavage
spe-miR171-7-3p	Sopen05g018610.1	3.0	-1.0	1	21	1996	2016	GUGAGCCGAACCAAUAUCACG	AGUGAAUUUGGUUCGGUUCAU	Cleavage
spe-miR171-7-5p	Sopen01g051050.1	3.0	-1.0	1	22	521	542	AGUGAUAUUGGUUCGGCUCAUC	AGUUAGCAGAACUGAUAUCACU	Cleavage
spe-miR171-7-5p	Sopen01g020540.1	3.0	-1.0	1	22	1225	1246	AGUGAUAUUGGUUCGGCUCAUC	UUAGAGUUGAAUCAAAAUCACU	Cleavage
spe-miR171-7-5p	Sopen06g004100.1	3.0	-1.0	1	22	1862	1883	AGUGAUAUUGGUUCGGCUCAUC	UAACAGCAGAACCAGUGUCACU	Cleavage
spe-miR171-7-5p	Sopen02g033560.1	3.0	-1.0	1	22	2266	2287	AGUGAUAUUGGUUCGGCUCAUC	GGCGAUCCUAACCAAUAUCACA	Cleavage
spe-miR171a-3p	Sopen08g027270.1	0.5	-1.0	1	20	1078	1097	UGAUUGAGCCGUGCCAAUAU	AUAUUGGCGCGGCUCAAUCA	Cleavage
spe-miR171a-3p	Sopen01g036680.1	0.5	-1.0	1	20	1288	1307	UGAUUGAGCCGUGCCAAUAU	AUAUUGGCGCGGCUCAAUCA	Cleavage
spe-miR171a-3p	Sopen08g030180.1	2.5	-1.0	1	20	3464	3483	UGAUUGAGCCGUGCCAAUAU	AUAUUGGCAUGGCUCUAUCG	Cleavage
spe-miR171a-3p	Sopen02g030270.1	2.5	-1.0	1	20	586	605	UGAUUGAGCCGUGCCAAUAU	AUACUGGCACGCCUCAAUCA	Cleavage
spe-miR171a-3p	Sopen01g029300.1	2.5	-1.0	1	20	596	615	UGAUUGAGCCGUGCCAAUAU	UUCUUGACAUGGCUCAAUCA	Cleavage
spe-miR171a-3p	Sopen08g015500.1	3.0	-1.0	1	20	380	399	UGAUUGAGCCGUGCCAAUAU	UUGUGGGCACGGCUCAAGCA	Cleavage
spe-miR171a-3p	Sopen03g030760.1	3.0	-1.0	1	20	1694	1713	UGAUUGAGCCGUGCCAAUAU	CUGUCUGCAUGGCUCAAUCA	Cleavage
spe-miR171e-1-3p	Sopen01g036680.1	1.0	-1.0	1	21	1287	1307	AGAUUGAGCCGCGCCAAUAUC	GAUAUUGGCGCGGCUCAAUCA	Cleavage
spe-miR171e-1-3p	Sopen08g027270.1	1.0	-1.0	1	21	1077	1097	AGAUUGAGCCGCGCCAAUAUC	GAUAUUGGCGCGGCUCAAUCA	Cleavage
spe-miR171e-1-3p	Sopen05g023420.1	2.0	-1.0	1	21	34	54	AGAUUGAGCCGCGCCAAUAUC	GAUAUUGGCGUGGCUAAAUCU	Cleavage
spe-miR171e-1-3p	Sopen07g034070.1	3.0	-1.0	1	21	2398	2418	AGAUUGAGCCGCGCCAAUAUC	GAUCUUGGCGCAGCUCGAUCU	Translation
spe-miR171e-1-5p	Sopen01g001730.1	3.0	-1.0	1	21	923	943	CGAUGUUGGUGAGGUUCAAUC	UAUGGAAUCUCACCAACAUAG	Cleavage
spe-miR171e-1-5p	Sopen01g001870.1	2.0	-1.0	1	21	902	922	CGAUGUUGGUGAGGUUCAAUC	UAUGGAAUCUCACCAACAUUG	Cleavage
spe-miR171e-1-5p	Sopen09g031140.1	2.5	-1.0	1	21	230	250	CGAUGUUGGUGAGGUUCAAUC	UAUUGGACCUCACCGAUGUUG	Cleavage
spe-miR171e-1-5p	Sopen04g003050.2	2.5	-1.0	1	21	773	793	CGAUGUUGGUGAGGUUCAAUC	ACUUGAACUUCACUAACAUUC	Cleavage
spe-miR171e-1-5p	Sopen04g003050.1	2.5	-1.0	1	21	698	718	CGAUGUUGGUGAGGUUCAAUC	ACUUGAACUUCACUAACAUUC	Cleavage
spe-miR171e-1-5p	Sopen06g019300.1	2.5	-1.0	1	21	59	79	CGAUGUUGGUGAGGUUCAAUC	UUUUGAAUCUUAUCAACAUCU	Cleavage
spe-miR171e-1-5p	Sopen07g002070.1	2.5	-1.0	1	21	646	666	CGAUGUUGGUGAGGUUCAAUC	CCUUUAAUUUCACCAGCAUCG	Cleavage
spe-miR171e-1-5p	Sopen02g026610.1	2.5	-1.0	1	21	179	199	CGAUGUUGGUGAGGUUCAAUC	AUUUGGAACUCAUCAAUAUCG	Cleavage
spe-miR171e-1-5p	Sopen03g007730.1	3.0	-1.0	1	21	130	150	CGAUGUUGGUGAGGUUCAAUC	GAUUCAUCUUCACCGACAUCG	Cleavage
spe-miR171e-1-5p	Sopen08g020590.1	3.0	-1.0	1	21	406	426	CGAUGUUGGUGAGGUUCAAUC	AAUUCAACUUCAUCAACAUCA	Cleavage
spe-miR171e-1-5p	Sopen10g005400.1	3.0	-1.0	1	21	3699	3719	CGAUGUUGGUGAGGUUCAAUC	CAUUGAAGCUCACCAAAAUUG	Cleavage
spe-miR171e-1-5p	Sopen01g044650.1	3.0	-1.0	1	21	209	229	CGAUGUUGGUGAGGUUCAAUC	AGUUGAAUCUCAUUGAUAUUG	Cleavage
spe-miR171e-1-5p	Sopen10g006220.1	3.0	-1.0	1	21	3986	4006	CGAUGUUGGUGAGGUUCAAUC	GUUUGAACUUGAUCAACAUUG	Translation
spe-miR171e-1-5p	Sopen10g012180.1	3.0	-1.0	1	21	3986	4006	CGAUGUUGGUGAGGUUCAAUC	GUUUGAACUUGAUCAACAUUG	Translation
spe-miR171e-1-5p	Sopen10g023760.1	3.0	-1.0	1	21	3986	4006	CGAUGUUGGUGAGGUUCAAUC	GUUUGAACUUGAUCAACAUUG	Translation
spe-miR171e-1-5p	Sopen05g015480.1	3.0	-1.0	1	21	3986	4006	CGAUGUUGGUGAGGUUCAAUC	GUUUGAACUUGAUCAACAUUG	Translation
spe-miR171e-1-5p	Sopen10g017430.1	3.0	-1.0	1	21	3986	4006	CGAUGUUGGUGAGGUUCAAUC	GUUUGAACUUGAUCAACAUUG	Translation
spe-miR171e-1-5p	Sopen06g024970.1	3.0	-1.0	1	21	3986	4006	CGAUGUUGGUGAGGUUCAAUC	GUUUGAACUUGAUCAACAUUG	Translation
spe-miR171e-1-5p	Sopen09g031250.1	3.0	-1.0	1	21	3986	4006	CGAUGUUGGUGAGGUUCAAUC	GUUUGAACUUGAUCAACAUUG	Translation
spe-miR171e-1-5p	Sopen07g025420.1	3.0	-1.0	1	21	3986	4006	CGAUGUUGGUGAGGUUCAAUC	GUUUGAACUUGAUCAACAUUG	Translation
spe-miR171e-1-5p	Sopen03g036790.1	3.0	-1.0	1	21	3986	4006	CGAUGUUGGUGAGGUUCAAUC	GUUUGAACUUGAUCAACAUUG	Translation
spe-miR171e-1-5p	Sopen01g028400.1	3.0	-1.0	1	21	3896	3916	CGAUGUUGGUGAGGUUCAAUC	GUUUGAACUUGAUCAACAUUG	Translation
spe-miR171e-1-5p	Sopen03g010750.1	3.0	-1.0	1	21	3728	3748	CGAUGUUGGUGAGGUUCAAUC	GUUUGAACUUGAUCAACAUUG	Translation
spe-miR171e-1-5p	Sopen03g013160.1	3.0	-1.0	1	21	3611	3631	CGAUGUUGGUGAGGUUCAAUC	GUUUGAACUUGAUCAACAUUG	Translation
spe-miR171e-1-5p	Sopen07g007680.1	3.0	-1.0	1	21	3260	3280	CGAUGUUGGUGAGGUUCAAUC	GUUUGAACUUGAUCAACAUUG	Translation
spe-miR171e-1-5p	Sopen03g005190.1	3.0	-1.0	1	21	3158	3178	CGAUGUUGGUGAGGUUCAAUC	GUUUGAACUUGAUCAACAUUG	Translation
spe-miR171e-1-5p	Sopen03g023570.1	3.0	-1.0	1	21	2783	2803	CGAUGUUGGUGAGGUUCAAUC	GUUUGAACUUGAUCAACAUUG	Translation
spe-miR171e-1-5p	Sopen07g015600.1	3.0	-1.0	1	21	2720	2740	CGAUGUUGGUGAGGUUCAAUC	GUUUGAACUUGAUCAACAUUG	Translation
spe-miR171e-1-5p	Sopen08g021040.2	3.0	-1.0	1	21	2489	2509	CGAUGUUGGUGAGGUUCAAUC	GUUUGAACUUGAUCAACAUUG	Translation
spe-miR171e-1-5p	Sopen08g020140.1	3.0	-1.0	1	21	2333	2353	CGAUGUUGGUGAGGUUCAAUC	GUUUGAACUUGAUCAACAUUG	Translation
spe-miR171e-1-5p	Sopen04g013370.1	3.0	-1.0	1	21	2240	2260	CGAUGUUGGUGAGGUUCAAUC	GUUUGAACUUGAUCAACAUUG	Translation
spe-miR171e-1-5p	Sopen03g009870.1	3.0	-1.0	1	21	2174	2194	CGAUGUUGGUGAGGUUCAAUC	GUUUGAACUUGAUCAACAUUG	Translation
spe-miR171e-1-5p	Sopen03g023570.2	3.0	-1.0	1	21	1928	1948	CGAUGUUGGUGAGGUUCAAUC	GUUUGAACUUGAUCAACAUUG	Translation
spe-miR171e-1-5p	Sopen10g013190.1	3.0	-1.0	1	21	1139	1159	CGAUGUUGGUGAGGUUCAAUC	GUUUGAACUUGAUCAACAUUG	Translation
spe-miR171e-1-5p	Sopen05g027270.1	3.0	-1.0	1	21	863	883	CGAUGUUGGUGAGGUUCAAUC	GUUUGAACUUGAUCAACAUUG	Translation
spe-miR171e-1-5p	Sopen06g027280.1	3.0	-1.0	1	21	860	880	CGAUGUUGGUGAGGUUCAAUC	GUUUGAACUUGAUCAACAUUG	Translation
spe-miR171e-1-5p	Sopen01g012130.1	3.0	-1.0	1	21	740	760	CGAUGUUGGUGAGGUUCAAUC	GUUUGAACUUGAUCAACAUUG	Translation
spe-miR171e-1-5p	Sopen08g021040.1	3.0	-1.0	1	21	578	598	CGAUGUUGGUGAGGUUCAAUC	GUUUGAACUUGAUCAACAUUG	Translation
spe-miR171e-1-5p	Sopen12g029320.1	3.0	-1.0	1	21	283	303	CGAUGUUGGUGAGGUUCAAUC	GUUGGAGUCUUACCAGCAUCG	Cleavage
spe-miR171e-1-5p	Sopen12g029320.2	3.0	-1.0	1	21	283	303	CGAUGUUGGUGAGGUUCAAUC	GUUGGAGUCUUACCAGCAUCG	Cleavage
spe-miR171e-2-3p	Sopen01g036680.1	1.0	-1.0	1	21	1287	1307	AGAUUGAGCCGCGCCAAUAUC	GAUAUUGGCGCGGCUCAAUCA	Cleavage
spe-miR171e-2-3p	Sopen08g027270.1	1.0	-1.0	1	21	1077	1097	AGAUUGAGCCGCGCCAAUAUC	GAUAUUGGCGCGGCUCAAUCA	Cleavage
spe-miR171e-2-3p	Sopen05g023420.1	2.0	-1.0	1	21	34	54	AGAUUGAGCCGCGCCAAUAUC	GAUAUUGGCGUGGCUAAAUCU	Cleavage
spe-miR171e-2-3p	Sopen07g034070.1	3.0	-1.0	1	21	2398	2418	AGAUUGAGCCGCGCCAAUAUC	GAUCUUGGCGCAGCUCGAUCU	Translation
spe-miR171e-2-5p	Sopen01g001730.1	3.0	-1.0	1	21	923	943	CGAUGUUGGUGAGGUUCAAUC	UAUGGAAUCUCACCAACAUAG	Cleavage
spe-miR171e-2-5p	Sopen01g001870.1	2.0	-1.0	1	21	902	922	CGAUGUUGGUGAGGUUCAAUC	UAUGGAAUCUCACCAACAUUG	Cleavage
spe-miR171e-2-5p	Sopen09g031140.1	2.5	-1.0	1	21	230	250	CGAUGUUGGUGAGGUUCAAUC	UAUUGGACCUCACCGAUGUUG	Cleavage
spe-miR171e-2-5p	Sopen04g003050.2	2.5	-1.0	1	21	773	793	CGAUGUUGGUGAGGUUCAAUC	ACUUGAACUUCACUAACAUUC	Cleavage
spe-miR171e-2-5p	Sopen04g003050.1	2.5	-1.0	1	21	698	718	CGAUGUUGGUGAGGUUCAAUC	ACUUGAACUUCACUAACAUUC	Cleavage
spe-miR171e-2-5p	Sopen06g019300.1	2.5	-1.0	1	21	59	79	CGAUGUUGGUGAGGUUCAAUC	UUUUGAAUCUUAUCAACAUCU	Cleavage
spe-miR171e-2-5p	Sopen07g002070.1	2.5	-1.0	1	21	646	666	CGAUGUUGGUGAGGUUCAAUC	CCUUUAAUUUCACCAGCAUCG	Cleavage
spe-miR171e-2-5p	Sopen02g026610.1	2.5	-1.0	1	21	179	199	CGAUGUUGGUGAGGUUCAAUC	AUUUGGAACUCAUCAAUAUCG	Cleavage
spe-miR171e-2-5p	Sopen03g007730.1	3.0	-1.0	1	21	130	150	CGAUGUUGGUGAGGUUCAAUC	GAUUCAUCUUCACCGACAUCG	Cleavage
spe-miR171e-2-5p	Sopen08g020590.1	3.0	-1.0	1	21	406	426	CGAUGUUGGUGAGGUUCAAUC	AAUUCAACUUCAUCAACAUCA	Cleavage
spe-miR171e-2-5p	Sopen10g005400.1	3.0	-1.0	1	21	3699	3719	CGAUGUUGGUGAGGUUCAAUC	CAUUGAAGCUCACCAAAAUUG	Cleavage
spe-miR171e-2-5p	Sopen01g044650.1	3.0	-1.0	1	21	209	229	CGAUGUUGGUGAGGUUCAAUC	AGUUGAAUCUCAUUGAUAUUG	Cleavage
spe-miR171e-2-5p	Sopen10g006220.1	3.0	-1.0	1	21	3986	4006	CGAUGUUGGUGAGGUUCAAUC	GUUUGAACUUGAUCAACAUUG	Translation
spe-miR171e-2-5p	Sopen10g012180.1	3.0	-1.0	1	21	3986	4006	CGAUGUUGGUGAGGUUCAAUC	GUUUGAACUUGAUCAACAUUG	Translation
spe-miR171e-2-5p	Sopen10g023760.1	3.0	-1.0	1	21	3986	4006	CGAUGUUGGUGAGGUUCAAUC	GUUUGAACUUGAUCAACAUUG	Translation
spe-miR171e-2-5p	Sopen05g015480.1	3.0	-1.0	1	21	3986	4006	CGAUGUUGGUGAGGUUCAAUC	GUUUGAACUUGAUCAACAUUG	Translation
spe-miR171e-2-5p	Sopen10g017430.1	3.0	-1.0	1	21	3986	4006	CGAUGUUGGUGAGGUUCAAUC	GUUUGAACUUGAUCAACAUUG	Translation
spe-miR171e-2-5p	Sopen06g024970.1	3.0	-1.0	1	21	3986	4006	CGAUGUUGGUGAGGUUCAAUC	GUUUGAACUUGAUCAACAUUG	Translation
spe-miR171e-2-5p	Sopen09g031250.1	3.0	-1.0	1	21	3986	4006	CGAUGUUGGUGAGGUUCAAUC	GUUUGAACUUGAUCAACAUUG	Translation
spe-miR171e-2-5p	Sopen07g025420.1	3.0	-1.0	1	21	3986	4006	CGAUGUUGGUGAGGUUCAAUC	GUUUGAACUUGAUCAACAUUG	Translation
spe-miR171e-2-5p	Sopen03g036790.1	3.0	-1.0	1	21	3986	4006	CGAUGUUGGUGAGGUUCAAUC	GUUUGAACUUGAUCAACAUUG	Translation
spe-miR171e-2-5p	Sopen01g028400.1	3.0	-1.0	1	21	3896	3916	CGAUGUUGGUGAGGUUCAAUC	GUUUGAACUUGAUCAACAUUG	Translation
spe-miR171e-2-5p	Sopen03g010750.1	3.0	-1.0	1	21	3728	3748	CGAUGUUGGUGAGGUUCAAUC	GUUUGAACUUGAUCAACAUUG	Translation
spe-miR171e-2-5p	Sopen03g013160.1	3.0	-1.0	1	21	3611	3631	CGAUGUUGGUGAGGUUCAAUC	GUUUGAACUUGAUCAACAUUG	Translation
spe-miR171e-2-5p	Sopen07g007680.1	3.0	-1.0	1	21	3260	3280	CGAUGUUGGUGAGGUUCAAUC	GUUUGAACUUGAUCAACAUUG	Translation
spe-miR171e-2-5p	Sopen03g005190.1	3.0	-1.0	1	21	3158	3178	CGAUGUUGGUGAGGUUCAAUC	GUUUGAACUUGAUCAACAUUG	Translation
spe-miR171e-2-5p	Sopen03g023570.1	3.0	-1.0	1	21	2783	2803	CGAUGUUGGUGAGGUUCAAUC	GUUUGAACUUGAUCAACAUUG	Translation
spe-miR171e-2-5p	Sopen07g015600.1	3.0	-1.0	1	21	2720	2740	CGAUGUUGGUGAGGUUCAAUC	GUUUGAACUUGAUCAACAUUG	Translation
spe-miR171e-2-5p	Sopen08g021040.2	3.0	-1.0	1	21	2489	2509	CGAUGUUGGUGAGGUUCAAUC	GUUUGAACUUGAUCAACAUUG	Translation
spe-miR171e-2-5p	Sopen08g020140.1	3.0	-1.0	1	21	2333	2353	CGAUGUUGGUGAGGUUCAAUC	GUUUGAACUUGAUCAACAUUG	Translation
spe-miR171e-2-5p	Sopen04g013370.1	3.0	-1.0	1	21	2240	2260	CGAUGUUGGUGAGGUUCAAUC	GUUUGAACUUGAUCAACAUUG	Translation
spe-miR171e-2-5p	Sopen03g009870.1	3.0	-1.0	1	21	2174	2194	CGAUGUUGGUGAGGUUCAAUC	GUUUGAACUUGAUCAACAUUG	Translation
spe-miR171e-2-5p	Sopen03g023570.2	3.0	-1.0	1	21	1928	1948	CGAUGUUGGUGAGGUUCAAUC	GUUUGAACUUGAUCAACAUUG	Translation
spe-miR171e-2-5p	Sopen10g013190.1	3.0	-1.0	1	21	1139	1159	CGAUGUUGGUGAGGUUCAAUC	GUUUGAACUUGAUCAACAUUG	Translation
spe-miR171e-2-5p	Sopen05g027270.1	3.0	-1.0	1	21	863	883	CGAUGUUGGUGAGGUUCAAUC	GUUUGAACUUGAUCAACAUUG	Translation
spe-miR171e-2-5p	Sopen06g027280.1	3.0	-1.0	1	21	860	880	CGAUGUUGGUGAGGUUCAAUC	GUUUGAACUUGAUCAACAUUG	Translation
spe-miR171e-2-5p	Sopen01g012130.1	3.0	-1.0	1	21	740	760	CGAUGUUGGUGAGGUUCAAUC	GUUUGAACUUGAUCAACAUUG	Translation
spe-miR171e-2-5p	Sopen08g021040.1	3.0	-1.0	1	21	578	598	CGAUGUUGGUGAGGUUCAAUC	GUUUGAACUUGAUCAACAUUG	Translation
spe-miR171e-2-5p	Sopen12g029320.1	3.0	-1.0	1	21	283	303	CGAUGUUGGUGAGGUUCAAUC	GUUGGAGUCUUACCAGCAUCG	Cleavage
spe-miR171e-2-5p	Sopen12g029320.2	3.0	-1.0	1	21	283	303	CGAUGUUGGUGAGGUUCAAUC	GUUGGAGUCUUACCAGCAUCG	Cleavage
spe-miR172-1-3p	Sopen11g030250.1	0.5	-1.0	1	21	1331	1351	AGAAUCUUGAUGAUGCUGCAU	CUGCAGCAUCAUCAGGAUUCU	Cleavage
spe-miR172-1-3p	Sopen11g030250.2	0.5	-1.0	1	21	1286	1306	AGAAUCUUGAUGAUGCUGCAU	CUGCAGCAUCAUCAGGAUUCU	Cleavage
spe-miR172-1-3p	Sopen04g020090.1	0.5	-1.0	1	21	1103	1123	AGAAUCUUGAUGAUGCUGCAU	CUGCAGCAUCAUCAGGAUUCU	Cleavage
spe-miR172-1-3p	Sopen06g031890.1	0.5	-1.0	1	21	1298	1318	AGAAUCUUGAUGAUGCUGCAU	CGGCAGCAUCAUCAGGAUUCU	Cleavage
spe-miR172-1-3p	Sopen06g031890.2	0.5	-1.0	1	21	1253	1273	AGAAUCUUGAUGAUGCUGCAU	CGGCAGCAUCAUCAGGAUUCU	Cleavage
spe-miR172-1-3p	Sopen02g037720.1	1.5	-1.0	1	21	1439	1459	AGAAUCUUGAUGAUGCUGCAU	CUGCAGCAUCAUCAGGAUUCC	Cleavage
spe-miR172-1-3p	Sopen02g015090.1	1.5	-1.0	1	21	1430	1450	AGAAUCUUGAUGAUGCUGCAU	CUGCAGCAUCAUCAGGAUUCC	Cleavage
spe-miR172-1-3p	Sopen03g008400.3	1.5	-1.0	1	21	1343	1363	AGAAUCUUGAUGAUGCUGCAU	CUGCAGCAUCAUCAGGAUUCC	Cleavage
spe-miR172-1-3p	Sopen09g002150.1	1.5	-1.0	1	21	1277	1297	AGAAUCUUGAUGAUGCUGCAU	CUGCAGCAUCAUCAGGAUUCG	Cleavage
spe-miR172-1-3p	Sopen03g008400.2	1.5	-1.0	1	21	1331	1351	AGAAUCUUGAUGAUGCUGCAU	CUGCAGCAUCAUCAGGAUUCC	Cleavage
spe-miR172-1-3p	Sopen09g002130.1	1.5	-1.0	1	21	1274	1294	AGAAUCUUGAUGAUGCUGCAU	CUGCAGCAUCAUCAGGAUUCG	Cleavage
spe-miR172-1-3p	Sopen10g033790.1	1.5	-1.0	1	21	1241	1261	AGAAUCUUGAUGAUGCUGCAU	CUGCAGCAUCAUCAGGAUUCG	Cleavage
spe-miR172-1-3p	Sopen09g002130.2	1.5	-1.0	1	21	1229	1249	AGAAUCUUGAUGAUGCUGCAU	CUGCAGCAUCAUCAGGAUUCG	Cleavage
spe-miR172-1-3p	Sopen03g008400.1	1.5	-1.0	1	21	1127	1147	AGAAUCUUGAUGAUGCUGCAU	CUGCAGCAUCAUCAGGAUUCC	Cleavage
spe-miR172-1-3p	Sopen10g002630.2	2.5	-1.0	1	21	1864	1884	AGAAUCUUGAUGAUGCUGCAU	AUGUACCUUCAUCAAGAUUCU	Cleavage
spe-miR172-1-3p	Sopen07g031900.1	2.5	-1.0	1	21	1816	1836	AGAAUCUUGAUGAUGCUGCAU	AUGUAUCUUCAUCAAGAUUCU	Cleavage
spe-miR172-1-3p	Sopen10g002630.3	2.5	-1.0	1	21	1258	1278	AGAAUCUUGAUGAUGCUGCAU	AUGUACCUUCAUCAAGAUUCU	Cleavage
spe-miR172-1-3p	Sopen11g006420.1	3.0	-1.0	1	21	1126	1145	AGAAUCUUGAUGAUGCUGCAU	AUGCAGC-UUAUCAAGAUUUU	Cleavage
spe-miR172-1-3p	Sopen04g020260.1	3.0	-1.0	1	21	256	275	AGAAUCUUGAUGAUGCUGCAU	AUGCAGC-UUAUCAAGGUUCU	Cleavage
spe-miR172-1-3p	Sopen06g034240.1	3.0	-1.0	1	21	1403	1422	AGAAUCUUGAUGAUGCUGCAU	GUGCAGC-UCGUCAAGAUUUU	Cleavage
spe-miR172-1-3p	Sopen01g027180.1	3.0	-1.0	1	21	93	113	AGAAUCUUGAUGAUGCUGCAU	GGUGAGGAUCAUCAAGAUUCU	Cleavage
spe-miR172-1-3p	Sopen09g028620.2	3.0	-1.0	1	21	233	253	AGAAUCUUGAUGAUGCUGCAU	UCUCAUCAUCAUCAGGAUUUU	Cleavage
spe-miR172-1-3p	Sopen01g018650.1	3.0	-1.0	1	21	807	827	AGAAUCUUGAUGAUGCUGCAU	AAGCAACAUCAUCAAGGUGCU	Cleavage
spe-miR172-1-3p	Sopen01g048830.1	3.0	-1.0	1	21	379	399	AGAAUCUUGAUGAUGCUGCAU	GAUCAUUGUCAUCAAGAUUCU	Cleavage
spe-miR172-1-3p	Sopen01g005710.1	3.0	-1.0	1	21	820	840	AGAAUCUUGAUGAUGCUGCAU	AGGCAGAAUCAUCAAGGUACU	Cleavage
spe-miR172-1-3p	Sopen09g028620.4	3.0	-1.0	1	21	233	253	AGAAUCUUGAUGAUGCUGCAU	UCUCAUCAUCAUCAGGAUUUU	Cleavage
spe-miR172-1-3p	Sopen09g028620.3	3.0	-1.0	1	21	233	253	AGAAUCUUGAUGAUGCUGCAU	UCUCAUCAUCAUCAGGAUUUU	Cleavage
spe-miR172-1-3p	Sopen01g040000.1	3.0	-1.0	1	21	106	126	AGAAUCUUGAUGAUGCUGCAU	CAACAAUGUCAUCAAGAUUCU	Cleavage
spe-miR172-1-3p	Sopen08g014470.1	3.0	-1.0	1	21	2104	2124	AGAAUCUUGAUGAUGCUGCAU	AGGAGGCUUCAUCAGGAUUCU	Cleavage
spe-miR172-1-5p	Sopen09g029230.1	3.0	-1.0	1	21	783	803	GUAGCAUCAUCAAGAUUCAUA	GAUGAAUCUUGGUGAUGAUGU	Cleavage
spe-miR172-1-5p	Sopen10g032510.1	1.0	-1.0	1	21	1923	1943	GUAGCAUCAUCAAGAUUCAUA	AGUGAGUCUUGAUGAUGCUAU	Cleavage
spe-miR172-1-5p	Sopen07g019560.1	2.0	-1.0	1	21	771	791	GUAGCAUCAUCAAGAUUCAUA	AAUGAAUUUUGAUGAUGUUGU	Cleavage
spe-miR172-1-5p	Sopen10g017470.1	2.5	-1.0	1	21	876	896	GUAGCAUCAUCAAGAUUCAUA	UGUGAGUCUUGAUCAUGCUAU	Cleavage
spe-miR172-1-5p	Sopen00g003020.1	2.5	-1.0	1	20	1	20	GUAGCAUCAUCAAGAUUCAU	AUGAAUUUUGAUGAAGCUAU	Cleavage
spe-miR172-1-5p	Sopen07g022010.1	2.5	-1.0	1	21	2868	2888	GUAGCAUCAUCAAGAUUCAUA	UGUGAAAUUUGGUGAUGCUAU	Cleavage
spe-miR172-1-5p	Sopen12g030540.1	2.5	-1.0	1	21	375	395	GUAGCAUCAUCAAGAUUCAUA	UCUCAAUCUUGAUGAUGCUGA	Cleavage
spe-miR172-1-5p	Sopen12g001960.2	2.5	-1.0	1	21	375	395	GUAGCAUCAUCAAGAUUCAUA	UUUGGCUUUUGAUGAUGCUAU	Cleavage
spe-miR172-1-5p	Sopen12g001960.1	2.5	-1.0	1	21	309	329	GUAGCAUCAUCAAGAUUCAUA	UUUGGCUUUUGAUGAUGCUAU	Cleavage
spe-miR172-1-5p	Sopen02g022280.1	3.0	-1.0	1	21	228	248	GUAGCAUCAUCAAGAUUCAUA	UAAGAGUUUUGAUGAUGUUGC	Cleavage
spe-miR172-1-5p	Sopen11g011480.1	3.0	-1.0	1	21	582	602	GUAGCAUCAUCAAGAUUCAUA	UAUGUAUCUUGGUAAUGCUAC	Cleavage
spe-miR172-1-5p	Sopen08g026540.1	3.0	-1.0	1	21	375	395	GUAGCAUCAUCAAGAUUCAUA	AAUGAAUUUUGAUGAUUUUAU	Cleavage
spe-miR172-1-5p	Sopen08g019040.1	3.0	-1.0	1	21	273	293	GUAGCAUCAUCAAGAUUCAUA	CAUGAGUCUUGAUGAUCCUGU	Cleavage
spe-miR172-1-5p	Sopen11g030420.1	3.0	-1.0	1	21	324	344	GUAGCAUCAUCAAGAUUCAUA	AAUGAGUCUUGGUGGUGAUAC	Cleavage
spe-miR172-1-5p	Sopen05g014030.1	3.0	-1.0	1	21	597	617	GUAGCAUCAUCAAGAUUCAUA	AAUGAAUUUUGAUGAAGCUGU	Cleavage
spe-miR172-1-5p	Sopen10g023950.1	3.0	-1.0	1	21	225	245	GUAGCAUCAUCAAGAUUCAUA	AAUGAAUUUUGAUGAAGCUGU	Cleavage
spe-miR172-1-5p	Sopen04g006670.1	3.0	-1.0	1	21	3738	3758	GUAGCAUCAUCAAGAUUCAUA	UGUGAAAUUUGGUGAUGCUGU	Cleavage
spe-miR172-1-5p	Sopen00g013390.1	3.0	-1.0	1	21	1416	1436	GUAGCAUCAUCAAGAUUCAUA	UGUGAAAUUUGGUGAUGCUGU	Cleavage
spe-miR172-1-5p	Sopen06g021350.1	3.0	-1.0	1	21	738	758	GUAGCAUCAUCAAGAUUCAUA	UAUUGAACUUGAUGAUGUUAC	Cleavage
spe-miR172-1-5p	Sopen08g002930.1	3.0	-1.0	1	21	735	755	GUAGCAUCAUCAAGAUUCAUA	UAUUGAGCUUGAUGAUGUUAC	Cleavage
spe-miR172-1-5p	Sopen06g021350.2	3.0	-1.0	1	21	735	755	GUAGCAUCAUCAAGAUUCAUA	UAUUGAACUUGAUGAUGUUAC	Cleavage
spe-miR172-1-5p	Sopen02g018230.2	3.0	-1.0	1	21	1050	1070	GUAGCAUCAUCAAGAUUCAUA	UGUGGAACUUGGUGAUGCUGU	Cleavage
spe-miR172-1-5p	Sopen01g051050.1	3.0	-1.0	1	21	777	797	GUAGCAUCAUCAAGAUUCAUA	UGUAAAUCUUGGUGACGCUAC	Cleavage
spe-miR172-1-5p	Sopen02g018230.1	3.0	-1.0	1	21	294	314	GUAGCAUCAUCAAGAUUCAUA	UGUGGAACUUGGUGAUGCUGU	Cleavage
spe-miR172-1-5p	Sopen07g017110.1	3.0	-1.0	1	21	111	131	GUAGCAUCAUCAAGAUUCAUA	CAAGAAUCUUGAUGGUGUUAG	Cleavage
spe-miR172-1-5p	Sopen02g034360.1	3.0	-1.0	1	21	180	200	GUAGCAUCAUCAAGAUUCAUA	AAUCAAUUUUGAUGAUGUUAA	Cleavage
spe-miR172-1-5p	Sopen02g023500.1	3.0	-1.0	1	21	500	520	GUAGCAUCAUCAAGAUUCAUA	AAAGAAUCUUGAAGAUGCUGC	Cleavage
spe-miR172-1-5p	Sopen09g005740.1	3.0	-1.0	1	21	819	839	GUAGCAUCAUCAAGAUUCAUA	GGGGAAUUUUGAUGAUGCUGA	Cleavage
spe-miR172-1-5p	Sopen06g004300.1	3.0	-1.0	1	21	471	491	GUAGCAUCAUCAAGAUUCAUA	GGUGAAUCUUGCUGAUUCUAC	Translation
spe-miR172-1-5p	Sopen01g025210.1	3.0	-1.0	1	21	849	869	GUAGCAUCAUCAAGAUUCAUA	UGGGAGGCUUGAUGAUGCUAU	Cleavage
spe-miR172-2-3p	Sopen09g002150.1	2.0	-1.0	1	21	1277	1297	UGAAUCUUGAUGAUGCUACAU	CUGCAGCAUCAUCAGGAUUCG	Cleavage
spe-miR172-2-3p	Sopen09g002130.1	2.0	-1.0	1	21	1274	1294	UGAAUCUUGAUGAUGCUACAU	CUGCAGCAUCAUCAGGAUUCG	Cleavage
spe-miR172-2-3p	Sopen10g033790.1	2.0	-1.0	1	21	1241	1261	UGAAUCUUGAUGAUGCUACAU	CUGCAGCAUCAUCAGGAUUCG	Cleavage
spe-miR172-2-3p	Sopen09g002130.2	2.0	-1.0	1	21	1229	1249	UGAAUCUUGAUGAUGCUACAU	CUGCAGCAUCAUCAGGAUUCG	Cleavage
spe-miR172-2-3p	Sopen09g022750.1	2.0	-1.0	1	21	177	197	UGAAUCUUGAUGAUGCUACAU	CAUUAGUAUUAUCAAGAUUCA	Cleavage
spe-miR172-2-3p	Sopen03g030690.1	2.0	-1.0	1	21	2798	2818	UGAAUCUUGAUGAUGCUACAU	CAGUAGUGUUAUCAAGAUUUA	Cleavage
spe-miR172-2-3p	Sopen03g002770.1	2.0	-1.0	1	21	1957	1977	UGAAUCUUGAUGAUGCUACAU	CUGUAUCUUCAUCAAGAUUCA	Cleavage
spe-miR172-2-3p	Sopen11g011780.1	2.0	-1.0	1	21	314	334	UGAAUCUUGAUGAUGCUACAU	CAGUAGCUUCAUUAAGGUUCA	Cleavage
spe-miR172-2-3p	Sopen02g037720.1	2.5	-1.0	1	21	1439	1459	UGAAUCUUGAUGAUGCUACAU	CUGCAGCAUCAUCAGGAUUCC	Cleavage
spe-miR172-2-3p	Sopen02g015090.1	2.5	-1.0	1	21	1430	1450	UGAAUCUUGAUGAUGCUACAU	CUGCAGCAUCAUCAGGAUUCC	Cleavage
spe-miR172-2-3p	Sopen11g030250.1	2.5	-1.0	1	21	1331	1351	UGAAUCUUGAUGAUGCUACAU	CUGCAGCAUCAUCAGGAUUCU	Cleavage
spe-miR172-2-3p	Sopen11g030250.2	2.5	-1.0	1	21	1286	1306	UGAAUCUUGAUGAUGCUACAU	CUGCAGCAUCAUCAGGAUUCU	Cleavage
spe-miR172-2-3p	Sopen03g008400.3	2.5	-1.0	1	21	1343	1363	UGAAUCUUGAUGAUGCUACAU	CUGCAGCAUCAUCAGGAUUCC	Cleavage
spe-miR172-2-3p	Sopen03g008400.2	2.5	-1.0	1	21	1331	1351	UGAAUCUUGAUGAUGCUACAU	CUGCAGCAUCAUCAGGAUUCC	Cleavage
spe-miR172-2-3p	Sopen03g008400.1	2.5	-1.0	1	21	1127	1147	UGAAUCUUGAUGAUGCUACAU	CUGCAGCAUCAUCAGGAUUCC	Cleavage
spe-miR172-2-3p	Sopen04g020090.1	2.5	-1.0	1	21	1103	1123	UGAAUCUUGAUGAUGCUACAU	CUGCAGCAUCAUCAGGAUUCU	Cleavage
spe-miR172-2-3p	Sopen04g021710.1	2.5	-1.0	1	21	1840	1860	UGAAUCUUGAUGAUGCUACAU	CAGUGGCAUCAUCGACAUUCA	Cleavage
spe-miR172-2-3p	Sopen06g031890.1	2.5	-1.0	1	21	1298	1318	UGAAUCUUGAUGAUGCUACAU	CGGCAGCAUCAUCAGGAUUCU	Cleavage
spe-miR172-2-3p	Sopen06g031890.2	2.5	-1.0	1	21	1253	1273	UGAAUCUUGAUGAUGCUACAU	CGGCAGCAUCAUCAGGAUUCU	Cleavage
spe-miR172-2-3p	Sopen10g002630.2	3.0	-1.0	1	21	1864	1884	UGAAUCUUGAUGAUGCUACAU	AUGUACCUUCAUCAAGAUUCU	Cleavage
spe-miR172-2-3p	Sopen07g031900.1	3.0	-1.0	1	21	1816	1836	UGAAUCUUGAUGAUGCUACAU	AUGUAUCUUCAUCAAGAUUCU	Cleavage
spe-miR172-2-3p	Sopen10g002630.3	3.0	-1.0	1	21	1258	1278	UGAAUCUUGAUGAUGCUACAU	AUGUACCUUCAUCAAGAUUCU	Cleavage
spe-miR172-2-3p	Sopen07g020390.1	3.0	-1.0	1	21	2270	2290	UGAAUCUUGAUGAUGCUACAU	UUGGAGUAUCAUCAAGAUCCA	Cleavage
spe-miR172-2-3p	Sopen09g012590.1	3.0	-1.0	1	21	237	257	UGAAUCUUGAUGAUGCUACAU	AAGUAGCAUAGUCAAGAUUUG	Cleavage
spe-miR172-2-3p	Sopen02g023270.1	3.0	-1.0	1	21	383	403	UGAAUCUUGAUGAUGCUACAU	UGUUAGCAUCAUCAAGAGUUA	Cleavage
spe-miR172-2-3p	Sopen03g040970.1	3.0	-1.0	1	21	548	568	UGAAUCUUGAUGAUGCUACAU	CUGUUUCGUUAUCAAGAUUCA	Cleavage
spe-miR172-2-3p	Sopen02g024410.1	3.0	-1.0	1	21	1945	1965	UGAAUCUUGAUGAUGCUACAU	CUAUACCUUCAUCAAGAUUCA	Cleavage
spe-miR172-2-5p	Sopen04g005270.1	2.5	-1.0	1	21	399	419	GCAGCAUCAUCAAGAUUCUCA	GGAGGGUCUUGGUGAUGUUGU	Cleavage
spe-miR172-2-5p	Sopen11g025370.1	3.0	-1.0	1	21	1251	1271	GCAGCAUCAUCAAGAUUCUCA	UGAUGAGCUUGAUGAUGUUGC	Cleavage
spe-miR172-2-5p	Sopen02g022280.1	1.5	-1.0	1	21	228	248	GCAGCAUCAUCAAGAUUCUCA	UAAGAGUUUUGAUGAUGUUGC	Cleavage
spe-miR172-2-5p	Sopen02g023500.1	1.5	-1.0	1	21	500	520	GCAGCAUCAUCAAGAUUCUCA	AAAGAAUCUUGAAGAUGCUGC	Cleavage
spe-miR172-2-5p	Sopen09g003390.1	2.0	-1.0	1	21	450	470	GCAGCAUCAUCAAGAUUCUCA	UGAGAAUCUCGAUGAUGUUGC	Cleavage
spe-miR172-2-5p	Sopen09g023370.1	2.0	-1.0	1	21	4383	4403	GCAGCAUCAUCAAGAUUCUCA	UGAGAGUGUUGAUGAUGUUGC	Cleavage
spe-miR172-2-5p	Sopen09g005740.1	2.0	-1.0	1	21	819	839	GCAGCAUCAUCAAGAUUCUCA	GGGGAAUUUUGAUGAUGCUGA	Cleavage
spe-miR172-2-5p	Sopen08g006720.1	2.0	-1.0	1	21	162	182	GCAGCAUCAUCAAGAUUCUCA	GGAGAAUCUUGGUGAUGGUGC	Cleavage
spe-miR172-2-5p	Sopen07g019560.1	2.5	-1.0	1	21	771	791	GCAGCAUCAUCAAGAUUCUCA	AAUGAAUUUUGAUGAUGUUGU	Cleavage
spe-miR172-2-5p	Sopen09g015100.1	3.0	-1.0	1	21	663	683	GCAGCAUCAUCAAGAUUCUCA	UGAGAUUCUUGAUGCUGUUGC	Cleavage
spe-miR172-2-5p	Sopen07g010610.1	3.0	-1.0	1	21	597	617	GCAGCAUCAUCAAGAUUCUCA	UGAGAUUCUUGAUGCUGUUGC	Cleavage
spe-miR172-2-5p	Sopen10g010360.1	3.0	-1.0	1	21	690	710	GCAGCAUCAUCAAGAUUCUCA	UGAGAACCCUGGUGAUGCUGC	Cleavage
spe-miR172-2-5p	Sopen10g002480.1	3.0	-1.0	1	21	555	575	GCAGCAUCAUCAAGAUUCUCA	UGAGAAGCUUGAAGAUGCUGU	Cleavage
spe-miR172-2-5p	Sopen03g014410.1	3.0	-1.0	1	21	6783	6803	GCAGCAUCAUCAAGAUUCUCA	AAGGAAUCUUGAUGAUGCUCU	Cleavage
spe-miR172-2-5p	Sopen01g002960.1	3.0	-1.0	1	21	1008	1028	GCAGCAUCAUCAAGAUUCUCA	AGAGAGUCUUGGUGAUACUGU	Cleavage
spe-miR172-2-5p	Sopen07g022890.1	3.0	-1.0	1	21	192	212	GCAGCAUCAUCAAGAUUCUCA	GGAGAAUCUCGAUGAAGCUGC	Cleavage
spe-miR172-2-5p	Sopen10g031740.3	3.0	-1.0	1	21	303	323	GCAGCAUCAUCAAGAUUCUCA	GGAGAGUUUAGAUGGUGCUGC	Cleavage
spe-miR172-2-5p	Sopen10g031740.1	3.0	-1.0	1	21	303	323	GCAGCAUCAUCAAGAUUCUCA	GGAGAGUUUAGAUGGUGCUGC	Cleavage
spe-miR172-2-5p	Sopen10g031740.2	3.0	-1.0	1	21	282	302	GCAGCAUCAUCAAGAUUCUCA	GGAGAGUUUAGAUGGUGCUGC	Cleavage
spe-miR172-2-5p	Sopen06g013970.1	3.0	-1.0	1	21	2625	2645	GCAGCAUCAUCAAGAUUCUCA	GGAGAAUAUUGGUAAUGCUGC	Cleavage
spe-miR172-2-5p	Sopen12g030540.1	3.0	-1.0	1	21	375	395	GCAGCAUCAUCAAGAUUCUCA	UCUCAAUCUUGAUGAUGCUGA	Cleavage
spe-miR172-2-5p	Sopen02g035770.2	3.0	-1.0	1	21	2709	2729	GCAGCAUCAUCAAGAUUCUCA	CGGUGAUCUUGGUGAUGUUGC	Cleavage
spe-miR172-2-5p	Sopen02g035770.1	3.0	-1.0	1	21	2709	2729	GCAGCAUCAUCAAGAUUCUCA	CGGUGAUCUUGGUGAUGUUGC	Cleavage
spe-miR172-2-5p	Sopen02g003380.2	3.0	-1.0	1	21	2661	2681	GCAGCAUCAUCAAGAUUCUCA	CUUUGAUCUUGAUGAUGCUGU	Cleavage
spe-miR172-2-5p	Sopen02g003380.1	3.0	-1.0	1	21	2595	2615	GCAGCAUCAUCAAGAUUCUCA	CUUUGAUCUUGAUGAUGCUGU	Cleavage
spe-miR172-2-5p	Sopen07g029380.1	3.0	-1.0	1	21	1041	1061	GCAGCAUCAUCAAGAUUCUCA	AGAGGACCUUGAUGAGGCUGC	Cleavage
spe-miR172-2-5p	Sopen05g020750.1	3.0	-1.0	1	21	567	587	GCAGCAUCAUCAAGAUUCUCA	AGAGAACCUUGAUGAGGCUGU	Cleavage
spe-miR172-2-5p	Sopen11g004870.1	3.0	-1.0	1	21	321	341	GCAGCAUCAUCAAGAUUCUCA	AGAGAAGCUUGGUGAGGCUGC	Cleavage
spe-miR172-2-5p	Sopen05g027750.1	3.0	-1.0	1	21	441	461	GCAGCAUCAUCAAGAUUCUCA	AGGUAAUCUUGUUGAUGCUGC	Translation
spe-miR172-2-5p	Sopen02g010480.1	3.0	-1.0	1	21	168	188	GCAGCAUCAUCAAGAUUCUCA	UAAGAAUUUUGAUAAUGUUGU	Cleavage
spe-miR172-3-3p	Sopen02g037720.1	0.5	-1.0	1	21	1439	1459	GGAAUCUUGAUGAUGCUGCAU	CUGCAGCAUCAUCAGGAUUCC	Cleavage
spe-miR172-3-3p	Sopen02g015090.1	0.5	-1.0	1	21	1430	1450	GGAAUCUUGAUGAUGCUGCAU	CUGCAGCAUCAUCAGGAUUCC	Cleavage
spe-miR172-3-3p	Sopen03g008400.3	0.5	-1.0	1	21	1343	1363	GGAAUCUUGAUGAUGCUGCAU	CUGCAGCAUCAUCAGGAUUCC	Cleavage
spe-miR172-3-3p	Sopen03g008400.2	0.5	-1.0	1	21	1331	1351	GGAAUCUUGAUGAUGCUGCAU	CUGCAGCAUCAUCAGGAUUCC	Cleavage
spe-miR172-3-3p	Sopen03g008400.1	0.5	-1.0	1	21	1127	1147	GGAAUCUUGAUGAUGCUGCAU	CUGCAGCAUCAUCAGGAUUCC	Cleavage
spe-miR172-3-3p	Sopen11g030250.1	1.0	-1.0	1	21	1331	1351	GGAAUCUUGAUGAUGCUGCAU	CUGCAGCAUCAUCAGGAUUCU	Cleavage
spe-miR172-3-3p	Sopen11g030250.2	1.0	-1.0	1	21	1286	1306	GGAAUCUUGAUGAUGCUGCAU	CUGCAGCAUCAUCAGGAUUCU	Cleavage
spe-miR172-3-3p	Sopen04g020090.1	1.0	-1.0	1	21	1103	1123	GGAAUCUUGAUGAUGCUGCAU	CUGCAGCAUCAUCAGGAUUCU	Cleavage
spe-miR172-3-3p	Sopen06g031890.1	1.0	-1.0	1	21	1298	1318	GGAAUCUUGAUGAUGCUGCAU	CGGCAGCAUCAUCAGGAUUCU	Cleavage
spe-miR172-3-3p	Sopen06g031890.2	1.0	-1.0	1	21	1253	1273	GGAAUCUUGAUGAUGCUGCAU	CGGCAGCAUCAUCAGGAUUCU	Cleavage
spe-miR172-3-3p	Sopen09g002150.1	1.5	-1.0	1	21	1277	1297	GGAAUCUUGAUGAUGCUGCAU	CUGCAGCAUCAUCAGGAUUCG	Cleavage
spe-miR172-3-3p	Sopen09g002130.1	1.5	-1.0	1	21	1274	1294	GGAAUCUUGAUGAUGCUGCAU	CUGCAGCAUCAUCAGGAUUCG	Cleavage
spe-miR172-3-3p	Sopen10g033790.1	1.5	-1.0	1	21	1241	1261	GGAAUCUUGAUGAUGCUGCAU	CUGCAGCAUCAUCAGGAUUCG	Cleavage
spe-miR172-3-3p	Sopen09g002130.2	1.5	-1.0	1	21	1229	1249	GGAAUCUUGAUGAUGCUGCAU	CUGCAGCAUCAUCAGGAUUCG	Cleavage
spe-miR172-3-3p	Sopen02g034050.1	2.5	-1.0	1	21	7640	7660	GGAAUCUUGAUGAUGCUGCAU	UGGCUAUAUCAUCAAGAUUCC	Cleavage
spe-miR172-3-3p	Sopen10g002630.2	3.0	-1.0	1	21	1864	1884	GGAAUCUUGAUGAUGCUGCAU	AUGUACCUUCAUCAAGAUUCU	Cleavage
spe-miR172-3-3p	Sopen07g031900.1	3.0	-1.0	1	21	1816	1836	GGAAUCUUGAUGAUGCUGCAU	AUGUAUCUUCAUCAAGAUUCU	Cleavage
spe-miR172-3-3p	Sopen10g002630.3	3.0	-1.0	1	21	1258	1278	GGAAUCUUGAUGAUGCUGCAU	AUGUACCUUCAUCAAGAUUCU	Cleavage
spe-miR172-3-3p	Sopen01g037690.1	3.0	-1.0	1	21	445	465	GGAAUCUUGAUGAUGCUGCAU	CCUCAGCAUUAUCAACAUUCC	Cleavage
spe-miR172-3-3p	Sopen10g019280.1	3.0	-1.0	1	21	179	199	GGAAUCUUGAUGAUGCUGCAU	GAUCAGCAUCAUCAAGGGUCC	Cleavage
spe-miR172-3-3p	Sopen12g005650.1	3.0	-1.0	1	21	26	46	GGAAUCUUGAUGAUGCUGCAU	GUGAAGCUUUAUCAAGAUUUC	Cleavage
spe-miR172-3-3p	Sopen04g019810.1	3.0	-1.0	1	21	1199	1219	GGAAUCUUGAUGAUGCUGCAU	AAGUAACAUCAUCAAGAUUAC	Cleavage
spe-miR172-3-5p	Sopen07g019560.1	1.0	-1.0	1	21	771	791	GCAACAUCAUCAAGAUUCACA	AAUGAAUUUUGAUGAUGUUGU	Cleavage
spe-miR172-3-5p	Sopen02g022280.1	2.0	-1.0	1	21	228	248	GCAACAUCAUCAAGAUUCACA	UAAGAGUUUUGAUGAUGUUGC	Cleavage
spe-miR172-3-5p	Sopen09g029770.2	2.0	-1.0	1	21	1086	1106	GCAACAUCAUCAAGAUUCACA	CUUGAAUCUUGAUAAUGUUGU	Cleavage
spe-miR172-3-5p	Sopen09g029770.1	2.0	-1.0	1	21	1035	1055	GCAACAUCAUCAAGAUUCACA	CUUGAAUCUUGAUAAUGUUGU	Cleavage
spe-miR172-3-5p	Sopen09g003390.1	2.5	-1.0	1	21	450	470	GCAACAUCAUCAAGAUUCACA	UGAGAAUCUCGAUGAUGUUGC	Cleavage
spe-miR172-3-5p	Sopen04g004840.1	2.5	-1.0	1	21	519	539	GCAACAUCAUCAAGAUUCACA	AGUGGAUUUUGAUGGUGUUGA	Cleavage
spe-miR172-3-5p	Sopen09g023370.1	2.5	-1.0	1	21	4383	4403	GCAACAUCAUCAAGAUUCACA	UGAGAGUGUUGAUGAUGUUGC	Cleavage
spe-miR172-3-5p	Sopen07g026900.1	2.5	-1.0	1	21	681	701	GCAACAUCAUCAAGAUUCACA	UGUGACAUUUGAUGAUGUUGC	Cleavage
spe-miR172-3-5p	Sopen04g012630.1	2.5	-1.0	1	21	4524	4544	GCAACAUCAUCAAGAUUCACA	AAUGAAUUUUGAUGAAGUUGU	Cleavage
spe-miR172-3-5p	Sopen04g008870.1	2.5	-1.0	1	21	312	332	GCAACAUCAUCAAGAUUCACA	AAUGAAUUUUGAUGAAGUUGU	Cleavage
spe-miR172-3-5p	Sopen09g029230.1	2.5	-1.0	1	21	783	803	GCAACAUCAUCAAGAUUCACA	GAUGAAUCUUGGUGAUGAUGU	Cleavage
spe-miR172-3-5p	Sopen08g008020.1	2.5	-1.0	1	21	360	380	GCAACAUCAUCAAGAUUCACA	AAUGAAUUUUGAUGAAGUUGU	Cleavage
spe-miR172-3-5p	Sopen11g014800.1	2.5	-1.0	1	21	153	173	GCAACAUCAUCAAGAUUCACA	AAUGAAUUUUGAUGAAGUUGU	Cleavage
spe-miR172-3-5p	Sopen02g014570.1	2.5	-1.0	1	21	204	224	GCAACAUCAUCAAGAUUCACA	UCUGCAUCUUUAUGAUGUUGC	Translation
spe-miR172-3-5p	Sopen02g014570.2	2.5	-1.0	1	21	135	155	GCAACAUCAUCAAGAUUCACA	UCUGCAUCUUUAUGAUGUUGC	Translation
spe-miR172-3-5p	Sopen06g006330.1	3.0	-1.0	1	21	21	41	GCAACAUCAUCAAGAUUCACA	AGUGAGUCUUAGUGAUGUUGU	Translation
spe-miR172-3-5p	Sopen04g005270.1	3.0	-1.0	1	21	399	419	GCAACAUCAUCAAGAUUCACA	GGAGGGUCUUGGUGAUGUUGU	Cleavage
spe-miR172-3-5p	Sopen03g019160.1	3.0	-1.0	1	21	441	461	GCAACAUCAUCAAGAUUCACA	AGUGAUUCUUGCUGAUGUUGU	Translation
spe-miR172-3-5p	Sopen02g035770.2	3.0	-1.0	1	21	2709	2729	GCAACAUCAUCAAGAUUCACA	CGGUGAUCUUGGUGAUGUUGC	Cleavage
spe-miR172-3-5p	Sopen02g035770.1	3.0	-1.0	1	21	2709	2729	GCAACAUCAUCAAGAUUCACA	CGGUGAUCUUGGUGAUGUUGC	Cleavage
spe-miR172-3-5p	Sopen04g027220.1	3.0	-1.0	1	21	858	878	GCAACAUCAUCAAGAUUCACA	AGUGAAUGUUGAAGAUGUUGU	Cleavage
spe-miR172-3-5p	Sopen04g035870.1	3.0	-1.0	1	21	750	770	GCAACAUCAUCAAGAUUCACA	AGUGACUUUUGCUGAUGUUGC	Translation
spe-miR172-3-5p	Sopen08g006720.1	3.0	-1.0	1	21	162	182	GCAACAUCAUCAAGAUUCACA	GGAGAAUCUUGGUGAUGGUGC	Cleavage
spe-miR172-3-5p	Sopen04g006250.1	3.0	-1.0	1	21	957	977	GCAACAUCAUCAAGAUUCACA	UAUGGAUCUUGAUGAUUUUGA	Cleavage
spe-miR172-3-5p	Sopen01g023190.1	3.0	-1.0	1	21	675	695	GCAACAUCAUCAAGAUUCACA	UGUAACUGUUGAUGAUGUUGC	Cleavage
spe-miR172-3-5p	Sopen06g035910.1	3.0	-1.0	1	21	1065	1085	GCAACAUCAUCAAGAUUCACA	GUUGAAUCUUGAUAAUGGUGC	Cleavage
spe-miR172-3-5p	Sopen02g018790.1	3.0	-1.0	1	21	915	935	GCAACAUCAUCAAGAUUCACA	CAAGAAUAUUGAUGAUGUUGA	Cleavage
spe-miR172-3-5p	Sopen07g002790.1	3.0	-1.0	1	21	435	455	GCAACAUCAUCAAGAUUCACA	GUUGACUUUUGAUGGUGUUGA	Cleavage
spe-miR172-3-5p	Sopen01g024140.1	3.0	-1.0	1	21	732	752	GCAACAUCAUCAAGAUUCACA	UCUUGGUCUUGGUGGUGUUGC	Cleavage
spe-miR172-3-5p	Sopen01g024140.2	3.0	-1.0	1	21	732	752	GCAACAUCAUCAAGAUUCACA	UCUUGGUCUUGGUGGUGUUGC	Cleavage
spe-miR172-4-3p	Sopen03g030690.1	2.5	-1.0	1	23	2798	2820	UGUGAAUCUUGAUGAUGUUGCAU	CAGUAGUGUUAUCAAGAUUUACA	Cleavage
spe-miR172-4-3p	Sopen03g025640.1	2.0	-1.0	1	23	570	592	UGUGAAUCUUGAUGAUGUUGCAU	ACCUAACAUCACCAAGAUUUACA	Cleavage
spe-miR172-4-3p	Sopen03g025640.2	2.0	-1.0	1	23	570	592	UGUGAAUCUUGAUGAUGUUGCAU	ACCUAACAUCACCAAGAUUUACA	Cleavage
spe-miR172-4-3p	Sopen09g002150.1	2.5	-1.0	1	23	1277	1299	UGUGAAUCUUGAUGAUGUUGCAU	CUGCAGCAUCAUCAGGAUUCGCU	Cleavage
spe-miR172-4-3p	Sopen09g002130.1	2.5	-1.0	1	23	1274	1296	UGUGAAUCUUGAUGAUGUUGCAU	CUGCAGCAUCAUCAGGAUUCGCU	Cleavage
spe-miR172-4-3p	Sopen09g002130.2	2.5	-1.0	1	23	1229	1251	UGUGAAUCUUGAUGAUGUUGCAU	CUGCAGCAUCAUCAGGAUUCGCU	Cleavage
spe-miR172-4-3p	Sopen11g030250.1	2.5	-1.0	1	23	1331	1353	UGUGAAUCUUGAUGAUGUUGCAU	CUGCAGCAUCAUCAGGAUUCUCA	Cleavage
spe-miR172-4-3p	Sopen11g030250.2	2.5	-1.0	1	23	1286	1308	UGUGAAUCUUGAUGAUGUUGCAU	CUGCAGCAUCAUCAGGAUUCUCA	Cleavage
spe-miR172-4-3p	Sopen04g030810.1	2.5	-1.0	1	23	122	144	UGUGAAUCUUGAUGAUGUUGCAU	UAUCAACAUCAUCAGAGUUCACA	Cleavage
spe-miR172-4-3p	Sopen10g033790.1	3.0	-1.0	1	23	1241	1263	UGUGAAUCUUGAUGAUGUUGCAU	CUGCAGCAUCAUCAGGAUUCGGA	Cleavage
spe-miR172-4-3p	Sopen06g023340.1	3.0	-1.0	1	23	514	536	UGUGAAUCUUGAUGAUGUUGCAU	UGGCAACAACAUCAAGGUUUACU	Cleavage
spe-miR172-4-3p	Sopen08g003820.1	3.0	-1.0	1	23	497	519	UGUGAAUCUUGAUGAUGUUGCAU	CUACAACAUCAUCAAGAUGUACU	Cleavage
spe-miR172-4-3p	Sopen07g026000.1	3.0	-1.0	1	23	729	751	UGUGAAUCUUGAUGAUGUUGCAU	GGACAACAUUAUCAAUGUUCAUA	Cleavage
spe-miR172-4-3p	Sopen10g031820.1	3.0	-1.0	1	23	870	892	UGUGAAUCUUGAUGAUGUUGCAU	GACCAAUAUUGUCAAGAUUUAUG	Cleavage
spe-miR172-4-3p	Sopen01g040000.1	3.0	-1.0	1	23	106	128	UGUGAAUCUUGAUGAUGUUGCAU	CAACAAUGUCAUCAAGAUUCUUA	Cleavage
spe-miR172-4-3p	Sopen06g024260.1	3.0	-1.0	1	23	3598	3620	UGUGAAUCUUGAUGAUGUUGCAU	ACCCAACUUCAUCAAGAUUCGUC	Cleavage
spe-miR172-4-3p	Sopen01g030420.1	3.0	-1.0	1	23	2145	2166	UGUGAAUCUUGAUGAUGUUGCAU	GCGCAGCA-CAUCAGGAUUCACA	Cleavage
spe-miR172-4-3p	Sopen11g026060.1	3.0	-1.0	1	23	202	224	UGUGAAUCUUGAUGAUGUUGCAU	ACUCAACACCAUCGAGAUUCAUU	Cleavage
spe-miR172-4-3p	Sopen03g006600.1	3.0	-1.0	1	23	558	580	UGUGAAUCUUGAUGAUGUUGCAU	AAGCAAGACAAUCAAGAUUCACA	Cleavage
spe-miR172-4-3p	Sopen11g024480.1	3.0	-1.0	1	23	945	967	UGUGAAUCUUGAUGAUGUUGCAU	AGGGAAUAUCAUCAAGAUUGAUG	Cleavage
spe-miR172-4-3p	Sopen12g006560.1	3.0	-1.0	1	23	913	935	UGUGAAUCUUGAUGAUGUUGCAU	CAACAACAACAUCAAGGUUCAGA	Cleavage
spe-miR172-4-3p	Sopen09g022750.1	3.0	-1.0	1	23	177	199	UGUGAAUCUUGAUGAUGUUGCAU	CAUUAGUAUUAUCAAGAUUCAGA	Cleavage
spe-miR172-4-3p	Sopen05g005350.1	3.0	-1.0	1	23	1686	1708	UGUGAAUCUUGAUGAUGUUGCAU	UGGGGACGUUGUUGAGAUUCACA	Cleavage
spe-miR172-4-3p	Sopen11g006420.1	3.0	-1.0	1	23	19	41	UGUGAAUCUUGAUGAUGUUGCAU	AGAGAACAUUGUCAAGGUUUACC	Cleavage
spe-miR172-4-3p	Sopen12g002270.1	3.0	-1.0	1	23	409	431	UGUGAAUCUUGAUGAUGUUGCAU	AAAGAACAUCAUGAAGAUUCAGA	Translation
spe-miR172-4-5p	Sopen04g005120.1	2.5	-1.0	1	21	723	743	GCAGCAUCAUCAAGAUUCCCA	UAGGAACCUUGGUGAUGCUGA	Cleavage
spe-miR172-4-5p	Sopen09g005740.1	1.5	-1.0	1	21	819	839	GCAGCAUCAUCAAGAUUCCCA	GGGGAAUUUUGAUGAUGCUGA	Cleavage
spe-miR172-4-5p	Sopen03g014410.1	2.5	-1.0	1	21	6783	6803	GCAGCAUCAUCAAGAUUCCCA	AAGGAAUCUUGAUGAUGCUCU	Cleavage
spe-miR172-4-5p	Sopen02g035770.2	2.5	-1.0	1	21	2709	2729	GCAGCAUCAUCAAGAUUCCCA	CGGUGAUCUUGGUGAUGUUGC	Cleavage
spe-miR172-4-5p	Sopen02g035770.1	2.5	-1.0	1	21	2709	2729	GCAGCAUCAUCAAGAUUCCCA	CGGUGAUCUUGGUGAUGUUGC	Cleavage
spe-miR172-4-5p	Sopen05g027750.1	2.5	-1.0	1	21	441	461	GCAGCAUCAUCAAGAUUCCCA	AGGUAAUCUUGUUGAUGCUGC	Translation
spe-miR172-4-5p	Sopen02g023500.1	2.5	-1.0	1	21	500	520	GCAGCAUCAUCAAGAUUCCCA	AAAGAAUCUUGAAGAUGCUGC	Cleavage
spe-miR172-4-5p	Sopen07g019560.1	2.5	-1.0	1	21	771	791	GCAGCAUCAUCAAGAUUCCCA	AAUGAAUUUUGAUGAUGUUGU	Cleavage
spe-miR172-4-5p	Sopen02g022280.1	2.5	-1.0	1	21	228	248	GCAGCAUCAUCAAGAUUCCCA	UAAGAGUUUUGAUGAUGUUGC	Cleavage
spe-miR172-4-5p	Sopen12g028920.1	2.5	-1.0	1	21	177	197	GCAGCAUCAUCAAGAUUCCCA	AUGGAGUUUUGAUGAUGAUGC	Cleavage
spe-miR172-4-5p	Sopen12g028920.2	2.5	-1.0	1	21	177	197	GCAGCAUCAUCAAGAUUCCCA	AUGGAGUUUUGAUGAUGAUGC	Cleavage
spe-miR172-4-5p	Sopen02g002770.1	3.0	-1.0	1	21	4113	4133	GCAGCAUCAUCAAGAUUCCCA	UGGGAUUCUUGAUGUUGUUGC	Cleavage
spe-miR172-4-5p	Sopen04g036240.1	3.0	-1.0	1	21	1605	1625	GCAGCAUCAUCAAGAUUCCCA	UGGGAAAUUUGAUGGUGUUGU	Cleavage
spe-miR172-4-5p	Sopen09g003390.1	3.0	-1.0	1	21	450	470	GCAGCAUCAUCAAGAUUCCCA	UGAGAAUCUCGAUGAUGUUGC	Cleavage
spe-miR172-4-5p	Sopen05g018970.1	3.0	-1.0	1	21	1689	1709	GCAGCAUCAUCAAGAUUCCCA	UAGGAGUCUUGAUGAUGCUCU	Cleavage
spe-miR172-4-5p	Sopen05g020090.1	3.0	-1.0	1	21	2796	2816	GCAGCAUCAUCAAGAUUCCCA	AAGGAGUCUUGAUGAUGCUCU	Cleavage
spe-miR172-4-5p	Sopen01g014860.1	3.0	-1.0	1	21	5808	5828	GCAGCAUCAUCAAGAUUCCCA	AAGGAGUCUUGAUGAUGCUCU	Cleavage
spe-miR172-4-5p	Sopen04g022460.1	3.0	-1.0	1	21	4038	4058	GCAGCAUCAUCAAGAUUCCCA	AAGGAGUCUUGAUGAUGCUCU	Cleavage
spe-miR172-4-5p	Sopen05g025370.1	3.0	-1.0	1	21	2400	2420	GCAGCAUCAUCAAGAUUCCCA	AAGGAGUCUUGAUGAUGCUCU	Cleavage
spe-miR172-4-5p	Sopen01g014920.1	3.0	-1.0	1	21	873	893	GCAGCAUCAUCAAGAUUCCCA	AAGGAGUCUUGAUGAUGCUCU	Cleavage
spe-miR172-4-5p	Sopen11g016140.1	3.0	-1.0	1	21	1890	1910	GCAGCAUCAUCAAGAUUCCCA	AAGGAGUCUUGAUGAUGCUCU	Cleavage
spe-miR172-4-5p	Sopen07g018280.1	3.0	-1.0	1	21	750	770	GCAGCAUCAUCAAGAUUCCCA	AAGGAGUCUUGAUGAUGCUCU	Cleavage
spe-miR172-4-5p	Sopen08g031200.1	3.0	-1.0	1	21	1488	1508	GCAGCAUCAUCAAGAUUCCCA	GGGGAGUCUAGGUGAUGCUGU	Cleavage
spe-miR172-4-5p	Sopen11g023070.1	3.0	-1.0	1	21	30	50	GCAGCAUCAUCAAGAUUCCCA	AAGGAGUCUUGAUGAUGCUCU	Cleavage
spe-miR172-4-5p	Sopen09g023370.1	3.0	-1.0	1	21	4383	4403	GCAGCAUCAUCAAGAUUCCCA	UGAGAGUGUUGAUGAUGUUGC	Cleavage
spe-miR172-4-5p	Sopen02g003340.1	3.0	-1.0	1	21	114	134	GCAGCAUCAUCAAGAUUCCCA	UGGUGAUGUUGAUGAUGUUGC	Cleavage
spe-miR172-4-5p	Sopen12g030540.1	3.0	-1.0	1	21	375	395	GCAGCAUCAUCAAGAUUCCCA	UCUCAAUCUUGAUGAUGCUGA	Cleavage
spe-miR172-4-5p	Sopen02g003380.2	3.0	-1.0	1	21	2661	2681	GCAGCAUCAUCAAGAUUCCCA	CUUUGAUCUUGAUGAUGCUGU	Cleavage
spe-miR172-4-5p	Sopen02g003380.1	3.0	-1.0	1	21	2595	2615	GCAGCAUCAUCAAGAUUCCCA	CUUUGAUCUUGAUGAUGCUGU	Cleavage
spe-miR172-4-5p	Sopen01g047980.2	3.0	-1.0	1	21	1392	1412	GCAGCAUCAUCAAGAUUCCCA	GGGGAAUAUUGAUGAUGCAGU	Cleavage
spe-miR172-4-5p	Sopen08g006720.1	3.0	-1.0	1	21	162	182	GCAGCAUCAUCAAGAUUCCCA	GGAGAAUCUUGGUGAUGGUGC	Cleavage
spe-miR172-4-5p	Sopen01g047980.3	3.0	-1.0	1	21	159	179	GCAGCAUCAUCAAGAUUCCCA	GGGGAAUAUUGAUGAUGCAGU	Cleavage
spe-miR172-4-5p	Sopen11g017320.1	3.0	-1.0	1	21	504	524	GCAGCAUCAUCAAGAUUCCCA	AAGGAAUUUUGAUGAUACUGA	Cleavage
spe-miR172-4-5p	Sopen00g002420.1	3.0	-1.0	1	21	930	950	GCAGCAUCAUCAAGAUUCCCA	UAGGAAGCUUGAUGGUGUUGG	Cleavage
spe-miR172-4-5p	Sopen08g028970.1	3.0	-1.0	1	21	216	236	GCAGCAUCAUCAAGAUUCCCA	UUGCAAUUUUGAUGGUGCUGG	Cleavage
spe-miR172-4-5p	Sopen09g016560.1	3.0	-1.0	1	21	3012	3032	GCAGCAUCAUCAAGAUUCCCA	AAGGAGGCUUGAUGAUGCUCC	Cleavage
spe-miR172-4-5p	Sopen12g027960.1	3.0	-1.0	1	21	1446	1466	GCAGCAUCAUCAAGAUUCCCA	AAGGAGGCUUGAUGAUGCUCC	Cleavage
spe-miR172-4-5p	Sopen01g034360.1	3.0	-1.0	1	21	1191	1211	GCAGCAUCAUCAAGAUUCCCA	GAGAAAUCUUGAGGAUGCUGU	Cleavage
spe-miR172-4-5p	Sopen11g018440.1	3.0	-1.0	1	21	12	32	GCAGCAUCAUCAAGAUUCCCA	AAGGAGGCUUGAUGAUGCUCC	Cleavage
spe-miR172-4-5p	Sopen12g015630.1	3.0	-1.0	1	21	891	911	GCAGCAUCAUCAAGAUUCCCA	AAGGAGGCUUGAUGAUGCUCC	Cleavage
spe-miR172-5-3p	Sopen07g020390.1	2.0	-1.0	1	21	2270	2290	UGAAUCUUGAUGAUGCUCCAC	UUGGAGUAUCAUCAAGAUCCA	Cleavage
spe-miR172-5-3p	Sopen09g002150.1	2.0	-1.0	1	21	1277	1297	UGAAUCUUGAUGAUGCUCCAC	CUGCAGCAUCAUCAGGAUUCG	Cleavage
spe-miR172-5-3p	Sopen09g002130.1	2.0	-1.0	1	21	1274	1294	UGAAUCUUGAUGAUGCUCCAC	CUGCAGCAUCAUCAGGAUUCG	Cleavage
spe-miR172-5-3p	Sopen10g033790.1	2.0	-1.0	1	21	1241	1261	UGAAUCUUGAUGAUGCUCCAC	CUGCAGCAUCAUCAGGAUUCG	Cleavage
spe-miR172-5-3p	Sopen09g002130.2	2.0	-1.0	1	21	1229	1249	UGAAUCUUGAUGAUGCUCCAC	CUGCAGCAUCAUCAGGAUUCG	Cleavage
spe-miR172-5-3p	Sopen12g025840.1	2.5	-1.0	1	21	3830	3850	UGAAUCUUGAUGAUGCUCCAC	UUGGAGUAUUAUCAAGAUCCA	Cleavage
spe-miR172-5-3p	Sopen05g004820.1	2.5	-1.0	1	21	3434	3454	UGAAUCUUGAUGAUGCUCCAC	UUGGAGUAUUAUCAAGAUCCA	Cleavage
spe-miR172-5-3p	Sopen04g015180.1	2.5	-1.0	1	21	2693	2713	UGAAUCUUGAUGAUGCUCCAC	UUGGAGUAUUAUCAAGAUCCA	Cleavage
spe-miR172-5-3p	Sopen02g014660.1	2.5	-1.0	1	21	2270	2290	UGAAUCUUGAUGAUGCUCCAC	UUGGAGUAUUAUCAAGAUCCA	Cleavage
spe-miR172-5-3p	Sopen08g008550.1	2.5	-1.0	1	21	1967	1987	UGAAUCUUGAUGAUGCUCCAC	UUGGAGUAUUAUCAAGAUCCA	Cleavage
spe-miR172-5-3p	Sopen05g016400.1	2.5	-1.0	1	21	1988	2008	UGAAUCUUGAUGAUGCUCCAC	UUGGAGUAUUAUCAAGAUCCA	Cleavage
spe-miR172-5-3p	Sopen05g002620.1	2.5	-1.0	1	21	1670	1690	UGAAUCUUGAUGAUGCUCCAC	UUGGAGUAUUAUCAAGAUCCA	Cleavage
spe-miR172-5-3p	Sopen04g022370.1	2.5	-1.0	1	21	1640	1660	UGAAUCUUGAUGAUGCUCCAC	UUGGAGUAUUAUCAAGAUCCA	Cleavage
spe-miR172-5-3p	Sopen09g011110.1	2.5	-1.0	1	21	752	772	UGAAUCUUGAUGAUGCUCCAC	UUGGAGUAUUAUCAAGAUCCA	Cleavage
spe-miR172-5-3p	Sopen02g037720.1	2.5	-1.0	1	21	1439	1459	UGAAUCUUGAUGAUGCUCCAC	CUGCAGCAUCAUCAGGAUUCC	Cleavage
spe-miR172-5-3p	Sopen02g015090.1	2.5	-1.0	1	21	1430	1450	UGAAUCUUGAUGAUGCUCCAC	CUGCAGCAUCAUCAGGAUUCC	Cleavage
spe-miR172-5-3p	Sopen11g030250.1	2.5	-1.0	1	21	1331	1351	UGAAUCUUGAUGAUGCUCCAC	CUGCAGCAUCAUCAGGAUUCU	Cleavage
spe-miR172-5-3p	Sopen11g030250.2	2.5	-1.0	1	21	1286	1306	UGAAUCUUGAUGAUGCUCCAC	CUGCAGCAUCAUCAGGAUUCU	Cleavage
spe-miR172-5-3p	Sopen03g008400.3	2.5	-1.0	1	21	1343	1363	UGAAUCUUGAUGAUGCUCCAC	CUGCAGCAUCAUCAGGAUUCC	Cleavage
spe-miR172-5-3p	Sopen03g008400.2	2.5	-1.0	1	21	1331	1351	UGAAUCUUGAUGAUGCUCCAC	CUGCAGCAUCAUCAGGAUUCC	Cleavage
spe-miR172-5-3p	Sopen03g008400.1	2.5	-1.0	1	21	1127	1147	UGAAUCUUGAUGAUGCUCCAC	CUGCAGCAUCAUCAGGAUUCC	Cleavage
spe-miR172-5-3p	Sopen04g020090.1	2.5	-1.0	1	21	1103	1123	UGAAUCUUGAUGAUGCUCCAC	CUGCAGCAUCAUCAGGAUUCU	Cleavage
spe-miR172-5-3p	Sopen06g031890.1	2.5	-1.0	1	21	1298	1318	UGAAUCUUGAUGAUGCUCCAC	CGGCAGCAUCAUCAGGAUUCU	Cleavage
spe-miR172-5-3p	Sopen06g031890.2	2.5	-1.0	1	21	1253	1273	UGAAUCUUGAUGAUGCUCCAC	CGGCAGCAUCAUCAGGAUUCU	Cleavage
spe-miR172-5-3p	Sopen05g009530.1	3.0	-1.0	1	21	334	354	UGAAUCUUGAUGAUGCUCCAC	GUUGAGCAUUAUCAAGAAUCA	Cleavage
spe-miR172-5-3p	Sopen08g005960.1	3.0	-1.0	1	21	1430	1450	UGAAUCUUGAUGAUGCUCCAC	UUGGAGUAUUAUCAAGAUGUA	Cleavage
spe-miR172-5-3p	Sopen09g022750.1	3.0	-1.0	1	21	177	197	UGAAUCUUGAUGAUGCUCCAC	CAUUAGUAUUAUCAAGAUUCA	Cleavage
spe-miR172-5-3p	Sopen06g015620.1	3.0	-1.0	1	21	556	576	UGAAUCUUGAUGAUGCUCCAC	CGGGAGCAUCAUCAAUAUGCA	Cleavage
spe-miR172-5-3p	Sopen12g023300.1	3.0	-1.0	1	21	8	28	UGAAUCUUGAUGAUGCUCCAC	CCGGAGCAUCAUCGGGAAUCG	Cleavage
spe-miR172-5-3p	Sopen06g018940.1	3.0	-1.0	1	21	288	308	UGAAUCUUGAUGAUGCUCCAC	UGGGAGUGUCAUUGGGAUUUA	Cleavage
spe-miR172-5-3p	Sopen01g027180.1	3.0	-1.0	1	21	93	113	UGAAUCUUGAUGAUGCUCCAC	GGUGAGGAUCAUCAAGAUUCU	Cleavage
spe-miR172-5-3p	Sopen01g030350.1	3.0	-1.0	1	21	1897	1917	UGAAUCUUGAUGAUGCUCCAC	GCGGAAUAUCGUCAAGGUUUA	Cleavage
spe-miR172-5-3p	Sopen03g030690.1	3.0	-1.0	1	21	2798	2818	UGAAUCUUGAUGAUGCUCCAC	CAGUAGUGUUAUCAAGAUUUA	Cleavage
spe-miR172-5-3p	Sopen11g024480.1	3.0	-1.0	1	21	945	965	UGAAUCUUGAUGAUGCUCCAC	AGGGAAUAUCAUCAAGAUUGA	Cleavage
spe-miR172-5-3p	Sopen03g002770.1	3.0	-1.0	1	21	1957	1977	UGAAUCUUGAUGAUGCUCCAC	CUGUAUCUUCAUCAAGAUUCA	Cleavage
spe-miR172-5-3p	Sopen02g007340.1	3.0	-1.0	1	21	2409	2429	UGAAUCUUGAUGAUGCUCCAC	GCGGAAGAUCAUUGAGAUUCA	Cleavage
spe-miR172-5-3p	Sopen04g032210.1	3.0	-1.0	1	21	358	378	UGAAUCUUGAUGAUGCUCCAC	UGGGAGAUUUGUCAAGAUUCA	Cleavage
spe-miR172-5-3p	Sopen11g011780.1	3.0	-1.0	1	21	314	334	UGAAUCUUGAUGAUGCUCCAC	CAGUAGCUUCAUUAAGGUUCA	Cleavage
spe-miR172-5-5p	Sopen04g005120.1	2.5	-1.0	1	21	723	743	GCAGCAUCAUCAAGAUUCCCA	UAGGAACCUUGGUGAUGCUGA	Cleavage
spe-miR172-5-5p	Sopen09g005740.1	1.5	-1.0	1	21	819	839	GCAGCAUCAUCAAGAUUCCCA	GGGGAAUUUUGAUGAUGCUGA	Cleavage
spe-miR172-5-5p	Sopen03g014410.1	2.5	-1.0	1	21	6783	6803	GCAGCAUCAUCAAGAUUCCCA	AAGGAAUCUUGAUGAUGCUCU	Cleavage
spe-miR172-5-5p	Sopen02g035770.2	2.5	-1.0	1	21	2709	2729	GCAGCAUCAUCAAGAUUCCCA	CGGUGAUCUUGGUGAUGUUGC	Cleavage
spe-miR172-5-5p	Sopen02g035770.1	2.5	-1.0	1	21	2709	2729	GCAGCAUCAUCAAGAUUCCCA	CGGUGAUCUUGGUGAUGUUGC	Cleavage
spe-miR172-5-5p	Sopen05g027750.1	2.5	-1.0	1	21	441	461	GCAGCAUCAUCAAGAUUCCCA	AGGUAAUCUUGUUGAUGCUGC	Translation
spe-miR172-5-5p	Sopen02g023500.1	2.5	-1.0	1	21	500	520	GCAGCAUCAUCAAGAUUCCCA	AAAGAAUCUUGAAGAUGCUGC	Cleavage
spe-miR172-5-5p	Sopen07g019560.1	2.5	-1.0	1	21	771	791	GCAGCAUCAUCAAGAUUCCCA	AAUGAAUUUUGAUGAUGUUGU	Cleavage
spe-miR172-5-5p	Sopen02g022280.1	2.5	-1.0	1	21	228	248	GCAGCAUCAUCAAGAUUCCCA	UAAGAGUUUUGAUGAUGUUGC	Cleavage
spe-miR172-5-5p	Sopen12g028920.1	2.5	-1.0	1	21	177	197	GCAGCAUCAUCAAGAUUCCCA	AUGGAGUUUUGAUGAUGAUGC	Cleavage
spe-miR172-5-5p	Sopen12g028920.2	2.5	-1.0	1	21	177	197	GCAGCAUCAUCAAGAUUCCCA	AUGGAGUUUUGAUGAUGAUGC	Cleavage
spe-miR172-5-5p	Sopen02g002770.1	3.0	-1.0	1	21	4113	4133	GCAGCAUCAUCAAGAUUCCCA	UGGGAUUCUUGAUGUUGUUGC	Cleavage
spe-miR172-5-5p	Sopen04g036240.1	3.0	-1.0	1	21	1605	1625	GCAGCAUCAUCAAGAUUCCCA	UGGGAAAUUUGAUGGUGUUGU	Cleavage
spe-miR172-5-5p	Sopen09g003390.1	3.0	-1.0	1	21	450	470	GCAGCAUCAUCAAGAUUCCCA	UGAGAAUCUCGAUGAUGUUGC	Cleavage
[truncated: 3,770 more rows]
