# Supplementary material for: New insights into tomato microRNAs
Source: Sci Rep. 2018 Oct 30;8:16069. doi: 10.1038/s41598-018-34202-3 (PMC6207730; doi:10.1038/s41598-018-34202-3)
Supplement: Supplementary file 11 — Supplementary Table S15 [file 41598_2018_34202_MOESM11_ESM.xlsx]

## Sheet: Plan1
Supplementary Table S15. Validation of the presence tomato mature miRNAs identified in S. lycopersicum small RNAs libraries available in the SRA. The accessions numbers of the libraries in the SRA: S1 (SRR039920), S2 (SRR039921), S3 (SRR039922), S4 (SRR039923), S5 (SRR039924), S6 (SRR039925), S7 (SRR039926), S8 (SRR039927), S9 (SRR039928), S10 (SRR039929), S11 (SRR065156), S12 (SRR065157), S13 (S…
miRNA	S1	S2	S3	S4	S5	S6	S7	S8	S9	S10	S11	S12	S13	S14	S15	S16	S17	S18	S19	S20	S21	S22	S23	S24	S25	S26	S27	S28	S29	S30	S31	S32	S33	S34	S35	S36	S37	S38	S39	S40	S41	S42	S43	S44	S45	S46	S47	S48	S49
sly-miR1128	0	0	0	0	0	0	0	0	0	0	0	0	0	1	0	0	0	0	0	0	0	0	0	0	0	0	0	0	0	0	0	0	0	0	0	0	0	0	0	0	0	0	0	0	0	0	0	0	0
sly-miR1446-1/2-5p	0	0	1	1	0	0	0	3	0	0	0	0	0	0	0	0	0	0	0	0	0	0	0	0	0	0	0	0	0	0	0	0	0	0	0	0	0	18	173	97	3	4	18	0	0	0	0	6	7
sly-miR156a-1/a-2-5p	768	205	33	54	235	1438	186	5264	227	1679	6918	5537	0	0	0	1	0	0	0	0	0	0	0	0	0	0	0	0	0	0	0	0	0	0	0	0	0	13598	21798	7788	11155	11930	17721	0	0	0	0	18	17
sly-miR156a-2-3p	0	0	0	0	0	1	0	0	0	0	0	1	2	1	3	5	0	0	0	0	0	0	0	0	0	0	0	0	0	0	0	0	0	0	0	0	0	9	14	5	6	10	15	7	123	35	58	0	3
sly-miR156c-3p	0	0	0	0	0	0	0	0	0	0	0	0	0	0	0	0	0	0	0	0	0	0	0	0	0	0	0	0	0	0	0	0	0	0	0	0	0	0	0	0	0	0	0	0	0	0	0	1	2
sly-miR156c-5p	3	3	4	3	4	0	0	6	0	0	1	1	0	0	0	0	0	0	0	0	0	0	0	0	0	0	0	0	0	0	0	0	0	0	0	0	0	2	3	2	2	2	2	0	0	0	0	3	5
sly-miR156f	0	0	2	0	0	0	0	0	0	0	1	0	0	0	0	0	0	0	0	0	0	0	0	0	0	0	0	0	0	0	0	0	0	0	0	0	0	0	1	0	0	0	0	0	0	0	0	1	0
sly-miR156i-1-3p	0	0	0	0	0	0	0	0	0	0	0	0	0	0	0	0	0	0	0	0	0	0	0	0	0	0	0	0	0	0	0	0	0	0	0	0	0	0	0	0	0	0	0	0	0	0	0	0	0
sly-miR156i-1-5p	0	0	0	0	0	0	0	0	0	0	2	1	0	0	0	0	0	0	0	0	0	0	0	0	0	0	0	0	0	0	0	0	0	0	0	0	0	0	0	0	0	0	0	0	0	0	0	2	1
sly-miR156i-2-3p	0	0	0	0	0	0	0	0	0	0	0	0	0	0	0	0	0	0	0	0	0	0	0	0	0	0	0	0	0	1	0	0	0	0	0	0	0	0	0	0	0	0	0	0	0	0	0	1	0
sly-miR156i-2-5p	0	0	0	0	0	0	0	0	0	0	0	0	0	0	0	0	0	0	0	0	0	0	0	0	0	0	0	0	0	0	0	0	0	0	0	0	0	0	0	0	0	0	0	0	0	0	0	0	0
sly-miR156l-1-3p/l-2-3p	0	0	0	0	0	1	0	2	2	0	0	3	0	0	0	0	2	0	0	0	0	0	0	0	0	0	0	0	0	0	0	0	0	0	0	0	0	20	48	2	11	18	21	0	0	0	5	100	176
sly-miR156l-1-5p/l-2-5p	768	205	33	54	235	1438	186	5264	227	1679	6918	5537	0	0	0	1	0	0	0	0	0	0	0	0	0	0	0	0	0	0	0	0	0	0	0	0	0	13598	21798	7788	11155	11930	17721	0	0	0	0	18	16
sly-miR157a-1-3p	0	0	0	0	0	0	0	0	0	0	0	0	0	0	0	0	0	0	0	0	0	0	0	0	0	0	0	0	0	0	0	0	0	0	0	0	0	0	0	0	0	0	0	0	0	0	0	1	3
sly-miR157a-1-5p/a-2-5p/a-3-5p/a-4-5p	26799	9243	1874	1072	3406	13604	970	6063	288	1560	137345	98349	0	0	1	1	0	0	0	0	0	0	0	0	0	3	0	1	0	0	0	1	0	1	1	0	0	317265	524722	286818	513214	498705	528163	0	0	15	15	9112	11897
sly-miR157a-2-3p	0	0	0	0	0	0	0	0	0	0	6	10	0	0	0	0	0	0	0	0	0	0	0	0	0	0	0	0	0	0	0	0	0	0	0	0	0	2	3	4	7	2	6	0	0	0	0	87	106
sly-miR157a-3-3p	0	0	0	0	0	0	0	0	0	0	0	0	0	0	0	0	0	0	0	0	0	0	0	0	0	0	0	0	0	0	0	0	0	0	0	0	0	0	0	0	0	0	0	0	0	0	0	15	15
sly-miR159a-3p	9	4	18	14	14	1	0	0	0	1	5	21	238	201	48	50	9	11	21	0	0	0	0	0	0	0	0	0	0	0	0	0	0	2	0	0	0	6	1	1	8	5	0	0	0	3	0	768	607
sly-miR159a-5p	0	4	0	0	0	0	0	0	0	0	0	0	0	0	0	0	0	1	0	0	0	0	0	0	0	0	0	0	0	0	0	0	0	0	0	0	0	0	0	0	0	0	0	0	0	0	0	3	6
sly-miR159b-3p	0	0	0	0	0	13	6	5	0	0	0	0	0	0	1	0	0	0	0	0	0	0	0	0	0	0	0	0	0	0	0	0	0	0	0	0	0	0	0	0	0	0	0	0	0	0	0	11	11
sly-miR159b-5p	0	0	0	0	0	0	0	0	0	0	0	0	0	0	11	5	0	0	0	0	0	0	0	0	0	0	0	0	0	0	0	0	0	0	0	0	0	0	2	0	0	0	0	0	0	0	256	0	0
sly-miR160	0	0	0	0	0	0	0	0	0	0	0	0	0	0	0	0	0	0	0	0	0	0	0	0	0	0	0	0	0	0	0	0	0	0	0	0	0	0	0	0	0	0	0	0	0	0	0	0	0
sly-miR160a-3p	0	0	0	0	0	0	0	0	0	0	0	0	0	0	0	0	0	0	0	0	2	0	0	0	0	0	0	0	0	0	0	0	0	0	1	0	0	0	0	0	0	0	0	0	0	0	0	0	0
sly-miR160a-5p	19	0	0	6	8	3	0	1	0	1	2	17	20	8	2	1	1	0	0	5	2	0	0	0	0	1	1	2	0	0	0	2	2	2	1	0	0	58	122	54	55	154	55	0	0	0	0	224	337
sly-miR160g-5p	0	0	0	0	0	0	0	0	0	0	0	0	0	0	0	0	0	0	0	0	0	0	0	0	0	0	0	0	0	0	0	0	0	0	0	0	0	0	0	0	0	0	0	0	0	0	0	0	0
sly-miR160h-1	19	0	0	6	8	3	0	1	0	1	2	17	0	0	0	0	1	0	0	0	0	0	0	0	0	0	0	0	0	0	0	1	0	0	0	0	0	58	122	54	55	154	55	0	0	0	0	224	337
sly-miR160h-2	0	0	0	0	0	0	0	0	0	0	0	0	0	0	0	0	0	0	0	0	0	0	0	0	0	0	0	0	0	0	0	0	0	0	0	0	0	0	0	0	0	0	0	0	0	0	0	2	0
sly-miR162-1-3p/2-3p	263	243	115	39	139	487	109	411	28	73	559	760	2	2	15	16	3	8	11	0	0	1	0	0	0	0	0	0	1	0	0	0	0	0	1	0	0	3569	4166	3007	4692	2862	5043	0	0	32	0	2127	2778
sly-miR162-1-5p/2-5p	81	215	36	51	46	95	19	63	7	49	22	107	0	0	0	0	0	0	0	0	0	1	0	0	0	0	0	1	0	0	0	1	0	0	0	1	1	111	173	491	233	147	299	0	0	0	0	1	2
sly-miR164a-3p	0	0	0	0	0	0	0	0	3	0	0	0	0	0	0	0	0	0	0	0	0	0	0	0	0	0	0	0	0	0	0	0	0	0	0	0	0	0	0	0	0	0	0	0	0	0	0	0	0
sly-miR164a-5p	56824	21320	2454	2683	8608	36098	55365	648975	48506	489556	11131	10817	2	7	19	16	11	18	21	0	0	0	0	0	0	0	0	0	0	0	0	0	0	0	0	0	0	2275	2371	5931	5110	5721	2673	18	16	0	0	37	54
sly-miR164e-3p	0	0	0	0	0	0	0	0	0	0	0	0	0	0	0	0	0	0	0	0	0	0	0	0	0	0	0	0	0	0	0	0	0	0	0	0	0	0	0	0	0	0	0	0	0	0	0	0	0
sly-miR164e-5p	553	456	64	35	140	293	558	4754	425	3656	43	93	2	7	19	16	0	18	21	0	0	0	0	0	0	0	0	0	0	0	0	0	0	0	0	0	0	5	4	18	7	13	6	18	16	0	0	1	1
sly-miR164f	3	0	0	0	0	1	0	4	0	4	0	0	0	0	1	0	0	0	0	0	0	0	0	0	0	0	0	0	0	0	0	0	0	0	0	0	0	0	0	0	0	0	1	0	0	0	0	0	0
sly-miR166-1/2/3	504	1365	79	64	164	578	112	508	36	121	339	206	0	0	0	0	0	0	0	0	0	0	0	0	0	0	0	0	0	0	0	0	0	0	0	0	0	2117	4898	3439	1715	1709	1358	0	0	0	0	2696	2496
sly-miR166a-1-3p/a-2-3p/a-3-3p/a-4-3p	9900	6543	1667	2016	6418	27123	5424	21115	1025	4708	9665	2029	5	3	0	2	1	0	0	1	0	0	0	0	1	1	0	0	1	1	0	0	1	0	0	0	0	160565	221094	87724	134250	80507	87250	0	0	1	0	89867	106615
sly-miR166a-2-5p	2	2	3	6	12	0	2	0	0	0	0	4	0	0	0	0	0	0	0	0	0	0	0	0	0	0	0	0	0	0	0	0	0	0	0	0	0	2	2	11	7	2	6	0	0	0	0	1	2
sly-miR166a-4-5p	26	39	385	459	1028	48	55	45	7	13	33	187	0	0	0	0	1	0	0	0	0	0	0	0	0	0	0	0	0	0	0	0	0	0	0	0	0	499	518	2416	846	456	1033	0	0	0	0	482	755
sly-miR166g-3p	12655	6902	1482	683	2143	6159	1111	4085	196	1311	4235	812	0	0	0	0	1	0	0	0	0	0	0	0	0	0	2	1	0	0	0	0	1	1	4	0	1	309043	403114	129379	269312	224487	103701	0	0	0	0	36046	42888
sly-miR167a-1-3p	0	2	0	0	0	0	0	0	0	0	0	0	0	0	0	0	0	0	0	0	0	0	0	0	0	0	0	0	0	0	0	0	0	0	0	0	0	1	0	0	1	0	2	0	0	0	0	0	0
sly-miR167a-1-5p/a-2-5p	540	1430	63	5	26	78	0	23	0	5	207	491	47	39	25	23	0	1	1	0	0	0	0	0	0	1	0	0	0	0	0	0	0	0	0	0	0	10890	8945	5162	12829	13147	13016	0	0	0	0	19	25
sly-miR167a-2-3p	8	2	0	0	0	0	0	0	0	0	0	1	0	0	0	0	0	0	0	0	0	0	0	0	0	0	0	0	0	0	0	0	0	0	0	0	0	32	34	27	19	30	44	0	0	0	0	13	26
sly-miR167c-3p	1	0	0	0	0	0	0	0	0	0	2	3	0	0	0	0	0	0	0	0	0	0	0	0	0	0	0	0	0	0	0	0	0	0	0	0	0	1	5	21	11	6	3	0	0	0	0	56	97
sly-miR167c-5p	540	1430	63	5	26	78	0	23	0	5	207	491	47	39	25	23	0	1	1	0	0	0	0	0	0	1	0	0	0	0	0	0	0	0	0	0	0	10890	8945	5162	12829	13147	13016	0	0	0	0	19	25
sly-miR167h-1/h-2	0	0	2	0	0	0	0	1	0	0	0	0	0	0	0	0	0	0	0	0	0	0	0	0	0	0	0	0	0	0	0	0	0	0	0	0	0	1	0	1	0	0	0	0	0	0	0	0	0
sly-miR167h-3-3p	0	0	0	0	0	0	0	2	0	0	1	1	0	0	0	0	0	0	0	0	0	0	0	0	0	0	0	0	0	0	0	0	0	0	0	0	0	7	13	19	8	5	14	0	0	0	0	1	2
sly-miR167h-3-5p	539	1426	63	5	26	77	0	23	0	5	206	487	47	39	25	23	0	1	1	0	0	0	0	0	0	0	0	0	0	0	0	0	0	0	0	0	0	10883	8941	5148	12811	13124	12989	0	0	0	0	18	25
sly-miR168	0	0	0	0	0	0	0	0	0	0	0	0	0	0	0	0	0	0	0	0	0	0	1	0	0	0	0	0	0	1	0	1	0	2	0	0	0	0	0	0	0	0	0	0	0	0	0	0	0
sly-miR168a-1-3p	1	8	7	2	6	13	0	16	0	7	6	4	0	2	2	1	8	8	5	0	0	0	1	0	0	0	0	0	0	0	0	0	0	0	1	0	0	386	618	180	469	315	195	8	0	0	0	238	277
sly-miR168a-1-5p/a-2-5p	29	18	26	20	26	17	19	20	6	9	0	13	0	0	0	0	6	0	0	0	1	2	2	0	0	0	0	3	3	2	0	3	1	0	2	0	0	6739	6875	2058	2809	2726	2658	0	0	0	0	4926	5539
sly-miR168a-2-3p	2	8	1	2	15	17	5	18	0	17	11	11	0	0	0	0	1	0	0	0	0	2	0	0	0	1	1	0	0	1	0	0	1	1	0	0	0	844	1218	445	1411	787	493	0	0	0	0	323	367
sly-miR169a-1-3p/b-2-3p	0	0	0	0	0	0	0	0	0	0	0	0	0	0	0	0	0	0	0	0	0	0	0	0	0	0	0	0	0	0	0	3	3	0	0	0	0	0	0	0	0	1	0	0	0	0	0	0	0
sly-miR169a-2-5p	0	0	0	0	0	0	0	0	0	0	0	0	0	0	0	0	0	0	0	0	0	0	0	0	0	0	0	0	0	0	0	0	0	0	0	0	0	0	0	0	0	0	0	0	0	0	0	1	1
sly-miR169b-1-5p/b-2-5p/b-3-5p	5	2	11	8	5	0	5	1	0	0	0	1	0	0	0	0	1	0	0	0	0	0	0	0	0	0	0	0	0	0	1	1	1	1	0	1	0	5	5	27	34	14	3	0	0	0	0	1	0
sly-miR169d-3p	0	0	0	0	0	0	0	0	0	0	0	0	0	0	0	0	0	0	0	0	0	0	0	0	0	0	0	0	0	0	0	0	0	0	0	0	0	0	0	0	0	0	0	0	0	0	0	0	0
sly-miR169d-5p	0	0	0	0	0	0	0	0	0	0	0	0	0	0	0	0	0	0	0	0	0	0	0	0	0	0	0	0	0	0	0	0	0	0	0	0	0	0	0	0	0	0	0	0	0	0	0	0	0
sly-miR169e-3p	2	3	0	2	8	23	0	14	0	1	26	3	0	0	0	0	0	0	0	0	0	0	0	0	0	0	0	0	0	0	0	0	0	0	0	0	0	1096	1185	637	1526	5117	1595	0	0	0	0	101	192
sly-miR169e-5p	3	1	1	0	0	0	0	0	0	0	2	0	0	0	0	0	0	0	0	0	0	0	0	0	0	0	0	0	0	0	0	0	0	0	0	0	0	2	1	9	7	8	8	0	0	0	0	0	1
sly-miR169f-1	0	0	0	0	0	0	0	4	0	0	1	0	0	0	0	0	0	0	0	0	0	0	0	0	0	0	0	0	0	0	0	0	0	0	0	0	0	0	0	0	0	0	0	0	0	0	0	0	1
sly-miR169g	1	0	0	0	0	0	0	0	0	0	0	0	0	0	0	0	0	0	0	0	0	0	0	0	0	0	0	0	0	0	0	0	0	0	0	0	0	1	2	3	0	0	0	0	0	0	0	0	1
sly-miR169m	0	0	0	0	0	0	0	0	0	0	0	0	0	0	0	0	0	0	0	0	0	0	0	0	0	0	0	0	0	0	0	0	0	0	0	0	0	0	0	0	0	0	0	0	0	0	0	0	0
sly-miR170-1-3p	103	81	0	0	3	1	0	2	0	1	49	217	0	0	0	2	0	0	0	0	0	0	0	0	0	0	0	0	0	0	0	0	0	0	0	0	0	628	749	472	620	505	252	0	0	0	0	0	0
sly-miR170-1-5p/2-5p	0	0	0	0	0	0	0	0	0	0	0	0	0	0	0	0	0	0	0	0	0	0	0	0	0	0	0	0	0	0	0	0	0	0	0	0	0	0	0	0	0	1	0	0	0	0	0	3	6
sly-miR170-2-3p	106	82	2	0	3	1	0	2	0	1	40	215	1	0	0	0	0	0	0	0	0	0	0	0	0	0	0	0	0	0	0	0	0	0	0	0	0	628	748	473	618	510	247	0	0	0	0	4	2
sly-miR171b-1-3p/b-2-3p	10	5	1	0	11	2	0	0	0	0	2	1	0	0	0	1	0	0	0	0	0	0	0	0	0	0	0	0	0	0	0	0	0	0	0	0	0	7	9	6	17	4	3	0	0	0	7	57	71
sly-miR171b-1-5p	0	1	1	0	0	0	0	0	0	0	1	6	0	0	0	0	0	0	0	0	0	0	0	0	0	0	0	0	0	0	0	0	0	0	0	0	0	31	27	26	44	63	27	0	0	0	0	1	3
sly-miR171b-3	115	86	3	0	14	3	0	2	0	1	42	215	1	0	0	0	0	0	0	0	0	0	0	0	0	0	0	0	0	0	0	0	0	0	0	0	0	634	756	477	635	514	250	0	0	0	1	57	71
sly-miR171c-1-3p	0	0	0	0	0	0	0	0	0	0	0	0	0	0	0	0	0	0	0	0	0	0	0	0	0	0	0	0	0	0	0	0	0	0	0	0	0	0	0	0	0	0	0	0	0	0	0	0	0
sly-miR171c-1-5p	0	1	0	0	0	0	0	0	0	0	0	0	0	0	0	0	0	0	0	0	0	0	0	0	0	0	0	0	0	0	0	0	0	0	0	0	0	14	9	2	12	11	6	0	0	0	0	1	0
sly-miR171c-2/c-3-3p	1	2	0	0	0	0	0	0	0	0	3	4	0	0	0	0	1	0	0	0	0	2	1	0	0	0	1	1	2	0	1	0	0	0	1	1	1	32	42	47	53	29	33	0	0	0	0	26	15
sly-miR171c-3-5p	0	0	0	0	0	0	0	0	0	0	0	0	0	0	0	0	0	0	0	0	0	0	0	0	0	0	0	0	0	0	0	0	0	0	0	0	0	0	0	4	0	1	1	0	0	0	0	0	0
sly-miR171c-4	0	0	0	0	0	0	0	0	0	0	1	0	0	0	0	0	0	0	0	0	0	0	0	0	0	0	0	0	0	0	0	0	0	0	0	0	0	0	0	0	0	0	0	0	0	0	0	2	2
sly-miR171f	0	0	0	0	1	6	0	0	0	0	0	1	0	0	0	0	0	0	0	0	0	0	0	0	0	0	0	0	0	0	0	0	0	0	0	0	0	0	0	2	0	0	0	0	0	0	0	0	0
sly-miR171i-3p	0	1	0	0	0	0	0	0	0	0	0	0	0	0	0	0	0	0	0	0	0	0	0	0	0	0	0	0	0	0	0	0	0	0	0	0	0	0	0	0	0	0	0	0	0	0	0	0	0
sly-miR172d-1	76	259	16	2	9	18	9	11	1	11	2	118	0	0	0	0	0	0	0	0	0	0	0	0	0	0	0	0	0	0	0	0	0	0	0	0	0	345	473	459	850	649	137	0	0	0	0	0	0
sly-miR172d-10-3p	0	0	0	0	0	0	0	0	0	0	0	0	0	0	0	0	0	0	0	0	0	1	0	0	0	0	0	0	0	0	0	0	0	0	0	0	0	0	0	0	0	0	0	0	0	0	0	0	0
sly-miR172d-10-5p	0	0	0	0	0	0	0	0	0	0	0	0	0	0	0	0	0	0	0	0	0	1	0	0	0	0	0	0	0	0	0	0	0	0	0	0	0	0	0	0	0	0	0	0	0	0	0	0	0
sly-miR172d-2/d-4-3p	62	103	11	4	18	22	5	28	0	12	13	97	0	0	0	1	0	0	0	0	0	0	0	0	0	1	0	1	3	0	2	1	0	0	1	0	1	11272	11080	6122	25286	16583	5739	0	0	0	0	3	0
sly-miR172d-2-3p/d-6-3p	62	103	11	4	18	22	5	28	0	12	13	97	0	0	0	1	0	0	0	0	0	0	0	0	0	0	0	0	0	0	0	0	0	0	0	0	0	11272	11080	6122	25286	16583	5739	0	0	0	0	3	0
sly-miR172d-4-5p	0	0	0	0	0	0	0	0	0	0	0	0	0	0	0	0	0	0	0	0	0	0	0	0	0	0	0	0	0	0	0	0	0	0	0	0	0	0	0	0	0	0	0	0	0	0	0	0	0
sly-miR172d-5-3p	9	0	4	0	0	0	0	0	0	0	0	1	0	0	0	0	0	0	0	0	0	0	0	0	0	0	0	0	0	0	0	0	0	0	0	0	0	4	1	2	5	0	2	0	0	0	0	2	0
sly-miR172d-5-5p	0	0	0	0	1	0	0	0	0	0	0	0	0	0	0	0	0	0	0	0	0	0	0	0	0	0	0	0	0	0	0	0	0	0	0	0	0	0	0	0	0	0	0	0	0	0	0	0	0
sly-miR172d-5p	2	2	0	0	1	2	0	0	0	0	1	18	0	0	0	0	0	0	0	0	0	0	0	0	0	0	0	0	0	0	0	0	0	0	0	0	0	14	40	21	76	88	12	34	0	0	0	0	3
sly-miR172d-6-5p	2	1	1	1	8	2	0	0	0	0	0	4	0	0	0	0	0	0	0	0	0	0	0	0	0	0	0	0	0	0	0	0	0	0	0	0	0	8	7	3	11	11	8	0	0	0	0	0	0
sly-miR172d-7-3p	62	103	11	4	18	22	5	28	0	12	13	97	0	0	0	1	0	0	0	0	0	0	0	0	0	0	0	0	0	0	0	0	0	0	0	0	0	11272	11080	6122	25286	16583	5739	0	0	0	0	3	0
sly-miR172d-7-5p	12	3	0	0	0	0	0	0	0	0	0	0	1	1	1	2	0	0	0	0	0	0	0	0	0	0	0	0	0	0	0	0	0	0	0	0	0	0	0	16	0	0	0	0	0	0	0	0	0
sly-miR172d-8-3p	9	5	4	0	0	1	0	0	0	0	0	1	0	0	0	0	0	0	0	1	0	2	9	2	13	0	1	3	5	1	1	4	1	1	2	1	0	2	2	4	4	3	0	0	0	0	0	2	0
sly-miR172d-8-5p	132	40	13	0	6	7	0	6	0	0	2	22	0	0	2	0	0	0	0	0	0	0	0	0	0	0	0	0	0	0	0	0	0	0	0	0	0	11	21	172	59	45	21	0	0	0	0	0	0
sly-miR172d-9-3p	0	0	0	0	0	0	0	0	0	0	0	0	0	0	0	0	0	0	0	0	0	0	0	0	0	0	0	0	0	0	0	0	0	0	0	0	0	0	0	0	0	0	0	0	0	0	0	0	0
sly-miR172d-9-5p	2	1	1	1	7	2	0	0	0	0	0	3	0	0	0	0	0	0	0	0	0	0	0	0	0	0	0	0	0	0	0	0	0	0	0	0	0	8	7	2	11	11	8	0	0	0	0	0	0
sly-miR172j-1-3p	0	0	0	0	0	0	0	0	0	0	0	0	0	0	0	0	0	0	0	0	0	0	0	0	0	0	0	0	0	0	0	0	0	0	0	0	0	0	0	0	0	0	0	0	0	0	0	0	0
sly-miR172j-1-5p/j-2-5p	0	0	0	0	1	0	0	0	0	0	0	0	0	0	0	0	0	0	0	0	0	0	0	0	0	0	0	0	0	0	0	0	0	0	0	0	0	0	0	0	0	0	0	0	0	0	0	0	0
sly-miR172j-2-3p	0	1	0	0	1	0	0	0	0	1	0	0	0	0	0	0	0	0	0	0	0	0	0	0	0	0	0	0	0	0	0	0	0	0	0	0	0	2	0	0	1	1	0	0	0	0	0	0	0
sly-miR1886a	1	0	0	0	0	0	0	0	0	0	1	1	0	0	0	0	0	0	0	0	0	0	0	0	0	0	0	0	0	0	0	0	0	0	0	0	0	12	15	5	8	14	3	0	0	0	0	1	5
sly-miR1886h-1/h-2	0	0	0	0	0	0	0	0	0	0	1	0	0	0	0	0	0	0	0	0	0	0	0	0	0	0	0	0	0	0	0	0	0	0	0	0	0	1	2	0	2	1	2	0	0	0	0	1	1
sly-miR1917-1/2	3	0	0	0	7	0	0	0	0	0	2	2	0	0	0	0	0	0	0	0	0	0	0	0	0	0	2	1	0	1	0	0	0	0	1	0	0	11	8	3	27	17	5	0	0	0	0	4	3
sly-miR1918	4	0	2	3	9	0	2	0	0	3	0	4	0	0	0	0	0	0	0	0	1	0	0	0	0	0	0	0	0	0	0	0	0	0	0	0	0	0	0	0	0	1	0	0	0	0	0	0	2
sly-miR1919a-1/a-2/a-3	12	0	2	1	5	11	16	6	3	6	1	16	0	0	0	0	0	0	0	0	0	1	1	0	0	0	0	1	2	1	0	0	0	3	2	1	2	41	41	13	33	34	20	0	0	0	0	30	38
sly-miR2101-3p	0	0	0	0	0	0	0	0	0	0	0	0	0	0	0	0	0	0	0	0	0	0	0	0	0	0	0	0	0	0	0	0	0	0	0	0	0	0	1	0	0	0	0	0	0	0	0	0	0
sly-miR2111a-3p	0	0	0	0	0	0	0	0	0	0	0	0	0	0	0	0	0	0	0	0	0	0	0	0	0	0	0	0	0	0	0	0	0	0	0	0	0	0	0	0	0	0	0	0	0	0	0	0	0
sly-miR2111a-5p	1	0	0	0	0	0	0	0	0	0	0	0	0	0	0	0	0	0	0	0	0	0	0	0	0	0	0	0	0	0	0	0	0	0	0	0	0	0	0	0	0	0	0	0	0	0	0	0	0
sly-miR2604	0	0	0	0	0	0	0	0	0	0	0	0	0	0	0	0	0	0	0	0	0	0	0	0	0	0	0	0	0	0	0	0	0	0	0	0	0	0	0	0	0	0	0	0	0	0	0	0	0
sly-miR319-3p-1/3p-2	95	11	0	2	14	15	0	1	0	0	0	0	0	0	0	0	0	0	0	1	1	0	0	0	0	1	0	0	0	0	0	0	0	0	0	0	0	21	28	19	42	34	6	0	0	0	0	2143	2307
sly-miR319-5p-1	3	5	0	0	0	1	0	0	0	0	0	1	0	0	0	0	0	0	0	0	0	0	0	0	0	0	0	0	0	0	0	0	0	0	0	0	0	1	0	20	10	0	0	0	0	0	0	3	5
sly-miR319-5p-2	0	0	0	0	0	0	0	0	0	0	0	0	0	0	0	0	0	0	0	1	0	0	0	0	0	0	0	0	0	0	0	0	0	0	0	0	0	0	0	0	0	0	0	0	0	0	0	0	0
sly-miR319a-1-3p/a-2-3p	7303	32	84	41	96	26	34	69	1	21	2929	2252	2	2	0	0	0	0	0	0	0	0	0	0	0	0	1	0	0	0	0	0	0	0	0	0	0	18	11	6	94	58	1	0	10	0	0	33746	41162
sly-miR319a-1-5p	0	0	0	0	0	0	0	0	0	0	0	0	0	0	0	0	0	0	0	0	0	0	0	0	0	0	0	0	0	0	0	0	0	0	0	0	0	2	0	0	1	2	0	0	0	0	0	1	0
sly-miR319a-2-5p	1	3	0	0	0	0	0	0	0	0	3	4	0	0	0	0	0	0	0	0	0	0	0	0	0	0	0	0	0	0	0	0	0	0	0	0	0	0	0	0	0	2	0	0	0	0	0	22	35
sly-miR319c-1	0	0	0	0	0	0	0	0	0	0	0	0	0	0	0	0	0	0	0	0	0	0	0	0	0	0	0	0	0	0	0	0	0	0	0	0	0	0	0	0	0	0	0	0	0	0	0	167	222
sly-miR319c-2-3p	0	0	0	0	0	0	0	0	0	0	0	0	0	0	0	0	0	0	0	0	0	0	0	0	0	0	0	0	0	0	0	0	0	0	0	0	0	0	0	0	0	0	0	0	0	0	0	167	222
sly-miR319c-2-5p	0	0	0	0	0	0	0	0	0	0	1	1	0	0	0	0	0	0	0	1	0	0	0	0	0	0	2	2	1	0	1	2	0	0	1	0	1	0	4	12	7	5	3	0	0	0	0	0	0
sly-miR319c-3-3p	7303	32	84	42	96	28	34	69	1	21	2929	2252	2	2	0	0	0	0	0	0	0	0	0	0	0	0	1	0	0	0	0	0	0	0	0	0	0	18	11	6	94	58	2	0	10	0	0	33748	41164
sly-miR319c-3-5p	0	0	0	0	0	0	0	0	0	0	1	2	0	0	0	0	0	0	0	0	0	0	0	0	0	0	0	0	0	0	0	0	0	0	0	0	0	0	0	0	0	1	0	0	0	0	0	3	8
sly-miR3627-3p	0	0	1	0	0	0	0	0	0	0	0	0	0	0	0	0	0	0	0	0	0	0	0	0	0	0	0	0	0	0	0	0	0	0	0	0	0	0	0	0	0	0	0	0	0	0	0	0	0
sly-miR3627-5p	156	345	17	3	7	8	0	11	1	2	22	78	0	0	0	0	0	0	0	0	0	0	0	0	0	0	0	0	0	0	0	0	0	0	0	0	0	216	879	804	267	446	1457	0	0	0	0	5	3
sly-miR390a-3p	0	4	0	0	0	0	0	0	0	0	1	1	0	0	0	0	0	0	0	0	0	0	0	0	0	0	0	0	0	0	0	0	0	0	0	0	0	1	0	9	1	0	2	0	0	0	0	0	14
sly-miR390a-5p	21	175	25	0	1	0	0	0	0	0	11	4	1	1	0	0	0	0	0	0	0	0	0	0	0	0	0	0	0	0	0	0	0	0	0	0	0	3	4	72	5	5	5	0	0	0	0	2	2
sly-miR390b-3p	0	0	0	1	0	1	0	0	0	0	5	20	0	0	0	0	0	0	0	0	0	0	0	0	0	0	0	0	0	0	0	0	0	1	1	0	0	47	71	68	126	84	61	0	0	0	0	14	19
sly-miR390b-5p	3	9	4	0	4	2	2	0	0	0	23	32	0	0	0	0	0	0	0	0	0	0	0	0	0	0	0	0	0	0	0	0	0	0	0	0	0	182	196	202	284	248	115	0	0	0	3	7	4
sly-miR393a-3p	0	0	0	0	0	0	0	0	0	0	0	0	0	0	0	0	0	0	0	0	0	0	0	0	0	0	0	0	0	0	0	0	0	0	0	0	0	0	0	0	0	0	0	0	0	0	0	0	0
sly-miR393a-5p	9	1	0	0	0	1	0	0	0	0	1	1	0	0	0	0	0	0	0	0	0	0	0	0	0	0	0	0	0	0	0	0	0	0	0	0	0	8	11	3	3	21	4	0	0	0	0	14	30
sly-miR394b-3p	5	0	0	0	0	0	0	0	0	0	0	1	0	1	0	0	0	0	0	0	0	0	0	0	0	0	0	0	0	0	0	0	0	0	0	0	0	1	2	1	2	4	1	0	0	0	0	20	19
sly-miR394b-5p/a	1	0	0	0	0	0	0	0	0	0	0	0	0	0	0	0	0	0	0	0	0	0	0	0	0	0	0	0	0	0	0	0	0	0	0	0	0	9	5	3	20	13	1	0	0	0	0	3	6
sly-miR395a-1/a-3	5	2	0	5	26	16	2	3	0	0	1	6	0	0	0	0	0	0	0	0	0	0	0	0	0	0	0	0	0	0	0	0	0	0	0	0	0	13	7	18	5	16	31	0	0	0	0	66	24
sly-miR395a-2/a-4-5p	5	0	0	2	19	5	2	3	0	0	1	4	0	0	0	0	0	0	0	0	0	0	0	0	0	0	0	0	0	0	0	0	0	0	0	0	0	1	2	1	1	3	7	0	0	0	0	2	2
sly-miR395a-4-3p	0	0	0	0	0	0	0	0	0	0	0	0	0	0	0	0	0	0	0	0	0	0	0	0	0	0	0	0	0	0	0	0	0	0	0	0	0	0	0	0	0	0	0	0	0	0	0	1	1
sly-miR395g	0	0	0	0	0	0	0	0	0	0	0	1	0	0	0	0	0	0	0	0	0	0	0	0	0	0	0	0	0	0	0	0	0	0	0	0	0	0	1	0	0	0	3	0	0	0	0	5	6
sly-miR396a-3p	23	21	6	162	385	103	27	104	2	42	17	71	27	29	182	192	0	8	6	2	1	0	0	0	0	3	2	2	0	0	0	4	2	4	3	0	0	38	39	41	6	9	29	0	0	0	0	14	20
sly-miR396a-5p	1	8	0	5	8	8	3	4	1	1	2	32	0	0	0	0	0	0	0	0	1	0	0	0	0	1	2	0	1	0	1	5	1	2	1	0	0	8	7	10	14	22	14	0	0	0	15	754	897
sly-miR396b-3p	0	0	0	0	0	0	0	0	0	0	0	0	1	0	1	2	0	3	2	0	0	0	0	1	0	0	0	0	0	0	0	1	0	0	0	0	0	0	0	0	0	0	0	0	0	0	0	4	7
sly-miR396b-5p	47	42	14	10	51	60	24	19	6	13	30	119	0	0	0	0	0	0	0	0	0	0	0	0	0	0	0	0	0	0	0	0	0	1	0	1	0	294	389	109	369	386	288	0	0	0	7	486	548
sly-miR396g-1-3p/g-2-3p	0	0	0	0	0	0	0	3	0	0	0	0	0	0	0	0	0	0	0	0	1	0	0	0	0	1	1	0	0	0	0	2	0	0	1	0	0	0	0	0	0	0	0	0	0	0	0	0	1
sly-miR396g-1-5p	1	0	0	0	0	0	0	0	0	0	0	0	0	0	0	0	0	0	0	0	0	0	0	0	0	0	0	0	0	0	0	0	0	0	0	0	0	1	0	0	2	0	2	0	0	0	0	3	0
sly-miR396g-2-5p	0	0	0	0	0	0	0	0	0	0	0	0	0	0	0	0	0	0	0	1	0	1	0	0	0	0	1	0	0	0	0	0	0	0	0	0	0	0	0	0	0	0	0	0	0	0	0	3	1
sly-miR397-1-3p	2	5	4	0	2	0	1	1	0	0	1	1	0	0	0	0	0	0	0	0	0	0	0	0	0	0	0	0	0	0	0	0	0	0	0	0	0	3	10	677	179	73	751	0	0	0	0	28	27
sly-miR397-1-5p	0	5	2	0	0	0	0	0	0	0	0	0	0	0	0	0	0	0	0	0	0	0	0	0	0	0	0	0	0	0	0	0	0	0	0	0	0	3	15	1907	286	309	1384	0	0	0	0	12	15
sly-miR397-2-3p	1	0	0	0	0	0	0	0	0	0	0	0	0	0	0	0	0	0	0	0	0	0	0	0	0	0	0	0	0	0	0	0	0	0	0	0	0	1	3	3	0	3	2	0	0	0	0	0	0
sly-miR397-2-5p	0	0	0	0	0	0	0	0	0	0	0	0	0	0	0	0	0	0	1	0	0	0	0	0	0	0	0	0	0	0	0	0	0	0	0	0	0	0	0	0	0	0	0	0	0	0	0	0	0
sly-miR398a-3p	0	0	0	0	0	0	0	0	0	0	0	0	0	0	0	0	0	0	0	0	0	0	0	0	0	0	0	0	0	0	0	0	0	0	0	0	0	0	0	0	0	0	0	0	0	0	0	38	23
sly-miR398a-5p	0	1	0	0	0	0	0	0	0	0	1	0	0	0	0	0	0	0	0	0	0	0	0	0	0	0	0	0	0	0	0	0	0	0	0	0	0	0	0	126	28	15	39	0	0	0	0	34	22
sly-miR398b-3p	0	0	0	0	0	0	0	4	0	0	0	1	0	0	0	0	0	0	0	0	0	0	0	0	0	0	0	0	0	0	0	0	0	0	0	0	0	0	0	32	11	18	32	0	0	0	0	54	50
sly-miR399a-1	0	0	0	0	0	0	0	0	0	0	0	0	0	0	0	0	0	0	0	0	0	0	0	0	0	0	0	0	0	0	0	0	0	0	0	0	0	21	24	51	6	24	21	0	0	0	0	1	0
sly-miR399a-2	0	0	0	0	0	0	0	0	0	0	0	0	0	0	0	0	0	0	0	0	0	0	0	0	0	0	0	0	0	0	0	0	0	0	0	0	0	0	0	0	0	0	0	0	0	0	0	0	0
sly-miR399a-3-3p/a-4-3p/a-5-3p	0	0	0	0	0	0	0	1	0	0	0	1	0	0	0	0	0	0	0	0	0	0	0	0	0	0	0	0	0	0	0	0	0	0	0	0	0	76	82	221	24	94	69	0	0	0	0	1	5
sly-miR399a-3-5p/a-4-5p/a-5-5p	0	0	0	0	0	0	0	0	0	0	0	1	0	0	0	0	0	0	0	0	0	0	0	0	0	0	0	0	0	0	0	0	0	0	0	0	0	269	232	447	46	220	198	0	20	0	0	1	4
sly-miR399d-1/d-2	0	0	0	0	0	0	0	0	0	0	0	0	0	0	0	0	0	0	0	0	0	0	0	0	0	0	0	0	0	0	0	0	0	0	0	0	0	203	135	1039	17	140	191	0	0	0	0	0	0
sly-miR399d-3-3p	0	0	0	0	0	0	0	0	0	0	0	0	0	0	0	0	0	0	0	0	0	0	0	0	0	0	0	0	0	0	0	0	0	0	0	0	0	2	0	3	0	0	1	0	0	0	0	0	1
sly-miR399d-3-5p	0	0	0	0	0	0	0	0	0	0	0	0	0	0	1	0	0	0	0	0	0	0	0	0	0	0	0	0	0	0	0	0	0	0	0	0	0	0	0	1	1	0	0	0	0	0	0	0	0
sly-miR399i-1	0	0	0	0	0	0	0	0	0	0	0	0	0	0	0	0	0	0	0	0	0	0	0	0	0	0	0	0	0	0	0	0	0	0	0	0	0	81	102	293	39	202	241	0	0	0	0	0	0
sly-miR399j-2/j-3-3p	0	0	0	0	0	0	0	0	0	0	0	0	0	0	0	0	0	0	0	0	0	0	0	0	0	0	0	0	0	0	0	0	0	0	0	0	0	96	78	277	45	134	85	0	0	0	0	1	3
sly-miR399j-3-5p	0	0	0	0	0	1	0	0	0	0	0	0	0	0	0	0	0	0	0	0	0	0	0	0	0	0	0	0	0	0	0	0	0	0	0	0	0	104	60	46	10	36	30	0	0	0	0	0	0
sly-miR403-3p	105	64	16	8	48	171	48	172	7	47	94	89	0	0	0	0	0	0	0	0	0	0	0	0	0	0	0	0	0	0	0	0	0	0	0	0	0	1518	1734	1031	1163	1076	2024	0	0	0	0	1607	2171
sly-miR403-5p	2	1	0	1	2	2	0	1	0	0	0	7	0	0	0	0	0	0	0	0	0	0	0	0	0	0	0	0	0	0	0	0	0	0	0	0	0	2	1	0	2	1	2	0	0	0	0	0	3
sly-miR403a-3p	0	0	0	0	0	0	0	0	0	0	0	0	0	0	0	0	0	0	0	0	0	0	0	0	0	0	0	0	0	0	0	0	0	0	0	0	0	0	0	0	0	0	0	0	0	0	0	0	0
sly-miR403a-5p	0	0	0	0	0	0	0	0	0	0	0	0	0	0	0	0	0	0	0	0	0	0	0	0	0	0	0	0	0	0	0	0	0	0	0	0	0	0	0	0	0	0	0	0	0	0	0	0	0
sly-miR408-1	1	0	3	3	5	3	20	3	3	5	0	1	0	0	0	0	0	0	0	0	0	0	0	0	0	0	0	0	0	0	0	0	0	0	0	0	0	0	0	0	2	0	0	0	0	0	0	0	0
sly-miR408-2-3p	0	0	1	0	0	0	0	9	0	0	1	1	0	0	0	0	0	0	0	0	0	0	0	0	0	0	0	0	0	0	0	0	0	0	0	0	0	2	2	210	102	49	193	0	0	0	8	65	88
sly-miR408-2-5p	0	0	1	0	0	0	0	0	0	0	0	0	0	0	0	0	0	0	0	0	0	0	0	0	0	0	0	0	0	0	0	0	0	0	0	0	0	0	2	48	9	10	14	0	11	0	0	4	2
sly-miR408a-3p	0	0	0	0	0	0	0	0	0	0	0	0	0	0	0	0	0	0	0	0	0	0	0	0	0	0	0	0	0	0	0	0	0	0	0	0	0	0	0	0	0	0	0	0	0	0	0	0	2
sly-miR408a-5p	3	0	0	2	2	1	17	4	0	4	0	0	0	0	0	0	0	0	0	0	0	0	0	0	0	0	0	0	0	0	0	0	0	0	0	0	0	0	0	2	3	1	7	0	0	0	0	0	0
sly-miR437	0	0	0	0	0	0	0	0	0	0	0	0	0	0	0	0	0	0	0	0	0	0	0	0	0	0	0	0	0	0	0	0	0	0	0	0	0	0	0	0	0	0	0	0	0	0	0	0	0
sly-miR4376-3p	0	0	0	0	0	0	0	0	0	0	0	0	0	0	0	0	0	0	0	0	0	0	0	0	0	0	0	0	0	0	0	0	0	0	0	0	0	2	5	8	4	1	3	0	0	0	0	15	29
sly-miR4376-5p	1064	964	142	31	62	241	31	30	2	14	201	925	0	0	0	0	0	0	0	0	0	0	0	0	0	0	0	0	0	0	0	0	0	0	0	0	0	14439	35249	16815	260	809	395	34	0	0	0	43	46
sly-miR477-3p	0	0	1	0	5	19	0	7	0	1	2	1	0	0	0	0	0	0	0	0	0	0	0	0	0	0	0	0	0	0	0	0	0	0	0	0	0	2	2	0	6	3	1	0	0	0	0	17	30
sly-miR477-5p	5	0	0	1	5	2	0	0	0	0	2	0	0	0	0	0	0	0	0	0	0	0	0	0	0	0	0	0	0	0	0	0	0	0	0	0	0	1	0	0	2	1	1	0	0	0	0	28	57
sly-miR477a-3p	0	0	0	0	0	0	0	0	0	0	0	0	0	0	0	0	0	0	0	0	0	0	0	0	0	0	0	0	0	0	0	0	0	0	0	0	0	0	0	0	0	0	0	0	0	0	0	0	0
sly-miR477a-5p	0	0	0	0	0	0	0	0	0	0	0	0	0	0	0	0	0	0	0	0	0	0	0	0	0	0	0	0	0	0	0	0	0	0	0	0	0	0	0	0	0	0	0	0	0	0	0	0	6
sly-miR477b-3p	0	0	0	0	1	0	0	0	0	0	0	0	0	0	0	0	0	0	0	0	0	0	0	0	0	0	0	0	0	0	0	0	0	0	0	0	0	1	0	0	0	1	1	0	0	0	0	4	5
sly-miR477b-5p	0	0	0	1	1	0	0	0	0	1	4	0	0	0	0	0	0	0	0	0	0	0	0	0	0	0	0	0	0	0	0	0	0	0	0	0	0	11	8	1	12	7	5	0	0	0	0	0	4
sly-miR482a-1	52	33	16	14	13	30	16	51	9	2	330	834	3	1	0	0	1	0	0	0	0	1	0	0	0	1	1	0	0	0	0	1	0	0	0	0	0	422	636	5080	1414	408	2876	26	0	0	11	9684	13319
sly-miR482a-2-3p	119	49	19	2	5	11	2	16	2	0	69	411	39	28	1	4	0	0	1	0	0	0	0	0	0	0	0	0	0	0	0	0	0	0	0	0	0	307	448	1638	4020	948	796	0	14	5	0	1954	2122
sly-miR482a-2-5p	0	0	0	0	0	0	0	0	0	2	2	1	0	0	0	0	0	0	0	0	0	0	0	0	0	0	0	0	0	0	0	0	0	0	0	0	0	1	4	6	6	1	6	0	0	0	0	81	112
sly-miR482c	21	19	17	3	11	6	7	6	0	3	40	141	3	10	1	1	0	0	1	0	0	0	0	0	0	0	0	0	0	0	0	0	0	0	0	0	0	273	367	1256	847	575	821	0	52	0	7	147	214
sly-miR482d-3p	112	78	52	55	28	42	43	50	17	13	70	146	0	0	0	0	4	0	0	0	0	0	0	0	0	0	0	1	1	0	0	1	0	1	0	0	3	343	655	2333	1695	511	1652	24	0	0	18	1826	2284
sly-miR482d-5p	0	0	7	0	9	1	2	0	0	0	0	2	3	4	2	1	0	1	1	0	0	0	0	0	0	0	0	0	0	0	0	0	0	0	0	1	0	2	0	5	5	2	1	38	0	0	0	0	1
sly-miR482e-3p	29	34	9	2	4	10	3	29	0	0	8	26	0	0	0	0	0	0	0	0	0	0	0	0	0	0	0	0	0	0	0	1	0	0	0	0	0	44	84	441	406	61	320	0	0	0	0	509	647
sly-miR482e-5p	0	2	0	2	1	0	0	1	0	0	0	1	0	0	0	0	0	0	0	0	0	0	0	0	0	0	0	0	0	0	0	0	0	0	0	0	0	25	58	92	60	37	115	0	0	0	0	0	1
sly-miR5014a-3p	0	0	0	0	0	0	0	0	0	0	0	0	0	0	0	0	0	0	0	0	0	0	0	0	0	0	0	0	0	0	0	0	0	0	0	0	0	0	0	0	0	1	0	0	0	0	0	0	1
sly-miR5162	0	0	0	0	0	0	0	0	0	0	0	0	0	0	0	0	0	0	0	0	0	0	0	0	0	0	0	0	0	0	0	0	0	0	0	0	0	0	0	0	0	0	0	0	0	0	0	0	0
sly-miR5174d-5p	0	0	0	0	0	0	0	0	0	0	0	0	1	0	0	0	0	0	0	0	0	0	0	0	0	0	0	0	0	0	0	1	0	0	0	0	0	1	1	1	0	1	1	0	0	0	0	1	2
sly-miR5282-3p	0	0	0	0	0	0	0	0	0	0	0	0	0	0	0	0	0	0	0	0	0	0	0	0	0	0	0	0	0	0	0	0	0	0	0	0	0	0	0	0	0	0	0	0	0	0	0	0	0
sly-miR5282-5p	0	0	0	0	0	0	0	0	0	0	0	0	0	0	0	0	0	0	0	0	0	0	0	0	0	0	0	0	0	0	0	0	0	0	0	0	0	0	0	0	0	0	0	0	0	0	0	0	0
sly-miR530	0	0	0	0	0	0	0	0	0	0	0	2	0	0	0	0	0	0	0	0	0	0	0	0	0	0	0	0	0	0	0	1	0	0	0	0	0	12	6	6	16	18	5	0	0	0	0	2	9
sly-miR5300-5p	673	1538	60	23	34	113	30	94	10	14	367	769	0	1	0	0	0	0	0	0	0	0	0	0	0	0	0	0	0	0	0	0	0	0	1	0	0	3963	3200	4392	20332	12187	3957	0	0	0	0	152	110
sly-miR5303	1	5	6	2	7	2	8	3	0	1	6	6	12	8	15	24	0	10	10	13	11	6	2	0	1	6	10	6	7	6	3	11	5	12	13	8	9	58	36	37	43	42	21	0	0	0	0	11	19
sly-miR5303c	3	2	0	0	0	6	0	1	0	0	0	0	0	0	0	0	1	0	0	0	2	0	2	0	1	1	0	1	0	1	1	3	2	0	1	0	2	11	11	3	3	6	2	0	0	0	0	31	29
sly-miR5303f	13	6	6	4	6	30	51	23	43	17	32	27	0	0	0	0	0	0	0	7	3	5	0	0	0	2	2	2	1	0	0	4	1	2	0	0	3	26	11	9	21	22	4	0	0	0	0	15	23
sly-miR5303g	128	51	39	23	45	26	29	28	9	22	55	147	4	4	22	24	1	28	26	17	15	9	1	0	6	11	11	11	10	2	5	7	5	20	2	3	11	103	82	53	83	80	37	0	7	2	0	48	61
sly-miR5303h-1/h-2	118	46	41	51	41	56	40	46	17	40	60	139	4	3	22	25	0	34	31	21	16	11	3	0	8	14	12	12	13	2	7	10	7	21	5	5	15	154	152	80	156	144	83	0	0	2	0	67	81
sly-miR5303j-1/j-2	127	50	40	23	43	29	32	28	9	18	56	145	4	3	22	24	0	28	26	17	13	9	1	0	6	11	11	10	9	3	5	7	5	17	1	3	10	101	82	59	97	79	45	0	7	2	0	33	54
sly-miR5304-3p	0	0	0	0	0	0	2	0	0	0	0	0	0	0	0	0	0	0	1	0	0	0	0	0	0	0	1	0	0	0	0	0	0	0	0	0	1	2	5	12	3	5	2	0	0	0	0	0	2
sly-miR5304-5p	3	4	0	0	0	6	0	0	0	0	2	8	0	0	0	0	0	0	0	0	0	0	0	0	0	0	0	0	0	0	0	1	0	0	0	0	0	27	24	52	55	61	32	0	0	0	0	1	0
sly-miR5368	0	0	0	0	0	5	1	0	0	1	0	2	0	0	0	1	0	3	0	6	54	88	12	2	0	63	268	10	36	102	11	2	11	8	1	5	1	24	18	15	22	18	26	0	0	0	0	3	9
sly-miR5532-1/2	0	0	4	0	0	6	3	0	0	0	0	0	0	0	0	0	0	0	0	1	0	0	0	0	0	0	0	0	0	0	0	0	0	0	0	0	0	1	1	1	1	0	2	0	0	0	0	0	0
sly-miR6024-3p	48	187	20	3	8	28	3	29	4	6	15	142	1	0	0	0	0	0	0	0	0	0	0	0	0	0	0	0	0	0	0	0	0	0	0	0	0	1860	1765	1371	3350	2169	1780	0	0	0	0	1083	1721
sly-miR6024-5p	0	6	2	0	0	3	0	2	0	3	1	2	0	0	0	0	0	0	0	0	0	0	0	0	0	0	1	0	2	1	0	1	0	1	0	0	0	15	17	20	24	19	27	0	0	0	0	12	10
sly-miR6027-3p	2319	10070	1863	609	1423	4627	730	2998	186	808	2105	4940	4	10	5	2	0	1	1	3	1	2	1	0	0	1	1	2	2	2	0	3	2	2	0	1	2	34934	31041	19016	37414	31609	15326	0	15	0	0	92	163
sly-miR6027-5p	10	16	35	6	10	6	1	8	0	4	5	21	0	0	1	1	0	0	0	0	0	2	0	0	0	0	1	0	1	0	0	0	1	2	0	0	0	765	929	1324	1285	947	1280	0	0	0	0	1383	1529
sly-miR7122-3p	0	0	0	0	0	0	0	0	0	0	0	0	0	0	0	0	0	0	0	0	0	0	0	0	0	0	0	0	0	0	0	0	0	0	0	0	0	0	0	0	0	0	0	0	0	0	0	0	0
sly-miR7122-5p	0	0	0	0	0	0	0	0	0	0	0	0	0	0	0	0	0	0	0	0	0	0	0	0	0	0	0	0	0	0	0	0	0	0	0	0	0	0	0	0	0	0	0	0	0	0	0	0	0
sly-miR7696c-3p	2	0	0	0	0	0	0	0	0	0	0	0	0	0	0	0	0	0	0	0	0	0	0	0	0	0	0	0	0	0	0	0	0	0	0	0	0	0	0	0	0	0	0	0	0	0	0	0	0
sly-miR7805-5p	0	0	0	0	0	0	0	0	0	0	0	0	0	0	0	0	0	0	0	0	0	0	0	0	0	0	0	0	0	0	0	0	0	0	0	0	0	0	0	0	0	0	0	0	0	0	0	0	0
sly-miR7980b-2-3p	6	1	1	0	2	0	0	0	0	0	0	0	0	0	0	0	0	0	0	0	0	0	0	0	0	0	0	0	0	0	0	0	0	0	0	0	0	0	1	0	1	1	0	0	0	0	0	0	0
sly-miR7980b-2-5p	1	1	0	2	0	1	0	0	0	0	0	0	0	0	0	0	0	0	0	1	0	0	0	0	0	0	1	0	0	0	0	0	0	0	0	0	0	1	2	5	5	6	2	0	0	0	0	0	5
sly-miR7980b-3p-1	0	4	0	0	2	4	4	3	0	0	0	0	0	0	0	0	0	0	0	0	0	0	0	0	0	0	0	0	0	0	0	0	0	0	0	0	0	175	112	72	81	119	58	0	0	0	0	62	79
sly-miR7981-3p	9	5	1	3	3	2	5	0	0	0	0	9	0	0	1	0	0	0	0	0	0	0	0	0	0	0	0	0	0	0	1	0	0	0	1	0	0	219	219	50	99	114	29	0	0	0	0	39	33
sly-miR7981-5p	0	0	0	0	0	0	0	0	0	0	0	0	0	0	0	0	0	0	0	0	0	0	0	0	0	0	0	0	0	0	0	0	0	0	0	0	0	1	1	0	0	0	0	0	0	0	0	0	0
sly-miR7983-1-3p/2-3p/3-3p	83	76	49	14	40	59	16	24	1	18	51	113	1	0	0	0	0	0	0	0	0	0	0	0	0	0	0	0	0	0	0	1	0	1	0	0	0	255	274	137	274	283	154	0	0	0	0	275	316
sly-miR7983-1-5p	0	0	0	0	0	0	0	0	0	0	0	0	0	0	0	0	0	0	0	0	0	0	0	0	0	0	0	0	0	0	0	0	0	0	0	0	0	0	0	0	0	0	0	0	0	0	0	0	0
sly-miR7983-2-5p	0	0	0	0	0	0	0	0	0	0	0	0	0	0	0	0	0	0	0	0	0	0	0	0	0	0	0	0	0	0	0	0	0	0	0	0	0	1	4	1	4	6	2	0	0	0	0	0	0
sly-miR7983-3-5p	3	2	3	3	1	2	1	0	0	1	0	1	0	0	0	0	0	0	0	0	0	0	0	0	0	0	0	0	0	0	0	0	0	0	0	0	0	3	6	0	2	0	0	0	0	0	0	1	2
sly-miR7983-4-3p	4	2	2	1	1	0	0	0	0	3	0	0	1	0	0	1	0	0	0	0	0	0	0	0	0	0	0	0	0	0	0	0	0	0	0	0	0	5	2	0	1	2	0	0	0	0	0	17	18
sly-miR7983-4-5p/5-5p/6-5p	7	3	0	3	8	5	6	4	0	0	0	2	1	0	0	0	0	0	0	0	0	0	0	0	0	0	0	1	1	0	2	0	0	1	0	0	1	54	60	32	48	55	23	0	0	0	0	6	5
sly-miR7983-5-3p	10	3	3	0	1	1	3	1	0	1	5	16	2	0	0	0	0	0	0	0	0	0	0	0	0	0	0	0	0	0	0	0	0	0	0	0	1	76	75	28	74	65	41	0	0	0	1	52	51
sly-miR7983-6-3p	0	0	0	0	0	0	0	0	0	0	0	0	0	0	0	0	0	0	0	0	0	0	0	0	0	0	0	0	0	0	0	0	0	0	0	0	0	0	0	0	0	0	0	0	0	0	0	0	0
sly-miR7984c-3p	0	0	0	3	0	0	0	0	0	0	0	0	0	0	0	0	0	0	0	0	0	0	0	0	0	0	0	0	0	0	0	0	0	0	0	0	0	27	17	4	19	23	3	0	0	0	0	4	6
sly-miR7984c-5p	0	0	0	3	0	0	0	0	0	0	0	0	0	0	0	0	0	0	0	0	0	0	0	0	0	0	0	0	0	0	0	0	0	0	0	0	0	27	18	4	20	23	3	0	0	0	0	4	6
sly-miR7984d-3p	0	0	2	0	0	0	0	0	0	0	0	0	0	0	0	0	0	0	0	0	0	0	0	0	0	0	0	0	0	0	0	0	0	0	0	0	0	17	12	5	6	12	1	0	0	0	0	0	0
sly-miR7985	0	0	0	0	0	0	0	0	0	0	0	0	0	0	0	0	0	0	0	2	2	3	1	0	0	2	3	4	5	1	1	3	4	7	6	4	2	7	7	5	1	1	1	0	0	0	3	1	1
sly-miR7987-3p	0	1	0	0	0	0	0	0	0	0	0	0	0	0	0	0	0	0	0	0	0	2	0	0	0	0	0	0	0	0	0	0	0	0	0	0	0	3	1	0	5	3	0	0	0	0	0	2	1
sly-miR7987-5p	0	0	0	0	0	0	0	0	0	0	0	0	0	0	0	0	0	0	0	0	0	0	0	0	0	0	0	0	0	0	0	0	0	0	0	0	0	0	0	0	0	0	1	0	0	0	0	0	0
sly-miR7990a-1/a-2	0	0	0	0	0	0	0	0	0	0	0	0	0	0	0	0	0	0	0	0	0	0	0	0	0	0	0	0	0	0	0	0	0	0	0	0	0	1	0	0	1	1	0	0	0	0	0	0	1
sly-miR7990a-3	1	2	0	0	0	0	0	0	0	0	0	0	0	0	0	0	0	0	0	0	0	0	0	0	0	0	0	0	0	0	0	0	0	0	0	0	0	3	4	1	1	1	0	0	0	0	0	7	9
sly-miR7992-3p	0	0	0	0	0	0	0	0	0	0	0	0	0	0	0	0	0	0	0	0	0	0	0	0	0	0	0	0	0	0	0	0	0	0	0	0	0	4	1	1	0	0	1	0	0	0	0	0	0
sly-miR7992-5p	0	0	0	0	0	0	0	0	0	0	0	0	0	0	0	0	0	0	0	0	0	0	0	0	0	0	0	0	0	0	0	0	0	0	0	0	0	0	0	0	0	0	0	0	0	0	0	0	0
sly-miR7993a	0	0	0	0	0	0	0	0	0	0	0	0	0	0	0	0	0	0	0	0	0	0	0	0	0	0	0	0	0	0	0	0	0	0	0	0	0	0	0	1	0	0	0	0	0	0	0	0	0
sly-miR7997a	0	0	0	0	0	1	0	1	0	0	0	0	0	0	0	0	0	0	0	0	0	0	0	1	0	0	0	0	0	0	0	0	0	0	0	0	0	1	3	0	0	4	0	0	0	0	0	7	0
sly-miR8001a	0	0	1	0	4	0	0	2	0	0	0	2	0	0	0	0	0	0	0	0	0	0	0	0	0	0	0	0	0	0	0	0	0	0	0	0	0	5	3	1	3	2	2	0	0	0	0	38	50
sly-miR8001b-1-3p	0	0	0	0	0	0	0	0	0	0	0	0	0	0	0	0	0	0	0	0	0	0	0	0	0	0	0	0	0	0	0	0	0	0	0	0	0	0	0	0	1	0	0	0	0	0	0	0	0
sly-miR8001b-1-5p/b-2-5p	0	0	0	0	0	0	2	0	0	0	0	0	0	0	0	0	0	0	0	0	0	0	0	0	0	0	0	0	0	0	0	0	0	0	1	0	0	13	5	10	16	23	11	0	0	0	0	17	25
sly-miR8006-1-3p	1	0	0	0	0	0	0	0	0	0	0	0	0	0	0	0	0	0	0	1	1	0	0	0	0	0	0	0	0	0	0	0	0	0	0	0	0	30	19	4	12	18	2	0	0	0	0	2	1
sly-miR8006-1-5p	0	0	0	0	0	0	0	0	0	0	0	0	0	0	0	0	0	0	0	0	0	0	0	0	0	0	0	0	0	0	0	0	0	0	0	0	0	0	0	0	0	1	0	0	0	0	0	0	1
sly-miR8006-2-5p	9	7	7	5	9	14	12	10	4	9	25	40	0	0	0	0	0	0	0	0	0	0	0	0	0	0	0	0	0	0	0	0	0	0	0	0	0	185	124	79	98	120	48	0	0	0	0	29	21
sly-miR8007a-5p	0	1	1	0	0	0	0	0	0	0	1	0	0	0	0	0	0	0	0	0	0	0	0	0	0	0	0	0	0	0	0	0	0	0	0	0	0	15	18	9	6	17	4	0	0	0	0	0	2
sly-miR8007b-3p	0	0	0	0	0	0	0	0	0	0	0	0	0	0	0	0	0	0	0	0	0	0	0	0	0	0	0	0	0	0	0	0	0	0	0	0	0	0	0	0	0	0	1	0	0	0	0	0	0
sly-miR8007b-5p	0	0	0	0	0	0	0	0	0	0	1	1	0	0	0	0	0	0	0	0	0	0	0	0	0	0	0	0	0	0	0	1	0	0	0	0	0	9	16	11	25	22	8	0	0	0	0	6	16
sly-miR8008a-1	0	0	0	0	0	0	0	0	0	0	0	0	0	0	0	0	0	0	0	0	0	0	0	0	0	0	0	0	0	0	0	0	0	0	0	0	0	0	0	0	0	0	1	0	0	0	0	0	0
sly-miR8008a-2-3p	0	0	0	0	0	0	0	0	0	0	0	0	0	0	0	0	0	0	0	0	0	0	0	0	0	0	0	0	0	0	0	0	0	0	0	0	0	0	0	0	0	0	0	0	0	0	0	0	0
sly-miR8008a-2-5p	0	0	0	0	0	0	0	0	0	0	0	0	0	0	0	0	0	0	0	0	0	0	0	0	0	0	0	0	0	0	0	0	0	0	0	0	0	0	0	0	0	0	0	0	0	0	0	0	0
sly-miR8008b-1-3p	0	0	0	0	0	0	0	0	0	0	0	0	0	0	0	0	0	0	0	0	0	0	0	0	0	0	0	0	0	0	0	0	0	0	0	0	0	0	0	0	0	0	0	0	0	0	0	0	0
sly-miR8008b-1-5p/b-3-3p	2	2	1	2	1	2	6	2	0	2	4	8	0	0	0	0	0	0	0	0	0	0	0	0	0	0	0	0	0	0	0	0	0	0	0	0	0	23	14	6	14	19	3	0	0	0	0	5	9
sly-miR8008b-2-3p	0	0	0	0	0	0	0	0	0	0	0	0	0	0	0	0	0	0	0	0	0	0	0	0	0	0	0	0	0	0	0	0	0	0	0	0	0	0	0	0	0	0	0	0	0	0	0	0	0
sly-miR8008b-2-5p	0	0	0	0	0	0	0	0	0	0	0	0	0	0	0	0	0	0	0	0	0	0	0	0	0	0	0	0	0	0	0	0	0	0	0	0	0	0	0	0	0	1	0	0	0	0	0	0	0
sly-miR8008b-3-5p	0	0	0	0	0	0	0	0	0	0	0	0	0	0	0	0	0	0	0	0	0	0	0	0	0	0	0	0	0	0	0	0	0	0	0	0	0	0	0	0	0	0	0	0	0	0	0	0	0
sly-miR8011a-1-3p	0	0	0	0	0	0	0	0	0	0	0	0	2	3	0	0	0	0	0	0	0	0	0	0	0	0	0	0	0	0	0	0	0	0	0	0	1	0	0	0	0	0	0	0	0	0	1	0	0
sly-miR8011a-2-3p	0	1	0	0	0	0	0	0	0	0	0	1	0	0	0	0	0	0	0	0	0	0	0	0	0	0	1	0	0	0	0	1	0	1	0	0	0	6	3	5	11	3	3	0	0	0	0	0	0
sly-miR8011a-2-5p	2	0	0	0	0	0	0	0	0	0	1	3	0	0	0	0	0	0	0	0	0	0	0	0	0	0	1	0	0	0	0	0	0	0	0	0	0	0	0	0	1	0	0	0	0	0	0	16	15
sly-miR8013	0	0	0	0	0	0	0	0	0	0	0	0	0	0	0	0	0	0	0	0	0	0	0	0	0	0	0	0	0	0	0	0	0	0	0	0	0	1	0	0	2	1	0	0	0	0	0	0	5
sly-miR8019-1-3p/2-3p	32	16	16	8	10	16	28	17	3	12	9	40	0	0	0	0	0	0	0	3	3	0	0	0	0	2	3	1	1	0	1	2	1	3	3	1	2	938	689	227	580	824	233	0	0	0	0	826	1052
sly-miR8019-1-5p	0	0	0	0	0	0	0	0	0	0	0	1	0	0	0	0	0	0	0	0	0	0	0	0	0	0	0	0	0	0	0	1	0	0	0	0	0	3	2	0	0	2	0	0	0	0	0	0	0
sly-miR8019-2-5p	0	0	0	0	0	0	0	0	0	0	0	0	0	0	0	0	0	0	0	1	0	0	0	0	0	0	0	0	0	0	0	1	1	0	1	0	0	0	0	0	3	0	0	0	0	0	0	0	0
sly-miR8020	3	1	0	0	0	0	1	0	0	0	0	4	0	0	0	0	0	0	0	1	1	0	0	0	0	1	1	1	1	0	0	1	1	1	2	0	1	19	11	15	27	20	7	0	0	0	0	5	5
sly-miR8021-1/2/3	1	3	0	0	0	1	3	0	0	0	1	0	0	0	0	0	0	0	0	0	0	0	0	0	0	0	0	0	0	0	0	0	0	0	0	0	0	2	1	3	8	6	1	0	0	0	0	31	27
sly-miR8025-3p	0	0	0	0	0	0	0	0	0	0	0	0	0	0	0	0	0	0	0	0	0	0	0	0	0	0	0	0	0	0	0	0	0	0	0	0	0	0	0	0	0	0	0	0	0	0	0	0	0
sly-miR8025-5p	0	0	0	0	0	0	0	0	0	0	0	0	0	0	0	0	0	0	0	0	0	0	0	0	0	0	0	0	0	0	0	0	0	0	0	0	0	0	0	0	0	0	0	0	0	0	0	0	0
sly-miR8032d-3p	3	3	4	0	1	7	10	16	8	3	0	2	0	0	0	0	0	0	0	0	0	0	0	0	0	0	1	0	2	0	0	0	0	0	0	0	0	209	201	104	136	177	134	0	0	0	0	0	1
sly-miR8033-3p	0	0	0	0	0	0	0	4	0	0	1	0	0	0	0	0	0	0	0	0	0	0	0	0	0	0	0	0	0	0	0	0	0	0	0	0	0	3	2	8	6	7	20	0	0	0	0	24	27
sly-miR8033-5p	0	7	0	0	0	1	2	4	0	2	4	9	0	0	0	0	0	0	0	0	0	0	0	0	0	0	0	0	0	0	0	0	0	0	0	0	0	9	14	14	11	11	18	0	0	0	0	10	24
sly-miR8038a-3p	0	0	0	0	0	0	0	0	0	0	0	0	0	0	0	0	0	0	0	0	0	0	0	0	0	0	0	0	0	0	0	0	0	0	0	0	0	0	0	0	0	0	0	0	0	0	0	0	0
sly-miR8038a-5p	0	0	0	0	0	0	0	0	0	0	0	0	0	0	0	0	0	0	0	0	0	0	0	0	0	0	1	1	0	0	0	1	0	0	0	0	0	0	0	0	0	0	0	0	0	0	0	0	0
sly-miR8039-1	0	0	0	0	0	0	0	0	0	0	0	0	0	0	0	0	0	0	0	0	0	0	0	0	0	0	0	0	0	0	0	0	0	0	0	0	0	0	1	1	1	2	1	0	0	0	0	1	0
sly-miR8039-2	0	0	0	0	0	0	0	0	0	0	0	0	0	0	0	0	0	0	0	0	0	0	0	0	0	0	0	0	0	0	0	0	0	0	0	0	0	0	0	0	0	0	1	0	0	0	0	2	0
sly-miR8045-1/2-5p	0	1	0	0	0	0	0	0	0	0	0	0	0	0	0	0	0	0	0	0	1	0	0	0	0	0	1	0	1	0	0	1	1	1	0	0	1	0	0	1	1	0	0	0	0	0	0	0	1
sly-miR8045-2-3p	0	0	0	0	0	0	0	0	0	0	0	0	0	0	0	0	0	0	0	0	0	0	0	0	0	0	0	0	0	0	0	0	0	0	0	0	0	0	0	0	0	0	0	0	0	0	0	0	0
sly-miR8051-5p	0	0	0	0	0	0	0	0	0	0	0	0	0	0	0	0	0	0	0	0	0	0	0	0	0	0	0	0	0	0	0	0	0	0	0	0	0	3	0	0	2	0	0	0	0	0	0	0	0
sly-miR8172	0	0	0	0	0	0	0	0	0	0	0	0	0	0	0	0	0	0	0	0	0	0	0	0	0	0	0	0	0	0	0	0	0	0	0	0	0	0	0	0	0	0	0	0	0	0	0	0	0
sly-miR8175	0	0	0	0	0	0	0	0	0	0	0	0	0	0	0	0	0	0	0	0	0	0	0	0	0	0	0	0	0	0	0	0	0	0	0	0	0	0	0	0	0	0	0	0	0	0	0	0	0
sly-miR827-3p	0	3	3	0	1	0	0	1	0	0	0	0	0	0	0	0	0	0	0	0	0	0	0	0	0	0	0	0	0	0	0	0	0	0	0	0	0	239	86	155	13	33	31	0	0	0	0	0	0
sly-miR827-5p	0	0	0	0	0	0	0	0	0	0	0	0	0	0	0	0	0	0	0	0	0	0	0	0	0	0	0	0	0	0	0	0	0	0	0	0	0	30	9	9	0	7	2	0	0	0	0	0	0
sly-miR828a	0	0	0	0	0	0	0	0	0	0	1	3	0	0	0	0	0	0	0	0	0	0	0	0	0	0	0	0	0	0	0	0	0	0	0	0	0	1	0	0	0	0	0	0	0	0	0	0	1
sly-miR845b-5p	0	0	0	0	2	0	1	3	0	0	0	0	0	0	0	0	0	0	0	0	0	0	0	0	0	0	0	1	0	0	0	1	0	0	1	0	0	2	3	1	3	6	2	0	0	0	0	0	0
sly-miR9471a-3p	29	119	95	76	192	86	45	46	7	39	18	31	0	0	4	3	0	6	11	0	0	0	0	0	0	0	0	0	0	0	0	0	0	0	0	0	0	499	560	334	545	489	266	0	0	0	0	116	120
sly-miR9471a-5p	0	0	0	0	0	0	0	0	0	0	0	0	0	0	0	0	0	0	0	0	0	0	0	0	0	0	0	0	0	0	0	0	0	0	0	0	0	0	1	0	2	1	0	0	0	0	0	0	2
sly-miR9471b-3p	5	13	23	16	52	18	6	4	0	8	5	25	0	0	25	27	0	3	2	0	0	0	0	0	0	0	0	0	0	0	0	0	0	0	0	0	0	46	50	52	47	28	71	0	0	0	0	126	154
sly-miR9471b-5p	0	0	0	0	0	0	0	0	0	0	1	2	0	0	0	0	0	0	2	0	0	0	0	0	0	0	0	0	0	0	0	0	0	0	0	0	0	1	1	2	9	2	0	0	0	0	0	1	0
sly-miR9472-3p	0	0	0	0	0	0	0	0	0	0	0	0	0	0	0	0	0	1	0	0	0	1	0	0	0	0	0	0	0	0	0	0	0	0	0	0	0	0	2	4	2	0	1	0	0	0	0	0	1
sly-miR9472-5p	1	2	3	0	0	2	0	1	0	3	1	2	0	0	0	0	0	1	1	0	0	0	0	0	0	2	2	1	0	0	1	1	0	0	0	0	1	56	110	132	49	71	108	0	0	0	0	2	1
sly-miR9473-1-3p	0	0	0	0	0	0	0	0	0	0	0	0	0	0	0	0	0	0	0	0	0	0	0	0	0	0	0	0	0	0	0	0	0	0	0	0	0	2	0	0	0	1	0	0	0	0	0	0	0
sly-miR9473-1-5p	0	0	0	0	0	0	0	0	0	0	0	1	0	0	0	0	0	0	0	0	0	0	0	0	0	0	0	0	0	0	0	0	0	0	0	0	0	1	1	0	0	0	1	0	0	0	0	12	18
sly-miR9473-2-3p	0	0	0	0	0	0	0	0	0	0	0	0	0	0	0	0	0	0	0	0	0	0	0	0	0	0	0	0	0	0	0	0	0	0	0	0	0	0	0	0	0	0	0	0	0	0	0	0	0
sly-miR9473-2-5p	0	0	0	0	0	0	0	0	0	0	0	0	0	0	0	0	0	0	0	0	0	0	0	0	0	0	0	0	0	0	0	0	0	0	0	0	0	0	0	0	0	0	0	0	0	0	0	0	0
sly-miR9476-1-3p/2-3p	0	3	2	0	3	0	0	0	0	0	2	1	0	0	0	0	0	0	0	0	0	0	0	0	0	0	0	0	0	0	0	0	0	0	0	0	0	142	105	85	115	155	148	0	0	0	0	17	24
sly-miR9476-1-5p/2-5p	2	1	0	0	0	0	0	0	0	0	2	1	0	0	0	0	0	0	0	0	0	0	0	0	0	0	0	0	0	0	0	0	0	0	0	0	0	6	10	2	8	4	3	0	0	0	0	0	1
sly-miR9478-3p	2	4	2	0	0	2	0	1	0	3	3	4	0	0	0	0	0	0	0	0	0	0	0	0	0	0	0	0	0	0	0	0	0	0	0	0	0	28	19	12	14	27	18	0	0	0	0	71	108
sly-miR9478-5p	0	0	0	0	0	0	0	0	0	0	0	0	0	0	0	0	0	0	0	0	0	0	0	0	0	0	0	0	0	0	0	1	0	0	0	0	0	0	1	0	1	0	1	0	0	0	0	1	1
[truncated: 46 more columns]
